# Supplementary material for: The 330 risk loci known for systemic lupus erythematosus (SLE): a review
Source: Front Lupus. Author manuscript; Available in PMC 2024 Dec 2. (PMC11609870; doi:10.3389/flupu.2024.1398035)
Supplement: Table 6 — SUPPLEMENTARY TABLE 6 Ancestry bias at 36 confirmed SLE risk loci (p < 5 × 10−8, ≥3 times) and summary statistics for these loci in EUR from (33) or EAS from (30). [file NIHMS2037203-supplement-Table_6.xlsx]

## Sheet: Sheet1
Locus*	Leading SNP	Global MAF	Minor allele	Population for p value and OR	p-value	OR	Ancestry specific population	MAF EU	MAF EAS	MAF ratio	A1_EUR_Bentham_2015	A2_EA_Bentham_2015	F_cases_EUR_Bentham_2015	F_controls_EUR_Bentham_2015	OR_EUR_Bentham_2015	P_EUR_Bentham_2015	A1_EAS_Wang2021	A2_EAS_Wang2021	OR_EAS_Wang2021	P_EAS_Wang2021
5p15.33	rs7725218	0.41	A	EAS	2.47e-17	1.13	EAS	0.367	0.382	1.04	A	G	0.4018	0.373	1.11	0.0010198	a	g	1.15085	2.513e-06
16q22.1	rs1749792	0.23	T	TA	4e-11	1.14	EAS	0.209	0.187	1.1	T	G	0.254	0.2377	1.09	0.00765337
6p21.32	rs660895	0.2	G	EAS	4.77e-31	0.62	EAS	0.218	0.24	1.1	G	A	0.166	0.1868	0.92	0.0344185	a	g	1.62759	8.072e-41
16q24.1	rs447632	0.47	G	EAS	7.23e-28	1.17509	EAS	0.408	0.49	1.2	G	A	0.424	0.3847	1.16	1.62261e-07
18q22.2	rs763361	0.47	C	TA	3.03e-12	0.88	EAS	0.527	0.612	1.2	T	C	0.5014	0.4743	1.12	7.43621e-05	t	c	1.08502	0.006014
6p21.31	rs11755393	0.47	G	TA	1.56e-12	1.15	EU	0.354	0.458	1.3	G	A	0.398	0.3585	1.14	1.45402e-05	a	g	0.864331	3.325e-07
14q32.33	rs2819426	0.43	C	EAS	2.51e-30	0.82	EAS	0.265	0.355	1.3	C	G	0.265	0.2682	0.93	0.060069	c	g	0.834519	5.614e-09
11q13.1	rs1308020	0.25	A	TA	2.96e-19	0.84	EAS	0.343	0.249	1.4	A	G	0.3274	0.3441	0.91	0.00232013	a	g	0.817994	1.828e-09
7q11.23	rs794368	0.46	A	EAS	1.54e-26	1.19	EAS	0.394	0.55	1.4	A	G	0.3968	0.4158	0.95	0.0900117
19p13.11	rs11673604	0.48	C	EAS	4.21e-12	0.874126	EAS	0.354	0.225	1.6	C	T	0.3311	0.3502	0.93	0.0187707	t	c	1.10617	0.003306
15q24.2	rs2289583	0.18	A	EU	6.22e-15	1.19	EU	0.313	0.179	1.7	A	C	0.3193	0.2913	1.14	2.31391e-05	a	c	1.06801	0.061
1q23.3	rs1801274	0.44	G	TA	5.05e-15	1.17	EU	0.511	0.278	1.8	A	G	0.4609	0.5032	0.83	5.55584e-11	a	g	0.884706	4.274e-05
2p23.1	rs7579944	0.44	C	EAS	1.02e-20	1.14155	EAS	0.639	0.355	1.8	T	C	0.3376	0.3659	0.89	0.000117765	t	c	0.857443	1.407e-07
19p13.2	rs34725611	0.27	G	EU	4.93e-23	0.78	EU	0.263	0.529	2	G	A	0.2384	0.2858	0.79	1.4783e-12	a	g	1.00753	0.7952
11q23.3	rs377392985	0.31	(A)9	EAS	2.86e-19	1.16	EAS	0.22	0.433	2							caaaaaaaaa	c	1.14901	2.883e-06
16q13	rs223881	0.45	T	TA	5.87e-16	1.14943	EAS	0.209	0.467	2.2	T	C	0.259	0.2353	1.16	6.87599e-06	t	c	1.12975	1.864e-05
15q14	rs7170151	0.48	T	EAS	3.2e-12	1.11	EAS	0.251	0.561	2.2	T	C	0.2858	0.2658	1.11	0.002715	t	c	1.13474	1.479e-05
3q26.2	rs10936599	0.27	T	TA	1.92e-13	0.877193	EAS	0.243	0.578	2.4	T	C	0.2166	0.2465	0.87	1.9948e-05	t	c	0.91842	0.002682
16q24.1	rs13332649	0.11	G	EU	2.12e-18	0.746269	EU	0.198	0.073	2.7	G	A	0.1562	0.21	0.73	5.42755e-17	a	g	1.20599	0.0005516
2p14	rs268134	0.19	A	EU	1.14e-10	0.826446	EU	0.253	0.088	2.9	A	G	0.2156	0.2493	0.84	1.85796e-07	a	g	0.875027	0.01134
2p22.3	rs13385731	0.077	C	EAS	1.29e-33	0.777001	EAS	0.058	0.173	3	C	T	0.0544	0.0621	0.9	0.091735	t	c	1.44109	4.188e-18
17p11.2	rs35966917	0.41	G	EAS	4.66e-09	1.09409	EAS	0.16	0.592	3.7	G	A	0.1626	0.1627	0.98	0.570131	a	g	0.864503	8.261e-07
Xp22.2	rs3853839	0.4	G	TA	2e-19	1.25	EAS	0.171	0.777	4.5
1q32.1	rs2297550	0.24	G	TA	6.22e-13	1.19	EAS	0.113	0.519	4.6	G	C	0.1395	0.12	1.17	0.000159002	c	g	0.848318	1.566e-08
1q32.1	rs3024493	0.082	A	TA	2.35e-13	1.25	EU	0.166	0.028	5.9	A	C	0.17	0.1564	1.14	0.00108886	a	c	1.01461	0.8561
11p15.5	rs1131665	0.28	C	TA	9.36e-21	0.84	EU	0.267	0.021	12.7	C	T	0.2339	0.2735	0.81	9.07036e-11	t	c	1.25847	0.02249
2p13.1	rs6705628	0.15	T	EAS	6.9e-17	0.75	EAS	0.009	0.156	17.3	T	C	0.0136	0.0157	0.84	0.167886	t	c	0.851547	4.588e-05
8p23.1	rs6985109	0.44	A	EU	2.51e-11	0.813008	EU	0.528	0.021	25.1	G	A	0.4933	0.4665	1.12	0.000214987	a	g	0.854875	0.1139
7p15.1	rs702814	0.22	T	TA	1.97e-11	0.869565	EU	0.508	0.015	33.9	T	C	0.4819	0.507	0.89	4.11742e-05
12p13.1	rs4251697	0.03	A	EAS	1.17e-43	0.64	EAS	0.001	0.125	125	A	G	0.0077	0.0085	0.78	0.283649
12q24.12	rs10774625	0.15	A	TA	7.28e-12	1.20919	EU	0.477	0.003	159	G	A	0.4622	0.501	0.86	9.9712e-08
3p14.3	rs9311676	0.22	T	EU	3.06e-14	0.854701	EU	0.414	0.001	414	T	C	0.4034	0.4245	0.88	5.61802e-06
1p13.2	rs2476601	0.027	A	EU	1.1e-28	1.43	EU	0.094	0	-	A	G	0.1183	0.0914	1.39	8.38229e-13
17q12	rs4252665	0.016	T	TA	1.96e-12	1.46	EU	0.04	0	-	T	C	0.047	0.036	1.38	7.5674e-06
7q11.23	rs77009341	0.004	C	EAS	6.39e-62	2.09	EAS	0	0.018	-
11q13.4	rs77971648	0.021	C	EAS	3.16e-23	0.774593	EAS	0	0.104	-	C	T	0.0009	0.0005	2.72	0.0798347	t	c	1.27826	1.635e-06
*The 36 loci with p<5x10-8 ≥3-times are taken from Supplementary Table 1.
