# Supplementary material for: The 330 risk loci known for systemic lupus erythematosus (SLE): a review
Source: Front Lupus. Author manuscript; Available in PMC 2024 Dec 2. (PMC11609870; doi:10.3389/flupu.2024.1398035)
Supplement: Table 4 — SUPPLEMENTARY TABLE 4 Genes whose expression is influenced by one or more SLE loci. [file NIHMS2037203-supplement-Table_4.xlsx]

## Sheet: All Genes
Candidate gene	Number of influencing loci	Found in pathway analysis	Group 1_Gene by position (Closets gene) & Candidate gene for loci (reference)	Group 2_Open Target Genetics prediction (top 3 genes)
ABHD6	1	1	1	0
ACADS	1	1	0	1
ACAP1	1	1	1	1
ACOX2	1	1	0	1
ACOX3	1	1	0	1
ACOXL	1	1	1	1
ACRBP	1	1	1	0
ACTR2	2	1	0	1
ACTRT3	1	1	1	1
ADAD1	1	1	0	1
ADD1	1	1	0	1
ADO	1	1	0	1
ADPRH	1	1	0	1
ADRA1B	1	1	0	1
AF131216.5	1	0	1	0
AFF1	2	1	1	1
AHNAK2	1	1	1	1
AIF1	1	1	1	0
AK3	1	1	0	1
AKTIP	1	1	0	1
ALDH16A1	1	1	1	0
ALDH1A3	1	1	0	1
ALDH2	1	1	0	1
AMN	1	1	0	1
ANKRD1	1	1	0	1
ANKRD16	1	1	1	0
ANKRD27	1	1	1	1
ANKS1A	2	1	1	1
ANO9	1	1	0	1
ANXA3	1	1	0	1
ANXA6	2	1	0	1
AP3D1	1	1	0	1
AP3M2	1	1	0	1
AP4B1	1	1	1	1
AP5B1	1	1	1	0
APIP	2	1	0	1
APOLD1	3	1	1	1
ARAP1	1	1	0	1
ARCN1	1	1	0	1
ARFGEF3	1	1	0	1
ARHGAP15	1	1	1	1
ARHGAP22	2	1	0	1
ARHGAP27	1	1	1	1
ARHGAP31	1	1	1	1
ARHGAP4	1	1	1	1
ARHGEF11	1	1	0	1
ARID3A	1	1	1	1
ARID5B	1	1	1	1
ARL11	1	1	1	1
ARPC5	4	1	0	1
ASCL1	1	1	0	1
ATF6	1	1	0	1
ATF6B	2	1	0	1
ATG16L2	1	1	1	1
ATG3	1	1	1	0
ATG5	3	1	1	1
ATP10B	1	1	0	1
ATP1A1	1	1	0	1
ATP5MK	1	1	0	1
ATP6V1F	2	1	0	1
ATP6V1G3	1	1	0	1
ATXN1	2	1	1	1
ATXN2	2	1	1	1
AZI2	1	1	0	1
B3GALT6	1	1	1	1
B4GALT4	1	1	1	0
BACH2	2	1	1	1
BAG6	1	1	0	1
BAK1	1	1	0	1
BANF1	1	1	0	1
BANK1	1	1	1	1
BARD1	1	1	0	1
BBIP1	1	1	1	1
BBS12	1	1	0	1
BCKDK	1	1	0	1
BCL2L11	1	1	0	1
BCL2L15	1	1	1	0
BCL6	1	1	0	1
BCR	1	1	1	0
BLK	3	1	1	1
BLTP3A (UHRF1BP1)	2	1	1	1
BMP2K	1	1	1	1
BOLA3	2	1	0	1
BOLL	1	1	0	1
BORCS5	2	1	0	1
BRD7	1	1	0	1
BTN3A1	1	1	0	1
BTN3A2	1	1	0	1
BTN3A3	1	1	0	1
BUB1	1	1	0	1
C10orf105	1	1	0	1
C12orf43	1	1	0	1
C16orf74	2	1	0	1
C19orf44	1	1	0	1
C1orf141	2	1	0	1
C1orf21	1	1	0	1
C1QB	1	1	1	0
C1QTNF12	1	1	1	1
C2	2	1	1	1
C3	1	1	1	1
C3orf80	2	1	0	1
C4A	2	1	0	1
C4B	2	1	1	0
C4orf36	2	1	0	1
CABP1	1	1	1	1
CACNA1I	1	1	0	1
CACYBP	1	1	0	1
CAGE1	1	1	0	1
CALR3	1	1	0	1
CAMK1D	1	1	1	1
CAPSL	1	1	1	0
CAPSL-DT	1	0	1	0
CARMIL1	4	1	1	1
CASP8AP2	1	1	0	1
CCDC113	1	1	0	1
CCDC116	1	1	0	1
CCDC144A	1	1	0	1
CCHCR1	3	1	0	1
CCL17	1	1	1	1
CCL22	1	1	1	0
CCL24	5	1	0	1
CCL26	2	1	0	1
CCND2	1	1	0	1
CD226	1	1	1	1
CD28	1	1	0	1
CD37	1	1	1	0
CD40	1	1	1	1
CD44	2	1	1	1
CD44-DT	1	0	1	0
CD58	1	1	1	1
CD80	1	1	1	1
CDC123	1	1	0	1
CDCA4	1	1	0	1
CDH23	2	1	1	1
CDHR5	1	1	1	0
CDKN1A	1	1	0	1
CDKN1B	2	1	1	1
CDKN2AIPNL	1	1	1	0
CDNF	1	1	0	1
CEACAM18	1	1	0	1
CFAP119	1	1	0	1
CFAP43	1	1	0	1
CFB	2	1	1	1
CFD	1	1	0	1
CFL1	1	1	0	1
CHD1	1	1	0	1
CHD9	1	1	1	1
CHP2	1	1	0	1
CHPT1	1	1	0	1
CHRNA9	1	1	0	1
CHSY1	1	1	0	1
CIITA	1	1	1	0
CLBA1	1	1	0	1
CLDN23	3	1	1	1
CLDN7	1	1	0	1
CLEC10A	1	1	1	0
CLEC16A	3	1	1	1
CLEC4C	1	1	1	0
CLIP2	1	1	0	1
CLPTM1L	1	1	0	1
CLYBL	1	1	0	1
CMAHP	1	1	1	0
CMC1	1	1	0	1
CNKSR3	1	1	0	1
COPS3	1	1	0	1
COQ2	1	1	1	1
COQ5	1	1	1	0
COQ9	1	1	1	1
COX4I1	2	1	0	1
CPNE5	1	1	1	1
CPZ	1	1	0	1
CRACR2A	1	1	0	1
CREB5	1	1	0	1
CREBL2	1	1	1	1
CRLF1	1	1	0	1
CRYBG1	3	1	0	1
CSK	2	1	1	1
CSNK2A2	1	1	1	1
CSNK2B	2	1	1	1
CTDP1	1	1	0	1
CTDP1-DT	1	0	1	0
CTLA4	1	1	1	1
CTSB	3	1	1	1
CTSW	1	1	1	0
CX3CL1	1	1	0	1
CXCR5	2	1	1	0
CXorf21	1	1	1	0
CYP21A1P	1	1	1	0
CYP21A2	3	1	0	1
CYP2U1	1	1	0	1
DARS1	1	1	1	1
DARS2	2	1	0	1
DCLRE1B	1	1	0	1
DCTN5	1	1	0	1
DDX39B	2	1	0	1
DDX47	1	1	1	0
DDX6	2	1	1	1
DEF6	4	1	1	1
DEXI	2	1	0	1
DGKQ	1	1	1	1
DGUOK	1	1	1	1
DGUOK-AS1	2	1	1	0
DHCR7	1	1	1	1
DKK4	1	1	0	1
DKKL1	1	1	0	1
DNAAF3	1	1	0	1
DNAJC30	1	1	0	1
DOK4	1	1	0	1
DOK6	1	1	0	1
DOT1L	1	1	1	1
DPY19L3	1	1	0	1
DRAM1	1	1	1	1
DRD4	1	1	1	1
DSE	1	1	1	1
DUSP22	1	1	1	1
DUSP5	1	1	0	1
DYRK3	1	1	0	1
EDEM3	1	1	1	1
EFEMP2	1	1	1	0
EGFL8	1	1	0	1
EGR2	1	1	0	1
EHMT2	1	1	0	1
EIF2D	1	1	0	1
EIF4E3	1	1	0	1
EIF4H	2	1	1	1
ELF1	1	1	1	1
ELF3	1	1	1	0
ELF3-AS1	1	1	1	0
ELL	1	1	0	1
EMC8	3	1	0	1
ENO1	1	1	0	1
ENSG00000167807	1	0	1	0
ENSG00000224647	1	0	1	0
ENSG00000224950	1	0	1	0
ENSG00000229727	1	0	1	0
ENSG00000231681	2	0	1	0
ENSG00000232080	1	0	1	0
ENSG00000233423	1	0	1	0
ENSG00000234860	1	0	1	0
ENSG00000235499	1	0	1	0
ENSG00000235620	1	0	1	0
ENSG00000241577	1	0	1	0
ENSG00000244255	1	1	1	0
ENSG00000255422	1	0	1	0
ENSG00000256875	1	0	1	0
ENSG00000256969	1	0	1	0
ENSG00000257004	1	0	1	0
ENSG00000258860	1	0	1	0
ENSG00000260861	1	0	1	0
ENSG00000260867	1	0	1	0
ENSG00000262039	1	0	1	0
ENSG00000263020	1	0	1	0
ENSG00000265987	1	0	1	0
ENSG00000267446	1	0	1	0
ENSG00000270076	1	0	1	0
ENSG00000273069	2	0	1	0
ENSG00000273118	2	0	1	0
ENSG00000279005	1	0	1	0
ENSG00000280294	1	0	1	0
ENSG00000283360	1	0	1	0
ENSG00000283782	1	0	1	0
ENSG00000284829	1	0	1	0
ENSG00000284957	2	0	1	0
ENSG00000284987	1	0	1	0
ENSG00000285040	1	0	1	0
ENSG00000285163	2	0	1	0
ENSG00000285280	1	0	1	0
ENSG00000285448	1	0	1	0
ENSG00000285551	1	0	1	0
ENSG00000285565	2	0	1	0
ENSG00000285647	1	0	1	0
ENSG00000285837	1	0	1	0
ENSG00000286197	1	0	1	0
ENSG00000286276	1	0	1	0
ENSG00000286675	1	0	1	0
ENSG00000287393	1	0	1	0
ENSG00000288064	2	0	1	0
ENSG00000288587	1	0	1	0
ENSG00000288966	1	0	1	0
ENSG00000288975	1	0	1	0
ENSG00000288983	1	0	1	0
ENSG00000289526	2	0	1	0
ENSG00000289930	1	0	1	0
ENTHD1	1	1	0	1
EOMES	1	1	0	1
EPS8L2	1	1	0	1
ERBB2	1	1	1	0
ERBB4	2	1	0	1
ERI1	1	1	1	1
ERN2	1	1	0	1
ERP29	1	1	0	1
ETS1	3	1	1	1
ETV3	1	1	1	1
ETV3L	1	1	0	1
EYA1	1	1	0	1
FAM107B	1	1	0	1
FAM167A	3	1	1	1
FAM167A-AS1	2	1	1	0
FAM174A	1	1	0	1
FAM177A1	1	1	0	1
FAM193A	1	1	1	0
FAM3A	1	1	0	1
FAM86B3P	1	1	1	0
FAM89B	1	1	1	0
FAM98A	1	1	0	1
FAM98B	4	1	1	1
FAP	2	1	1	1
FBH1	1	1	0	1
FBN2	1	1	1	1
FBXO31	1	1	1	1
FCGR2A	3	1	1	1
FCGR2B	4	1	1	1
FCGR2C	4	1	1	1
FCGR3A	1	1	0	1
FCGR3B	2	1	1	1
FCGRT	1	1	1	0
FCHSD2	1	1	1	1
FCMR	2	1	0	1
FCRL2	1	1	0	1
FCRL3	1	1	0	1
FCRL4	1	1	1	1
FCRL5	1	1	1	1
FCRLB	1	1	0	1
FDFT1	3	1	1	1
FDX2	1	1	1	0
FHL3	1	1	0	1
FIBP	1	1	1	0
FIGNL1	3	1	0	1
FKBPL	2	1	1	1
FLI1	3	1	1	1
FLJ42969	1	1	1	0
FLNB	1	1	0	1
FLNC	2	1	0	1
FLOT1	2	1	0	1
FLT3LG	1	1	1	0
FMNL1	1	1	0	1
FNIP1	1	1	1	1
FRMD4A	1	1	1	1
FSIP1	1	1	0	1
FUS	1	1	0	1
G6PD	1	1	1	1
GABBR1	1	1	0	1
GAK	1	1	1	0
GALC	1	1	1	1
GATA4	1	1	0	1
GCA	3	1	1	1
GCG	1	1	0	1
GDI2	1	1	0	1
GJA10	1	1	0	1
GK	1	1	0	1
GLS	1	1	0	1
GLT1D1	2	1	0	1
GM2A	1	1	0	1
GMPR	1	1	0	1
GNG4	1	1	0	1
GNGT2	1	1	0	1
GPANK1	1	1	0	1
GPR108	1	1	0	1
GPR173	1	1	1	1
GPR18	1	1	0	1
GPR19	3	1	1	1
GPR27	1	1	0	1
GPR37L1	1	1	0	1
GPR65	1	1	0	1
GPR78	2	1	1	1
GPX3	3	1	1	1
GRAP2	1	1	1	1
GRB2	1	1	1	1
GRHL3	1	1	0	1
GRK4	1	1	0	1
GSDMA	1	1	0	1
GSDMB	1	1	1	1
GSDMBA	1	0	0	1
GTF2H1	1	1	1	1
GTF2I	10	1	1	1
GTF2I-AS1	1	1	1	0
GTF2IRD1	9	1	1	1
GTF2IRD2	4	1	0	1
H2BC1	1	1	0	1
H2BC5	2	1	0	1
HACD4	1	1	0	1
HADH	1	1	0	1
HCFC1	1	1	1	1
HCG20	1	1	1	0
HCP5	1	1	1	0
HEATR3	1	1	0	1
HEATR3-AS1	1	1	1	0
HEBP2	1	1	0	1
HERC5	1	1	1	0
HIC2	1	1	1	1
HIP1	5	1	1	1
HIPK1	1	1	1	0
HLA-A	1	1	0	1
HLA-B	3	1	1	1
HLA-C	8	1	1	1
HLA-DMA	1	1	0	1
HLA-DOA	2	1	0	1
HLA-DOB	2	1	0	1
HLA-DPA1	2	1	1	1
HLA-DPB1	2	1	1	1
HLA-DQA1	11	1	1	1
HLA-DQA2	7	1	0	1
HLA-DQB1	9	1	1	1
HLA-DQB1-AS1	1	1	1	0
HLA-DQB2	4	1	1	1
HLA-DRA	11	1	1	1
HLA-DRB1	8	1	1	1
HLA-DRB5	11	1	1	1
HLA-DRB9	1	1	1	0
HLA-F	2	1	0	1
HLA-G	2	1	0	1
HMG20A	1	1	1	0
HNF1A-AS1	1	1	1	0
HPSE	1	1	0	1
HSPA6	2	1	0	1
HSPBP1	1	1	0	1
HUS1B	1	1	0	1
ICAM1	4	1	1	1
ICAM3	1	1	0	1
ICAM4	2	1	0	1
ICAM4-AS1	1	0	1	0
ICAM5	3	1	0	1
ICOS	1	1	0	1
ID2	1	1	0	1
IDUA	1	1	1	1
IFI6	1	1	1	0
IFIH1	3	1	1	1
IFIT1	1	1	1	0
IFNA10	1	1	0	1
IFNA22P	1	1	1	0
IFNGR1	2	1	0	1
IFNLR1	1	1	1	1
IFT46	1	1	0	1
IGHMBP2	1	1	0	1
IGSF3	1	1	0	1
IKBKB	1	1	1	1
IKBKB-DT	1	1	1	0
IKBKE	1	1	1	1
IKBKG	1	1	0	1
IKZF1	3	1	1	1
IKZF2	2	1	1	1
IKZF3	1	1	1	1
IL10	1	1	1	1
IL12A	2	1	1	1
IL12A-AS1	2	1	1	0
IL12B	1	1	0	1
IL12RB2	2	1	1	1
IL19	2	1	1	1
IL2	1	1	1	1
IL21	1	1	0	1
IL24	1	1	0	1
IL7	1	1	0	1
IL7R	1	1	1	1
ILRUN	2	1	1	1
ILRUN-AS1	2	1	1	0
INA	1	1	0	1
INPP5B	1	1	1	1
INVS	1	1	0	1
IP6K3	1	1	0	1
IPCEF1	1	1	1	1
IQCN	1	1	1	1
IRAK1	2	1	1	1
IRAK4	1	1	1	0
IRF1	1	1	0	1
IRF2BP2	1	1	0	1
IRF3	2	1	1	1
IRF4	1	1	0	1
IRF5	4	1	1	1
IRF7	2	1	1	1
IRF8	3	1	1	1
IRS1	1	1	0	1
ITGAM	2	1	1	1
ITGAX	2	1	1	1
ITPR3	1	1	1	1
IUR1	1	0	1	0
JADE2	1	1	0	1
JAK2	1	1	1	1
JAZF1	1	1	1	1
JUND	1	1	0	1
KANTR	1	1	0	1
KASH5	1	1	0	1
KAT5	2	1	0	1
KBTBD6	1	1	0	1
KCNG2	1	1	0	1
KCNJ1	1	1	0	1
KCNJ5	3	1	0	1
KCNK10	1	1	0	1
KCP	2	1	0	1
KCTD11	1	1	0	1
KCTD6	1	1	1	1
KCTD7	1	1	0	1
KDR	1	1	0	1
KIAA0040	1	1	1	0
KIAA1109	1	1	0	1
KIF26B	1	1	0	1
KISS1R	1	1	0	1
KIT	1	1	1	1
KLF2	1	1	1	1
KLHL8	1	1	0	1
KLHL9	1	1	0	1
KRTAP5-7	1	1	0	1
KYNU	1	1	0	1
L1CAM	1	1	0	1
L1CAM-AS1	1	1	1	0
LAT2	1	1	1	1
LBH	2	1	1	1
LCLAT1	2	1	0	1
LCT	1	1	1	1
LCT-AS1	1	1	1	0
LDHA	1	1	0	1
LEF1	2	1	1	1
LINC00208	2	1	1	0
LINC00824	1	1	1	0
LINC00870	1	1	1	0
LINC00877	1	1	1	0
LINC01229	1	1	1	0
LINC01845	1	1	1	0
LINC01967	1	1	1	0
LINC01980	1	1	1	0
LINC02253	1	1	1	0
LINC02450	1	1	1	0
LINC02571	1	1	1	0
LINC02694	3	1	1	0
LINC02934	1	0	1	0
LINC03004	1	0	1	0
LMAN1L	1	1	0	1
LMBRD2	1	1	0	1
LOC101928438	1	1	1	0
LOC101929457	1	1	1	0
LOC101929538	1	1	1	0
LOC102725019	5	1	1	0
LOC285626	1	1	1	0
LPP	1	1	1	1
LRRC18	2	1	1	1
LRRC25	1	1	1	1
LRRC34	1	1	1	1
LRRC56	1	1	0	1
LRRK1	1	1	1	1
LST1	2	1	1	1
LY6G5B	2	1	0	1
LY6G5C	1	1	0	1
LY6G6F	1	1	0	1
LY6G6F-LY6G6D	1	1	0	1
LYN	2	1	1	1
LYST	1	1	1	1
MAF	1	1	0	1
MAMLD1	1	1	1	1
MANSC1	1	1	0	1
MAP1LC3B	1	1	1	1
MAP3K11	2	1	1	1
MAP3K7CL	1	1	1	0
MAPKAPK2	1	1	1	0
MARS2	1	1	0	1
MAS1L	1	1	1	0
MAST3	1	1	0	1
MCM6	1	1	1	1
MDN1	1	1	0	1
MECP2	1	1	1	1
MED16	1	1	0	1
MEIKIN	1	1	0	1
MEPC2	1	0	1	0
METTL27	1	1	0	1
MFHAS1	1	1	1	1
MFSD6	2	1	1	1
MGAT3	1	1	0	1
MICA	6	1	0	1
MICB	6	1	1	1
MICB-DT	1	1	1	0
MIF4GD	1	1	0	1
MINK1	1	1	0	1
MIR210HG	1	1	1	0
MIR3142HG (MIR146A)	2	1	1	0
MIR5702	1	1	1	0
MLEC	1	1	1	1
MPI	1	1	0	1
MPRIP	1	1	0	1
MPZL2	1	1	0	1
MRGPRD	1	1	0	1
MRPL21	1	1	0	1
MRPL4	1	1	0	1
MRPS14	1	1	0	1
MSC	1	1	0	1
MSC-AS1	1	1	1	0
MSH5	1	1	1	0
MSH5-SAPCD1	1	1	1	0
MSRA	1	1	1	1
MTF1	1	1	1	1
MTHFD2	2	1	0	1
MTM1	1	1	0	1
MTMR1	1	1	0	1
MUC21	1	1	1	0
MUC22	1	1	1	0
MUS81	1	1	0	1
MX1	1	1	1	0
MYNN	1	1	1	1
MYO15B	1	1	0	1
MYO16	1	1	1	1
MYO1B	2	1	0	1
N4BP2	1	1	0	1
NAA10	1	1	1	1
NAA25	1	1	0	1
NAALAD2	1	1	1	0
NAB1	1	1	1	1
NABP1	2	1	0	1
NADSYN1	1	1	1	1
NBDY	1	1	1	1
NCF1	9	1	1	1
NCF2	6	1	1	1
NCOA2	1	1	1	1
NCOA5	1	1	1	0
NCR3	1	1	1	0
NEIL2	1	1	0	1
NEK7	1	1	0	1
NEMP2	1	1	1	1
NEMP2-DT	1	0	1	0
NFATC1	1	1	0	1
NFKBIL1	1	1	1	0
NIBAN1	1	1	0	1
NID1	1	1	0	1
NIPAL3	1	1	0	1
NMNAT2	2	1	1	1
NOP14	1	1	0	1
NOSIP	1	1	0	1
NOTCH4	2	1	1	1
NR0B1	1	1	0	1
NR1I2	1	1	0	1
NR4A3	2	1	1	1
NSFL1C	1	1	0	1
NT5C2	1	1	1	1
NT5M	1	1	0	1
NUDT5	1	1	0	1
OAS1	1	1	1	1
OAS2	1	1	0	1
OAS3	1	1	0	1
OASL	1	1	0	1
OLIG3	1	1	1	1
ORMDL3	1	1	1	0
OVOL1	1	1	1	1
P4HA2	1	1	0	1
PABPC1	1	1	0	1
PAH	1	1	0	1
PAPSS1	1	1	0	1
PAQR3	1	1	0	1
PARP11	1	1	0	1
PCNX3	1	1	1	0
PCNXL3	1	1	1	0
PDCD4	1	1	0	1
PDCD5	1	1	1	1
PDGFB	1	1	1	1
PDHB	2	1	1	1
PDHX	2	1	1	1
PEAK1	1	1	0	1
PEAK3	1	1	0	1
PEBP1	1	1	0	1
PERP	1	1	0	1
PEX2	1	1	0	1
PEX26	1	1	0	1
PGAP2	1	1	0	1
PGS1	1	1	1	1
PHETA1	2	1	0	1
PHF11	1	1	0	1
PHKG2	1	1	0	1
PHLDB1	2	1	1	1
PHOSPHO1	1	1	0	1
PHRF1	2	1	1	0
PHTF1	1	1	1	1
PINX1	1	1	0	1
PKIA	1	1	0	1
PLA1A	1	1	0	1
PLAC8	1	1	0	1
PLAG1	1	1	0	1
PLAT	2	1	1	1
PLCL1	1	1	1	1
PLD2	1	1	1	1
PLD4	1	1	1	1
PLK1	1	1	0	1
PLTP	1	1	0	1
PLXNB3	1	1	0	1
PNRC1	1	1	0	1
POGLUT1	1	1	1	1
POLB	2	1	0	1
POLR2C	1	1	1	1
POM121C	2	1	0	1
POPDC2	1	1	0	1
PPARD	1	1	1	0
PPCDC	1	1	1	0
PPHLN1	1	1	1	1
PPP2CA	1	1	0	1
PPP2R3C	1	1	0	1
PPP3CA	1	1	0	1
PPP6R1	1	1	1	1
PRAG1	1	1	1	1
PRDM1	3	1	1	1
PRDX6	4	1	1	1
PRDX6-AS1	3	1	1	0
PREP	1	1	0	1
PRICKLE1	1	1	1	1
PRKCB	1	1	1	1
PRM3	1	1	0	1
PRPS2	2	1	1	1
PRR14	1	1	0	1
PRRG2	1	1	0	1
PRRT1	1	1	1	0
PRSS54	1	1	0	1
PRSS55	1	1	0	1
PSAP	1	1	0	1
PSMB6	1	1	0	1
PSORS1C1	1	1	1	0
PSTPIP1	1	1	0	1
PTDSS2	1	1	0	1
PTPN11	1	1	1	0
PTPN22	1	1	1	1
PTPRC	1	1	1	1
PTTG1	2	1	1	1
PUS10	1	1	0	1
PXK	2	1	1	1
PYCARD	1	1	0	1
PYDC1	1	1	0	1
RAB1A	2	1	0	1
RAB3GAP1	1	1	1	0
RAB44	1	1	0	1
RABGAP1L	2	1	1	1
RAD50	1	1	0	1
RAD51B	1	1	1	1
RAPGEF6	1	1	0	1
RASGRP1	4	1	1	1
RASGRP3	1	1	1	1
RASSF5	1	1	1	1
RBL2	1	1	0	1
RBM24	1	1	0	1
RCBTB1	1	1	1	1
RCL1	1	1	0	1
RCOR1	1	1	0	1
REL	1	1	0	1
RELA	2	1	1	0
REL-DT	1	1	1	0
RENBP	1	1	0	1
RERE	1	1	1	1
RGCC	1	1	1	0
RGL1	1	1	0	1
RGS1	1	1	1	1
RGS2	1	1	0	1
RGS9BP	1	1	0	1
RHBDD1	1	1	0	1
RHOG	1	1	0	1
RHOH	1	1	0	1
RIMBP3C	1	1	0	1
RIPOR2	1	1	0	1
RMI2	3	1	0	1
RNASEH2C	2	1	1	1
RNF114	1	1	1	1
RNF144A	1	1	0	1
RNF145	1	1	0	1
RNPEP	1	1	0	1
RPL10A	1	1	0	1
RPL34	1	1	0	1
RPL37AP9	1	1	1	0
RPP14	1	1	0	1
RPS20	1	1	1	1
RRAS	1	1	1	0
RREB1	1	1	1	1
RSBN1	1	1	1	0
RTKN2	1	1	0	1
RTTN	1	1	0	1
RWDD4	1	1	0	1
RYBP	1	1	0	1
SANBR	1	1	0	1
SCAF8	1	1	0	1
SCAMP2	2	1	1	1
SCAMP5	1	1	1	0
SCGN	1	1	0	1
SCHIP1	2	1	0	1
SCYL1	1	1	1	0
SDF4	1	1	1	1
SEC61B	1	1	0	1
SEC62	1	1	0	1
SERBP1	2	1	0	1
SETDB2	1	1	1	0
SFR1	1	1	0	1
SGK223	1	1	1	0
SH2B3	2	1	1	1
SIGLEC12	1	1	0	1
SIGLEC14	2	1	0	1
SIGLEC5	1	1	1	0
SIGLEC6	1	1	1	1
SIPA1	2	1	1	0
SIRPB1	1	1	1	1
SIRPB2	1	1	1	0
SIRPD	1	1	1	1
SIRPG	1	1	1	0
SKIV2L	4	1	1	1
SKP1	3	1	1	1
SLC10A6	1	1	0	1
SLC12A2	1	1	0	1
SLC12A5	1	1	0	1
SLC15A4	2	1	1	1
SLC17A2	1	1	1	0
SLC17A3	2	1	1	1
SLC17A4	1	1	1	0
SLC26A1	1	1	0	1
SLC27A6	1	1	0	1
SLC29A3	1	1	1	1
SLC35G5	1	1	0	1
SLC44A4	1	1	1	0
SLC45A1	1	1	0	1
SLC6A16	1	1	1	1
SLC6A18	1	1	0	1
SLC7A6	1	1	0	1
SLC9A8	1	1	0	1
SLC9C2	1	1	0	1
SLU7	2	1	0	1
SMG7	5	1	1	1
SMPD3	1	1	0	1
SMYD3	1	1	1	1
SNHG32	1	1	1	0
SNRPC	2	1	1	1
SOCS1	1	1	1	0
SOCS3	1	1	0	1
SPAG16	1	1	0	1
SPATA2	1	1	0	1
SPATA32	1	1	0	1
SPATA48	2	1	0	1
SPDYE12	3	0	0	1
SPDYE21	1	1	0	1
SPDYE5	3	1	0	1
SPEF2	1	1	1	1
SPIN2B	1	1	0	1
SPIN3	1	1	1	1
SPPL3	1	1	1	1
SPRED1	3	1	0	1
SPRED2	2	1	1	1
SPTY2D1	1	1	0	1
SRD5A3	1	1	0	1
SRGAP2	1	1	0	1
SRP54	1	1	0	1
SSBP4	1	1	1	1
SSR1	1	1	0	1
SSR4	1	1	0	1
ST8SIA4	1	1	1	1
STAB2	1	1	1	1
STAMBP	1	1	0	1
STARD10	1	1	0	1
STAT1	2	1	1	1
STAT4	2	1	1	1
STIM1	1	1	1	1
STMND1	2	1	1	1
STN1	1	1	1	1
STOX2	1	1	0	1
STPG1	1	1	0	1
STX17	2	1	0	1
STX17-DT	2	1	1	0
STX4	1	1	0	1
SYNGR1	1	1	1	1
TAF11	1	1	0	1
TAOK3	1	1	1	1
TAP2	2	1	0	1
TARBP1	1	1	1	1
TASL	1	1	0	1
TAX1BP1	1	1	0	1
TBC1D2B	1	1	1	0
TCF7	3	1	1	1
TCP11	5	1	1	1
TEAD2	1	1	1	1
TENT4B	1	1	0	1
TERT	1	1	1	1
TET3	2	1	1	1
TFB2M	1	1	0	1
TGS1	1	1	0	1
TIMM17A	1	1	0	1
TIMMDC1	1	1	1	1
TLR7	2	1	1	1
TLR8	2	1	0	1
TLR8-AS1	1	1	1	0
TM9SF2	1	1	1	1
TMEM116	1	1	1	1
TMEM175	1	1	0	1
TMEM187	1	1	0	1
TMEM235	1	1	0	1
TMEM273	1	1	0	1
TMEM39A	1	1	1	1
TMEM68	1	1	0	1
TMEM80	2	1	0	1
TMEM86B	1	1	1	1
TMX3	1	1	0	1
TNFAIP3	2	1	1	1
TNFRSF13B	1	1	1	1
TNFRSF21	1	1	1	0
TNFSF14	1	1	0	1
TNFSF18	3	1	0	1
TNFSF4	4	1	1	1
TNIP1	2	1	1	1
TNPO3	4	1	1	1
TNXB	3	1	1	1
TOMM20	1	1	0	1
TPCN2	1	1	1	1
TPI1P2	2	1	1	0
TPRG1	1	1	0	1
TRAF3	1	1	1	1
TRAFD1	1	1	1	0
TRAM1	1	1	0	1
TRAPPC11	1	1	1	1
TREH	2	1	0	1
TRIM38	1	1	0	1
TRIM39	1	1	1	0
TRIM39-RPP21	1	1	1	0
TRIM49	1	1	1	0
TRIM72	1	1	0	1
TRIM73	2	1	0	1
TRIP10	1	1	0	1
TRNA_Met	1	0	1	0
TRPA1	1	1	0	1
TSBP1	3	1	1	1
TSBP1-AS1	1	1	1	0
TSPAN3	1	1	0	1
TSPAN33	2	1	0	1
TSPYL1	1	1	0	1
TSPYL2	1	1	0	1
TSPYL4	1	1	0	1
TTC27	1	1	0	1
TUBA8	1	1	0	1
TXLNB	1	1	0	1
TYK2	5	1	1	1
UBE2B	3	1	1	1
UBE2L3	1	1	1	1
UBQLN2	1	1	0	1
UBXN4	1	1	0	1
UCHL5	1	1	0	1
ULK3	2	1	1	1
UNC119B	1	1	1	1
UNC5B	1	1	0	1
USP18	1	1	1	1
VDAC1	3	1	1	1
VGF	1	1	1	0
VSIG10	1	1	0	1
VSIR	1	1	0	1
WAKMAR2	1	1	1	0
WASHC3	1	1	0	1
WBP4	1	1	1	1
WDFY4	2	1	1	1
XKR6	1	1	1	1
XKR9	1	1	0	1
YDJC	1	1	1	1
YPEL5	2	1	1	1
YWHAZ	1	1	0	1
ZBED8	2	1	0	1
ZC2HC1A	1	1	0	1
ZCCHC14	1	1	0	1
ZCRB1	1	1	0	1
ZFP36L1	1	1	0	1
ZFP90	1	1	1	1
ZFYVE26	1	1	0	1
ZNF175	2	1	0	1
ZNF300	1	1	0	1
ZNF365	2	1	1	1
ZNF629	1	1	1	1
ZNF652	1	1	0	1
ZNF689	1	1	0	1
ZNF706	1	1	0	1
ZNF76	3	1	1	1
ZPBP	3	1	0	1
ZPBP2	1	1	1	0
ZSCAN12	1	1	0	1
ZSCAN23	1	1	1	1
ZSCAN26	1	1	0	1
ZSCAN31	2	1	0	1
ZSCAN9	1	1	0	1

## Sheet: Summary
N loci	N gene	%, genes
1	746	0.770661
2	145	0.149793
3	41	0.0423554
4	15	0.0154959
5	6	0.00619835
6	3	0.00309917
7	1	0.00103306
8	2	0.00206612
9	3	0.00309917
10	1	0.00103306
11	3	0.00309917
