# Supplementary material for: The 330 risk loci known for systemic lupus erythematosus (SLE): a review
Source: Front Lupus. Author manuscript; Available in PMC 2024 Dec 2. (PMC11609870; doi:10.3389/flupu.2024.1398035)
Supplement: Table 5 — SUPPLEMENTARY TABLE 5 Transcriptional regulators and DNA-interacting proteins that are among the plausibly causal gene candidates in SLE. [file NIHMS2037203-supplement-Table_5.xlsx]

## Sheet: Sheet1
Gene	List of literature reported associateion or the nearest genes	Genes predicted by Open Target Gene (top 3 hits)	TF used in ChIP-seq experiments (RELI database_18076)	The Human Transcription Factors (http://humantfs.ccbr.utoronto.ca/index.php)	Transcription Factor Target Gene Database (https://tfbsdb.systemsbiology.net/citationAndContact)	Human Protein-DNA Interactome (hPDI) (http://bioinfo.wilmer.jhu.edu/PDI/list.cgi?class=ALL)	Gene Regulation – Teif Lab (https://generegulation.org/protein-dna-binding/#TF-binding_databases)	GeneCards (https://www.genecards.org/): 1,702 results for "DNA-binding transcription factor activity"	GeneCards (https://www.genecards.org/):16,030 results for "DNA-binding"	N times found	Transcription factor/co-factor and/or DNA-binding direct/indirect
MECP2	1	1	1	1	1	1	1	1	1	7	yes
EGR2	0	1	1	1	1	1	0	1	1	6	yes
ELF1	1	1	1	1	1	1	0	1	1	6	yes
ETS1	1	1	1	1	1	1	0	1	1	6	yes
FLI1	1	1	1	1	1	1	0	1	1	6	yes
GTF2IRD1	1	1	1	1	1	1	0	1	1	6	yes
IRF1	0	1	1	1	1	1	0	1	1	6	yes
IRF3	1	1	1	1	1	1	0	1	1	6	yes
IRF5	1	1	1	1	1	1	0	1	1	6	yes
LEF1	1	1	1	1	1	0	1	1	1	6	yes
MAF	0	1	1	1	1	0	1	1	1	6	yes
MTF1	1	1	1	1	1	0	1	1	1	6	yes
NFATC1	0	1	1	1	1	1	0	1	1	6	yes
PLAG1	0	1	1	1	1	0	1	1	1	6	yes
PRDM1	1	1	1	1	1	0	1	1	1	6	yes
TCF7	1	1	1	1	1	1	0	1	1	6	yes
ARID3A	1	1	1	1	1	0	0	1	1	5	yes
BACH2	1	1	1	1	1	0	0	1	1	5	yes
BCL6	0	1	1	1	1	0	0	1	1	5	yes
CREB5	0	1	0	1	1	1	0	1	1	5	yes
ELF3	1	0	1	1	1	0	0	1	1	5	yes
EOMES	0	1	1	1	1	0	0	1	1	5	yes
GATA4	0	1	1	1	1	0	0	1	1	5	yes
HMG20A	1	0	1	1	0	1	0	1	1	5	yes
IKZF1	1	1	1	1	0	1	0	1	1	5	yes
IRF4	0	1	1	1	1	0	0	1	1	5	yes
IRF8	1	1	0	1	1	1	0	1	1	5	yes
MSC	0	1	1	1	1	0	0	1	1	5	yes
OLIG3	1	1	0	1	1	1	0	1	1	5	yes
PPARD	1	0	1	1	0	1	0	1	1	5	yes
RELA	1	0	1	1	1	0	0	1	1	5	yes
STAT1	0	1	1	1	1	0	0	1	1	5	yes
STAT4	1	1	1	1	1	0	0	1	1	5	yes
TEAD2	1	1	1	1	0	1	0	1	1	5	yes
ZNF652	0	1	1	1	0	0	1	1	1	5	yes
ZNF76	1	1	1	1	0	1	0	1	1	5	yes
ZNF706	0	1	1	1	0	1	0	0	1	4	yes
ASCL1	0	1	1	1	0	0	0	1	1	4	yes
ETV3	1	1	0	1	1	0	0	1	1	4	yes
GRHL3	0	1	1	1	0	0	0	1	1	4	yes
GTF2I	1	1	1	1	0	0	0	1	1	4	yes
ID2	0	1	1	0	0	1	0	1	1	4	yes
IKZF2	1	1	1	1	0	0	0	1	1	4	yes
IRF7	1	1	0	1	1	0	0	1	1	4	yes
JUND	0	1	1	1	0	0	0	1	1	4	yes
MYNN	1	1	1	1	0	0	0	1	1	4	yes
NR0B1	0	1	1	1	0	0	0	1	1	4	yes
NR1I2	0	1	1	1	0	0	0	1	1	4	yes
OVOL1	1	1	0	1	0	0	1	1	1	4	yes
REL	0	1	0	1	1	0	0	1	1	4	yes
RREB1	1	1	0	1	1	0	0	1	1	4	yes
ZNF175	0	1	1	1	0	0	0	1	1	4	yes
ZNF300	0	1	1	1	0	0	0	1	1	4	yes
ZNF629	1	1	1	1	0	0	0	1	1	4	yes
ZSCAN26	0	1	1	1	0	0	0	1	1	4	yes
ZSCAN9	0	1	1	1	0	0	0	1	1	4	yes
DOT1L	1	1	1	1	0	0	0	0	1	3	yes
HIC2	1	1	0	1	1	0	0	0	1	3	yes
RCOR1	0	1	1	0	0	1	0	0	1	3	yes
RYBP	0	1	1	0	0	1	0	0	1	3	yes
TET3	1	1	1	1	0	0	0	0	1	3	yes
ZFP90	1	1	1	1	0	0	0	0	1	3	yes
AFF1	1	1	1	0	0	0	0	1	1	3	yes
ARID5B	1	1	0	1	0	0	0	1	1	3	yes
ATF6	0	1	0	1	0	0	0	1	1	3	yes
ATF6B	0	1	0	1	0	0	0	1	1	3	yes
CREBL2	1	1	0	1	0	0	0	1	1	3	yes
ETV3L	0	1	0	1	0	0	0	1	1	3	yes
GTF2IRD2	0	1	0	1	0	0	0	1	1	3	yes
HCFC1	1	1	1	0	0	0	0	1	1	3	yes
IKZF3	1	1	0	1	0	0	0	1	1	3	yes
KLF2	1	1	0	1	0	0	0	1	1	3	yes
NR4A3	1	1	0	1	0	0	0	1	1	3	yes
PHTF1	1	1	0	0	0	1	0	1	1	3	yes
PTTG1	1	1	1	0	0	0	0	1	1	3	yes
RERE	1	1	1	0	0	0	0	1	1	3	yes
ZNF689	0	1	0	1	0	0	0	1	1	3	yes
ZSCAN12	0	1	0	1	0	0	0	1	1	3	yes
ZSCAN23	1	1	0	1	0	0	0	1	1	3	yes
ZSCAN31	0	1	0	1	0	0	0	1	1	3	yes
BRD7	0	1	1	0	0	0	0	0	1	2	yes
CASP8AP2	0	1	1	0	0	0	0	0	1	2	yes
CCND2	0	1	1	0	0	0	0	0	1	2	yes
CDKN1B	1	1	1	0	0	0	0	0	1	2	yes
CHD1	0	1	1	0	0	0	0	0	1	2	yes
CIITA	1	0	1	0	0	0	0	0	1	2	yes
EHMT2	0	1	1	0	0	0	0	0	1	2	yes
ELL	0	1	1	0	0	0	0	0	1	2	yes
ENO1	0	1	0	0	0	1	0	0	1	2	yes
FUS	0	1	1	0	0	0	0	0	1	2	yes
JAZF1	1	1	0	1	0	0	0	0	1	2	yes
KAT5	0	1	1	0	0	0	0	0	1	2	yes
NCOA2	1	1	0	1	0	0	0	0	1	2	yes
POLB	0	1	1	0	0	0	0	0	1	2	yes
RBL2	0	1	1	0	0	0	0	0	1	2	yes
SETDB2	1	0	0	1	0	0	0	0	1	2	yes
SMYD3	1	1	0	1	0	0	0	0	1	2	yes
SSBP4	1	1	0	0	0	1	0	0	1	2	yes
TERT	1	1	1	0	0	0	0	0	1	2	yes
TRAFD1	1	0	0	1	0	0	0	0	1	2	yes
ZCCHC14	0	1	0	0	0	1	0	0	1	2	yes
ZCRB1	0	1	0	0	0	1	0	0	1	2	yes
ZNF365	1	1	0	1	0	0	0	0	1	2	yes
ANXA3	0	1	0	0	0	0	0	1	1	2
IKBKE	1	1	0	0	0	0	0	1	1	2
IL10	1	1	0	0	0	0	0	1	1	2
JAK2	1	1	0	0	0	0	0	1	1	2
KIT	1	1	0	0	0	0	0	1	1	2
PPP3CA	0	1	0	0	0	0	0	1	1	2
PYCARD	0	1	0	0	0	0	0	1	1	2
RGCC	1	0	0	0	0	0	0	1	1	2
STOX2	0	1	0	0	0	0	0	1	1	2
TNFSF4	1	1	0	0	0	0	0	1	1	2
TRIM38	0	1	0	0	0	0	0	1	1	2
CDC123	0	1	0	0	0	0	0	0	1	1
ACADS	0	1	0	0	0	0	0	0	1	1
ACOXL	1	1	0	0	0	0	0	0	1	1
ACTR2	0	1	0	0	0	0	0	0	1	1
ACTRT3	1	1	0	0	0	0	0	0	1	1
ADAD1	0	1	0	0	0	0	0	0	1	1
ADD1	0	1	0	0	0	0	0	0	1	1
ADO	0	1	0	0	0	0	0	0	1	1
ADPRH	0	1	0	0	0	0	0	0	1	1
ADRA1B	0	1	0	0	0	0	0	0	1	1
AHNAK2	1	1	0	0	0	0	0	0	1	1
AIF1	1	0	0	0	0	0	0	0	1	1
AK3	0	1	0	0	0	0	0	0	1	1
AKTIP	0	1	0	0	0	0	0	0	1	1
ALDH16A1	1	0	0	0	0	0	0	0	1	1
ALDH1A3	0	1	0	0	0	0	0	0	1	1
ALDH2	0	1	0	0	0	0	0	0	1	1
ANKRD1	0	1	0	0	0	0	0	0	1	1
ANKRD16	1	0	0	0	0	0	0	0	1	1
ANKRD27	1	1	0	0	0	0	0	0	1	1
ANKS1A	1	1	0	0	0	0	0	0	1	1
ANXA6	0	1	0	0	0	0	0	0	1	1
AP3D1	0	1	0	0	0	0	0	0	1	1
AP3M2	0	1	0	0	0	0	0	0	1	1
AP4B1	1	1	0	0	0	0	0	0	1	1
AP5B1	1	0	0	0	0	0	0	0	1	1
ARAP1	0	1	0	0	0	0	0	0	1	1
ARCN1	0	1	0	0	0	0	0	0	1	1
ARFGEF3	0	1	0	0	0	0	0	0	1	1
ARHGAP15	1	1	0	0	0	0	0	0	1	1
ARHGAP22	0	1	0	0	0	0	0	0	1	1
ARHGAP31	1	1	0	0	0	0	0	0	1	1
ARHGAP4	1	1	0	0	0	0	0	0	1	1
ARHGEF11	0	1	0	0	0	0	0	0	1	1
ARPC5	0	1	0	0	0	0	0	0	1	1
ATG16L2	1	1	0	0	0	0	0	0	1	1
ATG3	1	0	0	0	0	0	0	0	1	1
ATG5	1	1	0	0	0	0	0	0	1	1
ATP10B	0	1	0	0	0	0	0	0	1	1
ATP1A1	0	1	0	0	0	0	0	0	1	1
ATP5MK	0	1	0	0	0	0	0	0	1	1
ATP6V1F	0	1	0	0	0	0	0	0	1	1
ATXN1	1	1	0	0	0	0	0	0	1	1
ATXN2	1	1	0	0	0	0	0	0	1	1
AZI2	0	1	0	0	0	0	0	0	1	1
B3GALT6	1	1	0	0	0	0	0	0	1	1
BAG6	0	1	0	0	0	0	0	0	1	1
BAK1	0	1	0	0	0	0	0	0	1	1
BANF1	0	1	0	0	0	0	0	0	1	1
BANK1	1	1	0	0	0	0	0	0	1	1
BARD1	0	1	0	0	0	0	0	0	1	1
BCKDK	0	1	0	0	0	0	0	0	1	1
BCL2L11	0	1	0	0	0	0	0	0	1	1
BCL2L15	1	0	0	0	0	0	0	0	1	1
BCR	1	0	0	0	0	0	0	0	1	1
BLK	1	1	0	0	0	0	0	0	1	1
BLTP3A	1	0	0	0	0	0	0	0	1	1
BMP2K	1	1	0	0	0	0	0	0	1	1
BOLA3	0	1	0	0	0	0	0	0	1	1
BOLL	0	1	0	0	0	0	0	0	1	1
BORCS5	0	1	0	0	0	0	0	0	1	1
BUB1	0	1	0	0	0	0	0	0	1	1
C12orf43	0	1	0	0	0	0	0	0	1	1
C1QB	1	0	0	0	0	0	0	0	1	1
C2	1	1	0	0	0	0	0	0	1	1
C3	1	1	0	0	0	0	0	0	1	1
C4A	0	1	0	0	0	0	0	0	1	1
C4B	1	0	0	0	0	0	0	0	1	1
CACNA1I	0	1	0	0	0	0	0	0	1	1
CACYBP	0	1	0	0	0	0	0	0	1	1
CAGE1	0	1	0	0	0	0	0	0	1	1
CAMK1D	1	1	0	0	0	0	0	0	1	1
CARMIL1	1	1	0	0	0	0	0	0	1	1
CCDC113	0	1	0	0	0	0	0	0	1	1
CCDC144A	0	1	0	0	0	0	0	0	1	1
CCHCR1	0	1	0	0	0	0	0	0	1	1
CCL17	1	1	0	0	0	0	0	0	1	1
CCL22	1	0	0	0	0	0	0	0	1	1
CCL24	0	1	0	0	0	0	0	0	1	1
CCL26	0	1	0	0	0	0	0	0	1	1
CD226	1	1	0	0	0	0	0	0	1	1
CD28	0	1	0	0	0	0	0	0	1	1
CD40	1	1	0	0	0	0	0	0	1	1
CD44	1	1	0	0	0	0	0	0	1	1
CD58	1	1	0	0	0	0	0	0	1	1
CD80	1	1	0	0	0	0	0	0	1	1
CDCA4	0	1	0	0	0	0	0	0	1	1
CDKN1A	0	1	0	0	0	0	0	0	1	1
CDKN2AIPNL	1	0	0	0	0	0	0	0	1	1
CFB	1	1	0	0	0	0	0	0	1	1
CFD	0	1	0	0	0	0	0	0	1	1
CFL1	0	1	0	0	0	0	0	0	1	1
CHD9	1	1	0	0	0	0	0	0	1	1
CHPT1	0	1	0	0	0	0	0	0	1	1
CHRNA9	0	1	0	0	0	0	0	0	1	1
CLDN7	0	1	0	0	0	0	0	0	1	1
CLEC16A	1	1	0	0	0	0	0	0	1	1
CLIP2	0	1	0	0	0	0	0	0	1	1
CLPTM1L	0	1	0	0	0	0	0	0	1	1
CMAHP	1	0	0	0	0	0	0	0	1	1
CMC1	0	1	0	0	0	0	0	0	1	1
COPS3	0	1	0	0	0	0	0	0	1	1
COQ5	1	0	0	0	0	0	0	0	1	1
COX4I1	0	1	0	0	0	0	0	0	1	1
CPNE5	1	1	0	0	0	0	0	0	1	1
CPZ	0	1	0	0	0	0	0	0	1	1
CRLF1	0	1	0	0	0	0	0	0	1	1
CRYBG1	0	1	0	0	0	0	0	0	1	1
CSK	1	1	0	0	0	0	0	0	1	1
CSNK2A2	1	1	0	0	0	0	0	0	1	1
CSNK2B	1	1	0	0	0	0	0	0	1	1
CTDP1	0	1	0	0	0	0	0	0	1	1
CTLA4	1	1	0	0	0	0	0	0	1	1
CTSB	1	1	0	0	0	0	0	0	1	1
CTSW	1	0	0	0	0	0	0	0	1	1
CX3CL1	0	1	0	0	0	0	0	0	1	1
CXCR5	1	0	0	0	0	0	0	0	1	1
CYP21A1P	1	0	0	0	0	0	0	0	1	1
CYP21A2	0	1	0	0	0	0	0	0	1	1
DARS1	1	1	0	0	0	0	0	0	1	1
DARS2	0	1	0	0	0	0	0	0	1	1
DCLRE1B	0	1	0	0	0	0	0	0	1	1
DCTN5	0	1	0	0	0	0	0	0	1	1
DDX39B	0	1	0	0	0	0	0	0	1	1
DDX47	1	0	0	0	0	0	0	0	1	1
DDX6	1	1	0	0	0	0	0	0	1	1
DEF6	1	1	0	0	0	0	0	0	1	1
DEXI	0	1	0	0	0	0	0	0	1	1
DGKQ	1	1	0	0	0	0	0	0	1	1
DGUOK	1	1	0	0	0	0	0	0	1	1
DGUOK-AS1	1	0	0	0	0	0	0	0	1	1
DHCR7	1	1	0	0	0	0	0	0	1	1
DKK4	0	1	0	0	0	0	0	0	1	1
DKKL1	0	1	0	0	0	0	0	0	1	1
DNAAF3	0	1	0	0	0	0	0	0	1	1
DNAJC30	0	1	0	0	0	0	0	0	1	1
DOK4	0	1	0	0	0	0	0	0	1	1
DRAM1	1	1	0	0	0	0	0	0	1	1
DRD4	1	1	0	0	0	0	0	0	1	1
DSE	1	1	0	0	0	0	0	0	1	1
EDEM3	1	1	0	0	0	0	0	0	1	1
EFEMP2	1	0	0	0	0	0	0	0	1	1
EIF2D	0	1	0	0	0	0	0	0	1	1
EIF4H	1	1	0	0	0	0	0	0	1	1
ELF3-AS1	1	0	0	0	0	0	0	0	1	1
EMC8	0	1	0	0	0	0	0	0	1	1
ENSG00000244255	1	0	0	0	0	0	0	0	1	1
EPS8L2	0	1	0	0	0	0	0	0	1	1
ERBB2	1	0	0	0	0	0	0	0	1	1
ERBB4	0	1	0	0	0	0	0	0	1	1
ERI1	1	1	0	0	0	0	0	0	1	1
ERN2	0	1	0	0	0	0	0	0	1	1
ERP29	0	1	0	0	0	0	0	0	1	1
EYA1	0	1	0	0	0	0	0	0	1	1
FAM107B	0	1	0	0	0	0	0	0	1	1
FAM167A	1	1	0	0	0	0	0	0	1	1
FAM174A	0	1	0	0	0	0	0	0	1	1
FAM193A	1	0	0	0	0	0	0	0	1	1
FAM89B	1	0	0	0	0	0	0	0	1	1
FAM98A	0	1	0	0	0	0	0	0	1	1
FAM98B	1	1	0	0	0	0	0	0	1	1
FAP	1	1	0	0	0	0	0	0	1	1
FBH1	0	1	0	0	0	0	0	0	1	1
FBN2	1	1	0	0	0	0	0	0	1	1
FBXO31	1	1	0	0	0	0	0	0	1	1
FCGR2A	1	1	0	0	0	0	0	0	1	1
FCGR2B	1	1	0	0	0	0	0	0	1	1
FCGR3A	0	1	0	0	0	0	0	0	1	1
FCGR3B	1	1	0	0	0	0	0	0	1	1
FCGRT	1	0	0	0	0	0	0	0	1	1
FCMR	0	1	0	0	0	0	0	0	1	1
FCRL4	1	1	0	0	0	0	0	0	1	1
FCRL5	1	1	0	0	0	0	0	0	1	1
FDFT1	1	1	0	0	0	0	0	0	1	1
FHL3	0	1	0	0	0	0	0	0	1	1
FIBP	1	0	0	0	0	0	0	0	1	1
FIGNL1	0	1	0	0	0	0	0	0	1	1
FKBPL	1	1	0	0	0	0	0	0	1	1
FLNB	0	1	0	0	0	0	0	0	1	1
FLNC	0	1	0	0	0	0	0	0	1	1
FLOT1	0	1	0	0	0	0	0	0	1	1
FLT3LG	1	0	0	0	0	0	0	0	1	1
FMNL1	0	1	0	0	0	0	0	0	1	1
FNIP1	1	1	0	0	0	0	0	0	1	1
FRMD4A	1	1	0	0	0	0	0	0	1	1
G6PD	1	1	0	0	0	0	0	0	1	1
GAK	1	0	0	0	0	0	0	0	1	1
GALC	1	1	0	0	0	0	0	0	1	1
GCA	1	1	0	0	0	0	0	0	1	1
GCG	0	1	0	0	0	0	0	0	1	1
GDI2	0	1	0	0	0	0	0	0	1	1
GJA10	0	1	0	0	0	0	0	0	1	1
GK	0	1	0	0	0	0	0	0	1	1
GLS	0	1	0	0	0	0	0	0	1	1
GM2A	0	1	0	0	0	0	0	0	1	1
GNG4	0	1	0	0	0	0	0	0	1	1
GPANK1	0	1	0	0	0	0	0	0	1	1
GPR19	1	1	0	0	0	0	0	0	1	1
GPR27	0	1	0	0	0	0	0	0	1	1
GPR65	0	1	0	0	0	0	0	0	1	1
GPX3	1	1	0	0	0	0	0	0	1	1
GRAP2	1	1	0	0	0	0	0	0	1	1
GRB2	1	1	0	0	0	0	0	0	1	1
GRK4	0	1	0	0	0	0	0	0	1	1
GSDMA	0	1	0	0	0	0	0	0	1	1
GSDMB	1	1	0	0	0	0	0	0	1	1
GTF2H1	1	1	0	0	0	0	0	0	1	1
GTF2I-AS1	1	0	0	0	0	0	0	0	1	1
H2BC1	0	1	0	0	0	0	0	0	1	1
H2BC5	0	1	0	0	0	0	0	0	1	1
HADH	0	1	0	0	0	0	0	0	1	1
HCP5	1	0	0	0	0	0	0	0	1	1
HEATR3	0	1	0	0	0	0	0	0	1	1
HEBP2	0	1	0	0	0	0	0	0	1	1
HERC5	1	0	0	0	0	0	0	0	1	1
HIP1	1	1	0	0	0	0	0	0	1	1
HIPK1	1	0	0	0	0	0	0	0	1	1
HLA-A	0	1	0	0	0	0	0	0	1	1
HLA-B	1	1	0	0	0	0	0	0	1	1
HLA-C	1	1	0	0	0	0	0	0	1	1
HLA-DMA	0	1	0	0	0	0	0	0	1	1
HLA-DOA	0	1	0	0	0	0	0	0	1	1
HLA-DOB	0	1	0	0	0	0	0	0	1	1
HLA-DPA1	1	1	0	0	0	0	0	0	1	1
HLA-DPB1	1	1	0	0	0	0	0	0	1	1
HLA-DQA1	1	1	0	0	0	0	0	0	1	1
HLA-DQA2	0	1	0	0	0	0	0	0	1	1
HLA-DQB1	1	1	0	0	0	0	0	0	1	1
HLA-DRA	1	1	0	0	0	0	0	0	1	1
HLA-DRB1	1	1	0	0	0	0	0	0	1	1
HLA-F	0	1	0	0	0	0	0	0	1	1
HLA-G	0	1	0	0	0	0	0	0	1	1
HNF1A-AS1	1	0	0	0	0	0	0	0	1	1
HPSE	0	1	0	0	0	0	0	0	1	1
HSPA6	0	1	0	0	0	0	0	0	1	1
HSPBP1	0	1	0	0	0	0	0	0	1	1
ICAM1	1	1	0	0	0	0	0	0	1	1
ICAM3	0	1	0	0	0	0	0	0	1	1
ICAM4	0	1	0	0	0	0	0	0	1	1
ICAM5	0	1	0	0	0	0	0	0	1	1
ICOS	0	1	0	0	0	0	0	0	1	1
IFI6	1	0	0	0	0	0	0	0	1	1
IFIH1	1	1	0	0	0	0	0	0	1	1
IFIT1	1	0	0	0	0	0	0	0	1	1
IFNA10	0	1	0	0	0	0	0	0	1	1
IFNGR1	0	1	0	0	0	0	0	0	1	1
IFNLR1	1	1	0	0	0	0	0	0	1	1
IGHMBP2	0	1	0	0	0	0	0	0	1	1
IGSF3	0	1	0	0	0	0	0	0	1	1
IKBKB	1	1	0	0	0	0	0	0	1	1
IKBKG	0	1	0	0	0	0	0	0	1	1
IL12A	1	1	0	0	0	0	0	0	1	1
IL12B	0	1	0	0	0	0	0	0	1	1
IL12RB2	1	1	0	0	0	0	0	0	1	1
IL19	1	1	0	0	0	0	0	0	1	1
IL2	1	1	0	0	0	0	0	0	1	1
IL21	1	1	0	0	0	0	0	0	1	1
IL24	0	1	0	0	0	0	0	0	1	1
IL7	0	1	0	0	0	0	0	0	1	1
IL7R	1	1	0	0	0	0	0	0	1	1
ILRUN	1	1	0	0	0	0	0	0	1	1
INA	0	1	0	0	0	0	0	0	1	1
INPP5B	1	1	0	0	0	0	0	0	1	1
INVS	0	1	0	0	0	0	0	0	1	1
IRAK1	1	1	0	0	0	0	0	0	1	1
IRAK4	1	0	0	0	0	0	0	0	1	1
IRF2BP2	0	1	0	0	0	0	0	0	1	1
IRS1	0	1	0	0	0	0	0	0	1	1
ITGAM	1	1	0	0	0	0	0	0	1	1
ITGAX	1	1	0	0	0	0	0	0	1	1
ITPR3	1	1	0	0	0	0	0	0	1	1
JADE2	0	1	0	0	0	0	0	0	1	1
KASH5	0	1	0	0	0	0	0	0	1	1
KBTBD6	0	1	0	0	0	0	0	0	1	1
KCP	0	1	0	0	0	0	0	0	1	1
KCTD11	0	1	0	0	0	0	0	0	1	1
KCTD6	1	1	0	0	0	0	0	0	1	1
KCTD7	0	1	0	0	0	0	0	0	1	1
KDR	0	1	0	0	0	0	0	0	1	1
KIF26B	0	1	0	0	0	0	0	0	1	1
KISS1R	0	1	0	0	0	0	0	0	1	1
KLHL9	0	1	0	0	0	0	0	0	1	1
L1CAM	0	1	0	0	0	0	0	0	1	1
L1CAM-AS1	1	0	0	0	0	0	0	0	1	1
LAT2	1	1	0	0	0	0	0	0	1	1
LBH	1	1	0	0	0	0	0	0	1	1
LCT	1	1	0	0	0	0	0	0	1	1
LDHA	0	1	0	0	0	0	0	0	1	1
LINC00877	1	0	0	0	0	0	0	0	1	1
LINC02694	1	0	0	0	0	0	0	0	1	1
LMAN1L	0	1	0	0	0	0	0	0	1	1
LPP	1	1	0	0	0	0	0	0	1	1
LRRC25	1	1	0	0	0	0	0	0	1	1
LRRC56	0	1	0	0	0	0	0	0	1	1
LST1	1	1	0	0	0	0	0	0	1	1
LY6G5B	0	1	0	0	0	0	0	0	1	1
LY6G5C	0	1	0	0	0	0	0	0	1	1
LYN	1	1	0	0	0	0	0	0	1	1
LYST	1	1	0	0	0	0	0	0	1	1
MAMLD1	1	1	0	0	0	0	0	0	1	1
MANSC1	0	1	0	0	0	0	0	0	1	1
MAP1LC3B	1	1	0	0	0	0	0	0	1	1
MAP3K11	1	1	0	0	0	0	0	0	1	1
MAP3K7CL	1	0	0	0	0	0	0	0	1	1
MAPKAPK2	1	0	0	0	0	0	0	0	1	1
MCM6	1	1	0	0	0	0	0	0	1	1
MDN1	0	1	0	0	0	0	0	0	1	1
MED16	0	1	0	0	0	0	0	0	1	1
MFHAS1	1	1	0	0	0	0	0	0	1	1
MICA	0	1	0	0	0	0	0	0	1	1
MICB	1	1	0	0	0	0	0	0	1	1
MIF4GD	0	1	0	0	0	0	0	0	1	1
MINK1	0	1	0	0	0	0	0	0	1	1
MIR146A	1	0	0	0	0	0	0	0	1	1
MLEC	1	1	0	0	0	0	0	0	1	1
MPRIP	0	1	0	0	0	0	0	0	1	1
MPZL2	0	1	0	0	0	0	0	0	1	1
MRPL21	0	1	0	0	0	0	0	0	1	1
MRPL4	0	1	0	0	0	0	0	0	1	1
MRPS14	0	1	0	0	0	0	0	0	1	1
MSC-AS1	1	0	0	0	0	0	0	0	1	1
MSH5	1	0	0	0	0	0	0	0	1	1
MSH5-SAPCD1	1	0	0	0	0	0	0	0	1	1
MSRA	1	1	0	0	0	0	0	0	1	1
MTHFD2	0	1	0	0	0	0	0	0	1	1
MTM1	0	1	0	0	0	0	0	0	1	1
MUS81	0	1	0	0	0	0	0	0	1	1
MX1	1	0	0	0	0	0	0	0	1	1
MYO15B	0	1	0	0	0	0	0	0	1	1
MYO16	1	1	0	0	0	0	0	0	1	1
MYO1B	0	1	0	0	0	0	0	0	1	1
N4BP2	0	1	0	0	0	0	0	0	1	1
NAA10	1	1	0	0	0	0	0	0	1	1
NAA25	0	1	0	0	0	0	0	0	1	1
NAB1	1	1	0	0	0	0	0	0	1	1
NABP1	0	1	0	0	0	0	0	0	1	1
NADSYN1	1	1	0	0	0	0	0	0	1	1
NCF1	1	1	0	0	0	0	0	0	1	1
NCF2	1	1	0	0	0	0	0	0	1	1
NCOA5	1	0	0	0	0	0	0	0	1	1
NEIL2	0	1	0	0	0	0	0	0	1	1
NEK7	0	1	0	0	0	0	0	0	1	1
NFKBIL1	1	0	0	0	0	0	0	0	1	1
NIBAN1	0	1	0	0	0	0	0	0	1	1
NID1	0	1	0	0	0	0	0	0	1	1
NIPAL3	0	1	0	0	0	0	0	0	1	1
NMNAT2	1	1	0	0	0	0	0	0	1	1
NOP14	0	1	0	0	0	0	0	0	1	1
NOSIP	0	1	0	0	0	0	0	0	1	1
NOTCH4	1	1	0	0	0	0	0	0	1	1
NSFL1C	0	1	0	0	0	0	0	0	1	1
NT5C2	1	1	0	0	0	0	0	0	1	1
NUDT5	0	1	0	0	0	0	0	0	1	1
OAS1	1	1	0	0	0	0	0	0	1	1
OAS2	0	1	0	0	0	0	0	0	1	1
OAS3	0	1	0	0	0	0	0	0	1	1
OASL	0	1	0	0	0	0	0	0	1	1
ORMDL3	1	0	0	0	0	0	0	0	1	1
P4HA2	0	1	0	0	0	0	0	0	1	1
PABPC1	0	1	0	0	0	0	0	0	1	1
PAH	0	1	0	0	0	0	0	0	1	1
PAPSS1	0	1	0	0	0	0	0	0	1	1
PAQR3	0	1	0	0	0	0	0	0	1	1
PARP11	0	1	0	0	0	0	0	0	1	1
PCNX3	1	0	0	0	0	0	0	0	1	1
PDCD4	0	1	0	0	0	0	0	0	1	1
PDCD5	1	1	0	0	0	0	0	0	1	1
PDGFB	1	1	0	0	0	0	0	0	1	1
PDHB	1	1	0	0	0	0	0	0	1	1
PDHX	1	1	0	0	0	0	0	0	1	1
PEAK1	0	1	0	0	0	0	0	0	1	1
PEBP1	0	1	0	0	0	0	0	0	1	1
PERP	0	1	0	0	0	0	0	0	1	1
PEX2	0	1	0	0	0	0	0	0	1	1
PEX26	0	1	0	0	0	0	0	0	1	1
PGAP2	0	1	0	0	0	0	0	0	1	1
PHF11	0	1	0	0	0	0	0	0	1	1
PHLDB1	1	1	0	0	0	0	0	0	1	1
PHRF1	1	0	0	0	0	0	0	0	1	1
PINX1	0	1	0	0	0	0	0	0	1	1
PKIA	0	1	0	0	0	0	0	0	1	1
PLAC8	0	1	0	0	0	0	0	0	1	1
PLAT	1	1	0	0	0	0	0	0	1	1
PLCL1	1	1	0	0	0	0	0	0	1	1
PLD2	1	1	0	0	0	0	0	0	1	1
PLD4	1	1	0	0	0	0	0	0	1	1
PLK1	0	1	0	0	0	0	0	0	1	1
PLTP	0	1	0	0	0	0	0	0	1	1
PLXNB3	0	1	0	0	0	0	0	0	1	1
PNRC1	0	1	0	0	0	0	0	0	1	1
POLR2C	1	1	0	0	0	0	0	0	1	1
POM121C	0	1	0	0	0	0	0	0	1	1
POPDC2	0	1	0	0	0	0	0	0	1	1
PPHLN1	1	1	0	0	0	0	0	0	1	1
PPP2CA	0	1	0	0	0	0	0	0	1	1
PPP2R3C	0	1	0	0	0	0	0	0	1	1
PPP6R1	1	1	0	0	0	0	0	0	1	1
PRAG1	1	1	0	0	0	0	0	0	1	1
PRDX6	1	1	0	0	0	0	0	0	1	1
PREP	0	1	0	0	0	0	0	0	1	1
PRICKLE1	1	1	0	0	0	0	0	0	1	1
PRKCB	1	1	0	0	0	0	0	0	1	1
PRM3	0	1	0	0	0	0	0	0	1	1
PRPS2	1	1	0	0	0	0	0	0	1	1
PRR14	0	1	0	0	0	0	0	0	1	1
PSAP	0	1	0	0	0	0	0	0	1	1
PSMB6	0	1	0	0	0	0	0	0	1	1
PSORS1C1	1	0	0	0	0	0	0	0	1	1
PSTPIP1	0	1	0	0	0	0	0	0	1	1
PTPN11	1	0	0	0	0	0	0	0	1	1
PTPN22	1	1	0	0	0	0	0	0	1	1
PTPRC	1	1	0	0	0	0	0	0	1	1
PUS10	0	1	0	0	0	0	0	0	1	1
PXK	1	1	0	0	0	0	0	0	1	1
PYDC1	0	1	0	0	0	0	0	0	1	1
RAB1A	0	1	0	0	0	0	0	0	1	1
RAB3GAP1	1	0	0	0	0	0	0	0	1	1
RABGAP1L	1	1	0	0	0	0	0	0	1	1
RAD50	0	1	0	0	0	0	0	0	1	1
RAD51B	1	1	0	0	0	0	0	0	1	1
RAPGEF6	0	1	0	0	0	0	0	0	1	1
RASGRP1	1	1	0	0	0	0	0	0	1	1
RASGRP3	1	1	0	0	0	0	0	0	1	1
RASSF5	1	1	0	0	0	0	0	0	1	1
RBM24	0	1	0	0	0	0	0	0	1	1
RCBTB1	1	1	0	0	0	0	0	0	1	1
RCL1	0	1	0	0	0	0	0	0	1	1
REL-DT	1	0	0	0	0	0	0	0	1	1
RENBP	0	1	0	0	0	0	0	0	1	1
RGL1	0	1	0	0	0	0	0	0	1	1
RGS1	1	1	0	0	0	0	0	0	1	1
RGS2	0	1	0	0	0	0	0	0	1	1
RHBDD1	0	1	0	0	0	0	0	0	1	1
RHOG	0	1	0	0	0	0	0	0	1	1
RHOH	0	1	0	0	0	0	0	0	1	1
RIPOR2	0	1	0	0	0	0	0	0	1	1
RMI2	0	1	0	0	0	0	0	0	1	1
RNASEH2C	1	1	0	0	0	0	0	0	1	1
RNF114	0	1	0	0	0	0	0	0	1	1
RNF144A	0	1	0	0	0	0	0	0	1	1
RNPEP	0	1	0	0	0	0	0	0	1	1
RPL10A	0	1	0	0	0	0	0	0	1	1
RPL34	0	1	0	0	0	0	0	0	1	1
RPP14	0	1	0	0	0	0	0	0	1	1
RPS20	1	1	0	0	0	0	0	0	1	1
RRAS	1	0	0	0	0	0	0	0	1	1
RSBN1	1	0	0	0	0	0	0	0	1	1
RTKN2	0	1	0	0	0	0	0	0	1	1
SANBR	0	1	0	0	0	0	0	0	1	1
SCAF8	0	1	0	0	0	0	0	0	1	1
SCYL1	1	0	0	0	0	0	0	0	1	1
SDF4	1	1	0	0	0	0	0	0	1	1
SEC61B	0	1	0	0	0	0	0	0	1	1
SEC62	0	1	0	0	0	0	0	0	1	1
SERBP1	0	1	0	0	0	0	0	0	1	1
SFR1	0	1	0	0	0	0	0	0	1	1
SH2B3	1	1	0	0	0	0	0	0	1	1
SIGLEC14	0	1	0	0	0	0	0	0	1	1
SIGLEC5	1	0	0	0	0	0	0	0	1	1
SIPA1	1	0	0	0	0	0	0	0	1	1
SIRPB2	1	0	0	0	0	0	0	0	1	1
SKP1	1	1	0	0	0	0	0	0	1	1
SLC12A2	0	1	0	0	0	0	0	0	1	1
SLC12A5	0	1	0	0	0	0	0	0	1	1
SLC15A4	1	1	0	0	0	0	0	0	1	1
SLC17A4	1	0	0	0	0	0	0	0	1	1
SLC29A3	1	1	0	0	0	0	0	0	1	1
SLC44A4	1	0	0	0	0	0	0	0	1	1
SLC45A1	0	1	0	0	0	0	0	0	1	1
SLC6A16	1	1	0	0	0	0	0	0	1	1
SLC9A8	0	1	0	0	0	0	0	0	1	1
SLU7	0	1	0	0	0	0	0	0	1	1
SMG7	1	1	0	0	0	0	0	0	1	1
SMPD3	0	1	0	0	0	0	0	0	1	1
SNHG32	1	0	0	0	0	0	0	0	1	1
SNRPC	1	1	0	0	0	0	0	0	1	1
SOCS1	1	0	0	0	0	0	0	0	1	1
SOCS3	0	1	0	0	0	0	0	0	1	1
SPATA2	0	1	0	0	0	0	0	0	1	1
SPATA32	0	1	0	0	0	0	0	0	1	1
SPEF2	1	1	0	0	0	0	0	0	1	1
SPIN2B	0	1	0	0	0	0	0	0	1	1
SPIN3	1	1	0	0	0	0	0	0	1	1
SPRED1	0	1	0	0	0	0	0	0	1	1
SPRED2	1	1	0	0	0	0	0	0	1	1
SPTY2D1	0	1	0	0	0	0	0	0	1	1
SRGAP2	0	1	0	0	0	0	0	0	1	1
SRP54	0	1	0	0	0	0	0	0	1	1
SSR1	0	1	0	0	0	0	0	0	1	1
SSR4	0	1	0	0	0	0	0	0	1	1
STAB2	1	1	0	0	0	0	0	0	1	1
STAMBP	0	1	0	0	0	0	0	0	1	1
STARD10	0	1	0	0	0	0	0	0	1	1
STIM1	1	1	0	0	0	0	0	0	1	1
STN1	1	1	0	0	0	0	0	0	1	1
STX17	0	1	0	0	0	0	0	0	1	1
STX4	0	1	0	0	0	0	0	0	1	1
SYNGR1	1	1	0	0	0	0	0	0	1	1
TAF11	0	1	0	0	0	0	0	0	1	1
TAOK3	1	1	0	0	0	0	0	0	1	1
TAP2	0	1	0	0	0	0	0	0	1	1
TARBP1	1	1	0	0	0	0	0	0	1	1
TASL	0	1	0	0	0	0	0	0	1	1
TAX1BP1	0	1	0	0	0	0	0	0	1	1
TBC1D2B	1	0	0	0	0	0	0	0	1	1
TCP11	1	1	0	0	0	0	0	0	1	1
TENT4B	0	1	0	0	0	0	0	0	1	1
TFB2M	0	1	0	0	0	0	0	0	1	1
TGS1	0	1	0	0	0	0	0	0	1	1
TIMMDC1	1	1	0	0	0	0	0	0	1	1
TLR7	1	1	0	0	0	0	0	0	1	1
TLR8	0	1	0	0	0	0	0	0	1	1
TM9SF2	1	1	0	0	0	0	0	0	1	1
TMEM187	0	1	0	0	0	0	0	0	1	1
TMEM80	0	1	0	0	0	0	0	0	1	1
TMX3	0	1	0	0	0	0	0	0	1	1
TNFAIP3	1	1	0	0	0	0	0	0	1	1
TNFRSF13B	1	1	0	0	0	0	0	0	1	1
TNFRSF21	1	0	0	0	0	0	0	0	1	1
TNFSF14	0	1	0	0	0	0	0	0	1	1
TNFSF18	0	1	0	0	0	0	0	0	1	1
TNIP1	1	1	0	0	0	0	0	0	1	1
TNPO3	1	1	0	0	0	0	0	0	1	1
TNXB	1	1	0	0	0	0	0	0	1	1
TOMM20	0	1	0	0	0	0	0	0	1	1
TPI1P2	1	0	0	0	0	0	0	0	1	1
TPRG1	0	1	0	0	0	0	0	0	1	1
TRAF3	1	1	0	0	0	0	0	0	1	1
TRAM1	0	1	0	0	0	0	0	0	1	1
TRAPPC11	1	1	0	0	0	0	0	0	1	1
TRIM39	1	0	0	0	0	0	0	0	1	1
TRIM49	1	0	0	0	0	0	0	0	1	1
TRIM72	0	1	0	0	0	0	0	0	1	1
TRIP10	0	1	0	0	0	0	0	0	1	1
TSBP1	1	1	0	0	0	0	0	0	1	1
TSPAN3	0	1	0	0	0	0	0	0	1	1
TSPYL1	0	1	0	0	0	0	0	0	1	1
TSPYL2	0	1	0	0	0	0	0	0	1	1
TTC27	0	1	0	0	0	0	0	0	1	1
TUBA8	0	1	0	0	0	0	0	0	1	1
TYK2	1	1	0	0	0	0	0	0	1	1
UBE2B	1	1	0	0	0	0	0	0	1	1
UBE2L3	1	1	0	0	0	0	0	0	1	1
UBQLN2	0	1	0	0	0	0	0	0	1	1
UBXN4	0	1	0	0	0	0	0	0	1	1
UCHL5	0	1	0	0	0	0	0	0	1	1
ULK3	1	1	0	0	0	0	0	0	1	1
UNC119B	1	1	0	0	0	0	0	0	1	1
USP18	1	1	0	0	0	0	0	0	1	1
VDAC1	1	1	0	0	0	0	0	0	1	1
VGF	1	0	0	0	0	0	0	0	1	1
VSIR	0	1	0	0	0	0	0	0	1	1
WASHC3	0	1	0	0	0	0	0	0	1	1
WBP4	1	1	0	0	0	0	0	0	1	1
WDFY4	1	1	0	0	0	0	0	0	1	1
YPEL5	1	1	0	0	0	0	0	0	1	1
YWHAZ	0	1	0	0	0	0	0	0	1	1
ZC2HC1A	0	1	0	0	0	0	0	0	1	1
ZFP36L1	0	1	0	0	0	0	0	0	1	1
ZFYVE26	0	1	0	0	0	0	0	0	1	1
ABHD6	1	0	0	0	0	0	0	0	0	0
ACAP1	1	1	0	0	0	0	0	0	0	0
ACOX2	0	1	0	0	0	0	0	0	0	0
ACOX3	0	1	0	0	0	0	0	0	0	0
ACRBP	1	0	0	0	0	0	0	0	0	0
AF131216.5	1	0	0	0	0	0	0	0	0	0
AMN	0	1	0	0	0	0	0	0	0	0
ANO9	0	1	0	0	0	0	0	0	0	0
APIP	0	1	0	0	0	0	0	0	0	0
APOLD1	1	1	0	0	0	0	0	0	0	0
ARHGAP27	1	1	0	0	0	0	0	0	0	0
ARL11	1	1	0	0	0	0	0	0	0	0
ATP6V1G3	0	1	0	0	0	0	0	0	0	0
B4GALT4	1	0	0	0	0	0	0	0	0	0
BBIP1	1	1	0	0	0	0	0	0	0	0
BBS12	0	1	0	0	0	0	0	0	0	0
BTN3A1	0	1	0	0	0	0	0	0	0	0
BTN3A2	0	1	0	0	0	0	0	0	0	0
BTN3A3	0	1	0	0	0	0	0	0	0	0
C10orf105	0	1	0	0	0	0	0	0	0	0
C16orf74	0	1	0	0	0	0	0	0	0	0
C19orf44	0	1	0	0	0	0	0	0	0	0
C1orf141	0	1	0	0	0	0	0	0	0	0
C1orf21	0	1	0	0	0	0	0	0	0	0
C1QTNF12	1	1	0	0	0	0	0	0	0	0
C3orf80	0	1	0	0	0	0	0	0	0	0
C4orf36	0	1	0	0	0	0	0	0	0	0
CABP1	1	1	0	0	0	0	0	0	0	0
CALR3	0	1	0	0	0	0	0	0	0	0
CAPSL	1	0	0	0	0	0	0	0	0	0
CAPSL-DT	1	0	0	0	0	0	0	0	0	0
CCDC116	0	1	0	0	0	0	0	0	0	0
CD37	1	0	0	0	0	0	0	0	0	0
CD44-DT	1	0	0	0	0	0	0	0	0	0
CDH23	1	1	0	0	0	0	0	0	0	0
CDHR5	1	0	0	0	0	0	0	0	0	0
CDNF	0	1	0	0	0	0	0	0	0	0
CEACAM18	0	1	0	0	0	0	0	0	0	0
CFAP119	0	1	0	0	0	0	0	0	0	0
CFAP43	0	1	0	0	0	0	0	0	0	0
CHP2	0	1	0	0	0	0	0	0	0	0
CHSY1	0	1	0	0	0	0	0	0	0	0
CLBA1	0	1	0	0	0	0	0	0	0	0
CLDN23	1	1	0	0	0	0	0	0	0	0
CLEC10A	1	0	0	0	0	0	0	0	0	0
CLEC4C	1	0	0	0	0	0	0	0	0	0
CLYBL	0	1	0	0	0	0	0	0	0	0
CNKSR3	0	1	0	0	0	0	0	0	0	0
COQ2	1	1	0	0	0	0	0	0	0	0
COQ9	1	1	0	0	0	0	0	0	0	0
CRACR2A	0	1	0	0	0	0	0	0	0	0
CTDP1-DT	1	0	0	0	0	0	0	0	0	0
CXorf21	1	0	0	0	0	0	0	0	0	0
CYP2U1	0	1	0	0	0	0	0	0	0	0
DOK6	0	1	0	0	0	0	0	0	0	0
DPY19L3	0	1	0	0	0	0	0	0	0	0
DUSP22	1	1	0	0	0	0	0	0	0	0
DUSP5	0	1	0	0	0	0	0	0	0	0
DYRK3	0	1	0	0	0	0	0	0	0	0
EGFL8	0	1	0	0	0	0	0	0	0	0
EIF4E3	0	1	0	0	0	0	0	0	0	0
ENSG00000167807	1	0	0	0	0	0	0	0	0	0
ENSG00000224647	1	0	0	0	0	0	0	0	0	0
ENSG00000224950	1	0	0	0	0	0	0	0	0	0
ENSG00000229727	1	0	0	0	0	0	0	0	0	0
ENSG00000231681	1	0	0	0	0	0	0	0	0	0
ENSG00000232080	1	0	0	0	0	0	0	0	0	0
ENSG00000233423	1	0	0	0	0	0	0	0	0	0
ENSG00000234860	1	0	0	0	0	0	0	0	0	0
ENSG00000235499	1	0	0	0	0	0	0	0	0	0
ENSG00000235620	1	0	0	0	0	0	0	0	0	0
ENSG00000241577	1	0	0	0	0	0	0	0	0	0
ENSG00000255422	1	0	0	0	0	0	0	0	0	0
ENSG00000256875	1	0	0	0	0	0	0	0	0	0
ENSG00000256969	1	0	0	0	0	0	0	0	0	0
ENSG00000257004	1	0	0	0	0	0	0	0	0	0
ENSG00000258860	1	0	0	0	0	0	0	0	0	0
ENSG00000260861	1	0	0	0	0	0	0	0	0	0
ENSG00000260867	1	0	0	0	0	0	0	0	0	0
ENSG00000262039	1	0	0	0	0	0	0	0	0	0
ENSG00000263020	1	0	0	0	0	0	0	0	0	0
ENSG00000265987	1	0	0	0	0	0	0	0	0	0
ENSG00000267446	1	0	0	0	0	0	0	0	0	0
ENSG00000270076	1	0	0	0	0	0	0	0	0	0
ENSG00000273069	1	0	0	0	0	0	0	0	0	0
ENSG00000273118	1	0	0	0	0	0	0	0	0	0
ENSG00000279005	1	0	0	0	0	0	0	0	0	0
ENSG00000280294	1	0	0	0	0	0	0	0	0	0
ENSG00000283360	1	0	0	0	0	0	0	0	0	0
ENSG00000283782	1	0	0	0	0	0	0	0	0	0
ENSG00000284829	1	0	0	0	0	0	0	0	0	0
ENSG00000284957	1	0	0	0	0	0	0	0	0	0
ENSG00000284987	1	0	0	0	0	0	0	0	0	0
ENSG00000285040	1	0	0	0	0	0	0	0	0	0
ENSG00000285163	1	0	0	0	0	0	0	0	0	0
ENSG00000285280	1	0	0	0	0	0	0	0	0	0
ENSG00000285448	1	0	0	0	0	0	0	0	0	0
ENSG00000285551	1	0	0	0	0	0	0	0	0	0
ENSG00000285565	1	0	0	0	0	0	0	0	0	0
ENSG00000285647	1	0	0	0	0	0	0	0	0	0
ENSG00000285837	1	0	0	0	0	0	0	0	0	0
ENSG00000286197	1	0	0	0	0	0	0	0	0	0
ENSG00000286276	1	0	0	0	0	0	0	0	0	0
ENSG00000286675	1	0	0	0	0	0	0	0	0	0
ENSG00000287393	1	0	0	0	0	0	0	0	0	0
ENSG00000288064	1	0	0	0	0	0	0	0	0	0
ENSG00000288587	1	0	0	0	0	0	0	0	0	0
ENSG00000288966	1	0	0	0	0	0	0	0	0	0
ENSG00000288975	1	0	0	0	0	0	0	0	0	0
ENSG00000288983	1	0	0	0	0	0	0	0	0	0
ENSG00000289526	1	0	0	0	0	0	0	0	0	0
ENSG00000289930	1	0	0	0	0	0	0	0	0	0
ENTHD1	0	1	0	0	0	0	0	0	0	0
FAM167A-AS1	1	0	0	0	0	0	0	0	0	0
FAM177A1	0	1	0	0	0	0	0	0	0	0
FAM3A	0	1	0	0	0	0	0	0	0	0
FAM86B3P	1	0	0	0	0	0	0	0	0	0
FC1	1	0	0	0	0	0	0	0	0	0
FCGR2C	1	1	0	0	0	0	0	0	0	0
FCHSD2	1	1	0	0	0	0	0	0	0	0
FCRL2	0	1	0	0	0	0	0	0	0	0
FCRL3	0	1	0	0	0	0	0	0	0	0
FCRLB	0	1	0	0	0	0	0	0	0	0
FDX2	1	0	0	0	0	0	0	0	0	0
FLJ42969	1	0	0	0	0	0	0	0	0	0
FSIP1	0	1	0	0	0	0	0	0	0	0
GABBR1	0	1	0	0	0	0	0	0	0	0
GLT1D1	0	1	0	0	0	0	0	0	0	0
GMPR	0	1	0	0	0	0	0	0	0	0
GNGT2	0	1	0	0	0	0	0	0	0	0
GPR108	0	1	0	0	0	0	0	0	0	0
GPR173	1	1	0	0	0	0	0	0	0	0
GPR18	0	1	0	0	0	0	0	0	0	0
GPR37L1	0	1	0	0	0	0	0	0	0	0
GPR78	1	1	0	0	0	0	0	0	0	0
GSDMBA	0	1	0	0	0	0	0	0	0	0
HACD4	0	1	0	0	0	0	0	0	0	0
HCG20	1	0	0	0	0	0	0	0	0	0
HEATR3-AS1	1	0	0	0	0	0	0	0	0	0
HLA-DQB1-AS1	1	0	0	0	0	0	0	0	0	0
HLA-DQB2	1	1	0	0	0	0	0	0	0	0
HLA-DRB5	1	1	0	0	0	0	0	0	0	0
HLA-DRB9	1	0	0	0	0	0	0	0	0	0
HUS1B	0	1	0	0	0	0	0	0	0	0
ICAM4-AS1	1	0	0	0	0	0	0	0	0	0
IDUA	1	1	0	0	0	0	0	0	0	0
IFIH1	1	0	0	0	0	0	0	0	0	0
IFNA22P	1	0	0	0	0	0	0	0	0	0
IFT46	0	1	0	0	0	0	0	0	0	0
IKBKB-DT	1	0	0	0	0	0	0	0	0	0
IL12A-AS1	1	0	0	0	0	0	0	0	0	0
ILRUN-AS1	1	0	0	0	0	0	0	0	0	0
IP6K3	0	1	0	0	0	0	0	0	0	0
IPCEF1	1	1	0	0	0	0	0	0	0	0
IQCN	1	1	0	0	0	0	0	0	0	0
IUR1	1	0	0	0	0	0	0	0	0	0
KANTR	0	1	0	0	0	0	0	0	0	0
KCNG2	0	1	0	0	0	0	0	0	0	0
KCNJ1	0	1	0	0	0	0	0	0	0	0
KCNJ5	0	1	0	0	0	0	0	0	0	0
KCNK10	0	1	0	0	0	0	0	0	0	0
KIAA0040	1	0	0	0	0	0	0	0	0	0
KIAA1109	0	1	0	0	0	0	0	0	0	0
KLHL8	0	1	0	0	0	0	0	0	0	0
KRTAP5-7	0	1	0	0	0	0	0	0	0	0
KYNU	0	1	0	0	0	0	0	0	0	0
LCLAT1	0	1	0	0	0	0	0	0	0	0
LCT-AS1	1	0	0	0	0	0	0	0	0	0
LINC00208	1	0	0	0	0	0	0	0	0	0
LINC00824	1	0	0	0	0	0	0	0	0	0
LINC00870	1	0	0	0	0	0	0	0	0	0
LINC01229	1	0	0	0	0	0	0	0	0	0
LINC01845	1	0	0	0	0	0	0	0	0	0
LINC01967	1	0	0	0	0	0	0	0	0	0
LINC01980	1	0	0	0	0	0	0	0	0	0
LINC02253	1	0	0	0	0	0	0	0	0	0
LINC02450	1	0	0	0	0	0	0	0	0	0
LINC02571	1	0	0	0	0	0	0	0	0	0
LINC02934	1	0	0	0	0	0	0	0	0	0
LINC03004	1	0	0	0	0	0	0	0	0	0
LMBRD2	0	1	0	0	0	0	0	0	0	0
LOC101928438	1	0	0	0	0	0	0	0	0	0
LOC101929457	1	0	0	0	0	0	0	0	0	0
LOC101929538	1	0	0	0	0	0	0	0	0	0
LOC102725019	1	0	0	0	0	0	0	0	0	0
LOC285626	1	0	0	0	0	0	0	0	0	0
LRRC18	1	1	0	0	0	0	0	0	0	0
LRRC34	1	1	0	0	0	0	0	0	0	0
LRRK1	1	1	0	0	0	0	0	0	0	0
LY6G6F	0	1	0	0	0	0	0	0	0	0
LY6G6F-LY6G6D	0	1	0	0	0	0	0	0	0	0
MARS2	0	1	0	0	0	0	0	0	0	0
MAS1L	1	0	0	0	0	0	0	0	0	0
MAST3	0	1	0	0	0	0	0	0	0	0
MEIKIN	0	1	0	0	0	0	0	0	0	0
MEPC2	1	0	0	0	0	0	0	0	0	0
METTL27	0	1	0	0	0	0	0	0	0	0
MFSD6	1	1	0	0	0	0	0	0	0	0
MGAT3	0	1	0	0	0	0	0	0	0	0
MICB-DT	1	0	0	0	0	0	0	0	0	0
MIR210HG	1	0	0	0	0	0	0	0	0	0
MIR3142HG	1	0	0	0	0	0	0	0	0	0
MIR5702	1	0	0	0	0	0	0	0	0	0
MPI	0	1	0	0	0	0	0	0	0	0
MRGPRD	0	1	0	0	0	0	0	0	0	0
MTMR1	0	1	0	0	0	0	0	0	0	0
MUC21	1	0	0	0	0	0	0	0	0	0
MUC22	1	0	0	0	0	0	0	0	0	0
NAALAD2	1	0	0	0	0	0	0	0	0	0
NBDY	1	1	0	0	0	0	0	0	0	0
NCR3	1	0	0	0	0	0	0	0	0	0
NEMP2	1	1	0	0	0	0	0	0	0	0
NEMP2-DT	1	0	0	0	0	0	0	0	0	0
NT5M	0	1	0	0	0	0	0	0	0	0
PCNXL3	1	0	0	0	0	0	0	0	0	0
PEAK3	0	1	0	0	0	0	0	0	0	0
PGS1	1	1	0	0	0	0	0	0	0	0
PHETA1	0	1	0	0	0	0	0	0	0	0
PHKG2	0	1	0	0	0	0	0	0	0	0
PHOSPHO1	0	1	0	0	0	0	0	0	0	0
PLA1A	0	1	0	0	0	0	0	0	0	0
POGLUT1	1	1	0	0	0	0	0	0	0	0
PPCDC	1	0	0	0	0	0	0	0	0	0
PRDX6-AS1	1	0	0	0	0	0	0	0	0	0
PRRG2	0	1	0	0	0	0	0	0	0	0
PRRT1	1	0	0	0	0	0	0	0	0	0
PRSS54	0	1	0	0	0	0	0	0	0	0
PRSS55	0	1	0	0	0	0	0	0	0	0
PTDSS2	0	1	0	0	0	0	0	0	0	0
RAB44	0	1	0	0	0	0	0	0	0	0
RGS9BP	0	1	0	0	0	0	0	0	0	0
RIMBP3C	0	1	0	0	0	0	0	0	0	0
RNF145	0	1	0	0	0	0	0	0	0	0
RPL37AP9	1	0	0	0	0	0	0	0	0	0
RTTN	0	1	0	0	0	0	0	0	0	0
RWDD4	0	1	0	0	0	0	0	0	0	0
SCAMP2	1	1	0	0	0	0	0	0	0	0
SCAMP5	1	0	0	0	0	0	0	0	0	0
SCGN	0	1	0	0	0	0	0	0	0	0
SCHIP1	0	1	0	0	0	0	0	0	0	0
SGK223	1	0	0	0	0	0	0	0	0	0
SIGLEC12	0	1	0	0	0	0	0	0	0	0
SIGLEC6	1	1	0	0	0	0	0	0	0	0
SIRPB1	1	1	0	0	0	0	0	0	0	0
SIRPD	1	1	0	0	0	0	0	0	0	0
SIRPG	1	0	0	0	0	0	0	0	0	0
SKIV2L	1	1	0	0	0	0	0	0	0	0
SLC10A6	0	1	0	0	0	0	0	0	0	0
SLC17A2	1	0	0	0	0	0	0	0	0	0
SLC17A3	1	1	0	0	0	0	0	0	0	0
SLC26A1	0	1	0	0	0	0	0	0	0	0
SLC27A6	0	1	0	0	0	0	0	0	0	0
SLC35G5	0	1	0	0	0	0	0	0	0	0
SLC6A18	0	1	0	0	0	0	0	0	0	0
SLC7A6	0	1	0	0	0	0	0	0	0	0
SLC9C2	0	1	0	0	0	0	0	0	0	0
SPAG16	0	1	0	0	0	0	0	0	0	0
SPATA48	0	1	0	0	0	0	0	0	0	0
SPDYE12	0	1	0	0	0	0	0	0	0	0
SPDYE21	0	1	0	0	0	0	0	0	0	0
SPDYE5	0	1	0	0	0	0	0	0	0	0
SPPL3	1	1	0	0	0	0	0	0	0	0
SRD5A3	0	1	0	0	0	0	0	0	0	0
ST8SIA4	1	1	0	0	0	0	0	0	0	0
STMND1	1	1	0	0	0	0	0	0	0	0
STPG1	0	1	0	0	0	0	0	0	0	0
STS8IA4	1	0	0	0	0	0	0	0	0	0
STX17-DT	1	0	0	0	0	0	0	0	0	0
TIMM17A	0	1	0	0	0	0	0	0	0	0
TLR8-AS1	1	0	0	0	0	0	0	0	0	0
TMEM116	1	1	0	0	0	0	0	0	0	0
TMEM175	0	1	0	0	0	0	0	0	0	0
TMEM235	0	1	0	0	0	0	0	0	0	0
TMEM273	0	1	0	0	0	0	0	0	0	0
TMEM39A	1	1	0	0	0	0	0	0	0	0
TMEM68	0	1	0	0	0	0	0	0	0	0
TMEM86B	1	1	0	0	0	0	0	0	0	0
TPCN2	1	1	0	0	0	0	0	0	0	0
TREH	0	1	0	0	0	0	0	0	0	0
TRIM39-RPP21	1	0	0	0	0	0	0	0	0	0
TRIM73	0	1	0	0	0	0	0	0	0	0
TRNA_Met	1	0	0	0	0	0	0	0	0	0
TRPA1	0	1	0	0	0	0	0	0	0	0
TSBP1-AS1	1	0	0	0	0	0	0	0	0	0
TSPAN33	0	1	0	0	0	0	0	0	0	0
TSPYL4	0	1	0	0	0	0	0	0	0	0
TXLNB	0	1	0	0	0	0	0	0	0	0
UHRF1BP1	0	1	0	0	0	0	0	0	0	0
UNC5B	0	1	0	0	0	0	0	0	0	0
VSIG10	0	1	0	0	0	0	0	0	0	0
WAKMAR2	1	0	0	0	0	0	0	0	0	0
XKR6	1	1	0	0	0	0	0	0	0	0
XKR9	0	1	0	0	0	0	0	0	0	0
YDJC	1	1	0	0	0	0	0	0	0	0
ZBED8	0	1	0	0	0	0	0	0	0	0
ZPBP	0	1	0	0	0	0	0	0	0	0
ZPBP2	1	0	0	0	0	0	0	0	0	0
