# Supplementary material for: The 330 risk loci known for systemic lupus erythematosus (SLE): a review
Source: Front Lupus. Author manuscript; Available in PMC 2024 Dec 2. (PMC11609870; doi:10.3389/flupu.2024.1398035)
Supplement: Table 2 — SUPPLEMENTARY TABLE 2 The distribution of loci according to minor allele frequency (MAF) or odds ratio (OR) and the number of times the locus has been published with p < 5 × 10−8 (Summarized in Figure 4). [file NIHMS2037203-supplement-Table_2.xlsx]

## Sheet: Sheet1
Supplementary Table 2. The distribution of loci according to minor allele frequency (MAF) or odds ratio (OR) and the number of times the locus has been published with p<5x10-8.
	MAF							OR
Number of references	<0.01%	0.01%-<0.1%	0.1%-<1%	1%-<5%	5%-<10%	10%-20%	>20%	>1-1.1	>1.1-1.25	>1.25-1.5	>1.5-2	>2-2.5	>2.5-3	>3-4	>4
1	1	1	22	20	24	48	81	6	108	35	22	12	3	6	3
2	0	0	0	2	5	12	36	3	40	10	2	1	0	0	0
3	0	0	1	1	0	3	8	1	10	1	0	1	0	0	0
4	0	0	0	1	1	1	15	0	14	3	1	0	0	0	0
5	0	0	0	2	1	2	6	0	5	5	1	0	0	0	0
6-9	0	0	0	1	3	2	8	0	7	5	1	1	0	0	0
10+	0	0	0	3	3	3	12	0	4	10	5	2	0	0	0
Total	1	1	23	30	37	71	166	10	188	69	32	17	3	6	3
Total, %	0.00303951	0.00303951	0.0699088	0.0911854	0.112462	0.215805	0.504559	0.0304878	0.573171	0.210366	0.097561	0.0518293	0.00914634	0.0182927	0.00914634
Reported in 2+ publications	0	0	1	10	13	23	85	4	80	34	10	5	0	0	0
Reported in 2+ publications, %	0	0	0.0434783	0.333333	0.351351	0.323944	0.512048	0.4	0.425532	0.492754	0.3125	0.294118	0	0	0
