# Supplementary material for: The 330 risk loci known for systemic lupus erythematosus (SLE): a review
Source: Front Lupus. Author manuscript; Available in PMC 2024 Dec 2. (PMC11609870; doi:10.3389/flupu.2024.1398035)
Supplement: Table 3 — SUPPLEMENTARY TABLE 3 The 16,318 variants in disequilibrium at r2 > 0.8 with 760 published SLE risk variants. The variants in the expanded set of 16,318 are taken from the population in which the published SLE risk variant was found. [file NIHMS2037203-supplement-Table_3.xlsx]

## Sheet: Sheet1
Variant (hg37)	Variant consequence	Found in BioMart	Regulatory region	Variant used for LD expansion_AA	Variant used for LD expansion_EAS	Variant used for LD expansion_EU	Variant used for LD expansion_MA	Loci ID
X_153214462_I	3_prime_UTR_variant	no	ND					329
SI_BD_6494	intron_variant	no	ND	rs9270984	rs9270984	rs9270984	rs9270984	121
rs9999061	intron_variant	yes	no		rs956237			80
rs9996550	intron_variant	yes	no		rs231694			71
rs9996350	intergenic_variant	yes	yes		rs11724582	rs11724582	rs11724582	82
rs9994100	intron_variant	yes	no		rs10018951			83
rs9992763	intron_variant	yes	no		rs956237			80
rs9992744	intron_variant	yes	no		rs956237			80
rs9992327	intron_variant	yes	no		rs956237			80
rs9989365	intron_variant	yes	no		rs9934578		rs9934578	279
rs998683	intron_variant	yes	yes	rs13277113	rs13277113	rs998683	rs13277113	192
rs998682	intron_variant	yes	yes		rs2618480			192
rs9986517	intron_variant	yes	no		rs34868004			153
rs998592	intron_variant	yes	no			rs12599402		272
rs998278	intron_variant	yes	no		rs11755393	rs9462015	rs11755393	149
rs9973400	intron_variant	yes	no		rs7572733			56
rs9972730	intron_variant	yes	yes		rs933717			287
rs9971885	intron_variant	yes	no		rs1131476			247
rs9968782	intron_variant	yes	no	rs34840245	rs13205210	rs34840245	rs34840245	148
rs996032	intron_variant	yes	yes		rs2371790			59
rs995616	intron_variant	yes	no		rs5914012			326
rs9950174	3_prime_UTR_variant	yes	no			rs763361	rs763361	296
rs9949186	intergenic_variant	yes	no		rs118075465			297
rs9943383	intron_variant	yes	yes		rs10995254			215
rs9941360	intron_variant	yes	no	rs9913957				291
rs9941107	intron_variant	yes	yes			rs12599402	rs12599402	272
rs9940397	intron_variant	yes	no			rs11860650	rs13338069	276
rs9939688	intron_variant	yes	no		rs11288784			278
rs9939679	intron_variant	yes	no			rs35472514	rs12928725	276
rs9939397	intron_variant	yes	no	rs12599402		rs12599402	rs12599402	272
rs9939217	intergenic_variant	yes	no		rs2731783	rs2731783	rs2731783	281
rs9939143	intergenic_variant	yes	no		rs2731783	rs2731783	rs2731783	281
rs9938063	intron_variant	yes	no			rs7190018	rs13338069	276
rs9938016	intergenic_variant	yes	yes		rs34912238			286
rs9937645	intron_variant	yes	no			rs11860650	rs13338069	276
rs9936831	intron_variant	yes	no		rs1143679	rs35472514	rs12928725	276
rs9936079	intergenic_variant	yes	no		rs11644034	rs13332649	rs11644034	284
rs9935174	intron_variant	yes	yes			rs12599402		272
rs9934969	intron_variant	yes	no	rs2041670	rs2041670	rs2041670	rs2041670	272
rs9934578	intron_variant	yes	no	rs9934578	rs9934578	rs9934578	rs9934578	279
rs9933937	intron_variant	yes	no			rs7190018	rs13338069	276
rs9933875	intergenic_variant	yes	no		rs7197475			275
rs9933623	intron_variant	yes	yes				rs8054198	271
rs9933520	3_prime_UTR_variant	yes	no			rs1143678	rs13338069	276
rs9933507	intron_variant	yes	no			rs12599402	rs12599402	272
rs9932318	intron_variant	yes	no		rs9934578	rs9934578	rs9934578	279
rs9931397	intron_variant	yes	yes	rs2041670	rs2041670	rs2041670	rs2041670	272
rs9931318	intergenic_variant	yes	no		rs2731783	rs2731783	rs2731783	281
rs9930524	intron_variant	yes	yes			rs7190018	rs13338069	276
rs9929994	intron_variant	yes	yes	rs2041670	rs2041670	rs2041670	rs2041670	272
rs9929895	intergenic_variant	yes	no	rs2934498	rs2934498	rs2934498	rs2934498	285
rs9929885	intergenic_variant	yes	yes		rs34912238			286
rs9928950	intergenic_variant	yes	no		rs1749792	rs1170426	rs1170426	282
rs9928749	intron_variant	yes	no			rs7190018	rs13338069	276
rs9928572	intron_variant	yes	no		rs7197475			275
rs9928372	intron_variant	yes	yes			rs7190018	rs13338069	276
rs9927137	intron_variant	yes	yes		rs7197475			275
rs9926615	intron_variant	yes	no			rs12599402		272
rs9926367	intron_variant	yes	no		rs2041670	rs2041670		272
rs9926078	intron_variant	yes	yes			rs12599402	rs12599402	272
rs9925025	intergenic_variant	yes	no		rs7197475			275
rs9923767	intron_variant	yes	no			rs7190018	rs13338069	276
rs9923455	intron_variant	yes	no			rs12599402		272
rs9923357	intron_variant	yes	no		rs1143679	rs35472514	rs12928725	276
rs9923262	intron_variant	yes	no		rs1170426		rs1170426	282
rs9922766	intron_variant	yes	no		rs1143679	rs35472514	rs12928725	276
rs9921835	intergenic_variant	yes	no		rs7197475			275
rs9921681	intergenic_variant	yes	no		rs669763			280
rs9921287	intron_variant	yes	no			rs12599402	rs12599402	272
rs9920715	intergenic_variant	yes	yes	rs9920715	rs9920715	rs9920715	rs9920715	264
rs9918828	intron_variant	yes	no		rs13260060			199
rs9916369	intron_variant	yes	yes	rs8079075				291
rs9916259	intron_variant	yes	yes	rs8079075		rs143123127	rs8079075	291
rs9916008	intergenic_variant	yes	no	rs8079075				291
rs9915797	intron_variant	yes	no	rs1453560		rs143123127	rs1453560	291
rs9915509	intron_variant	yes	no	rs8079075		rs143123127	rs8079075	291
rs9914757	intron_variant	yes	no	rs8076347		rs143123127	rs8076347	291
rs9914665	intron_variant	yes	no	rs9913957		rs143123127	rs9913957	291
rs9914516	intron_variant	yes	no	rs9913957		rs143123127	rs9913957	291
rs9914302	intron_variant	yes	yes	rs9913957		rs143123127	rs9913957	291
rs9913957	intron_variant	yes	no	rs9913957	rs9913957	rs9913957	rs9913957	291
rs9913795	intron_variant	yes	no			rs143123127	rs9913957	291
rs9913769	intron_variant	yes	no	rs8079075		rs143123127	rs8079075	291
rs9913596	intron_variant	yes	yes	rs9913957		rs143123127	rs9913957	291
rs9913257	intron_variant	yes	no	rs8072449		rs36023980		294
rs9913044	intron_variant	yes	no	rs8076347		rs143123127	rs8076347	291
rs9912608	intron_variant	yes	no	rs8072449		rs36023980		294
rs9912095	intron_variant	yes	no	rs8079075		rs143123127	rs8079075	291
rs9911688	intron_variant	yes	yes	rs9913957		rs143123127	rs9913957	291
rs9911669	intron_variant	yes	yes	rs9913957		rs143123127	rs9913957	291
rs9911634	intron_variant	yes	yes	rs8076347		rs143123127	rs8076347	291
rs991145	intergenic_variant	yes	no		rs10807150			152
rs9911119	intron_variant	yes	yes			rs36023980		294
rs9911069	intron_variant	yes	no	rs9913957		rs143123127	rs9913957	291
rs9910678	intergenic_variant	yes	no			rs4252665		291
rs9910601	intron_variant	yes	no	rs8072449		rs36023980		294
rs9909443	intergenic_variant	yes	no			rs36023980		294
rs9909432	non_coding_transcript_exon_variant	yes	no			rs143123127		291
rs9909365	intron_variant	yes	no	rs8076347		rs143123127	rs8076347	291
rs9909076	intron_variant	yes	no		rs8072449	rs8072449	rs8072449	294
rs9909035	intron_variant	yes	no	rs8072449		rs36023980		294
rs9908983	intron_variant	yes	yes	rs9913957		rs143123127	rs9913957	291
rs9908694	intron_variant	yes	yes	rs1453560		rs143123127	rs1453560	291
rs9907988	intron_variant	yes	yes	rs8076347		rs143123127	rs8076347	291
rs9907966	intron_variant	yes	yes	rs8079075		rs143123127	rs8079075	291
rs9907794	intron_variant	yes	yes	rs8079075		rs143123127	rs8079075	291
rs9907564	intron_variant	yes	yes	rs8079075		rs143123127	rs8079075	291
rs9907498	intron_variant	yes	no	rs8079075		rs143123127	rs8079075	291
rs9907339	intron_variant	yes	no	rs8079075		rs143123127	rs8079075	291
rs9907291	intron_variant	yes	no	rs1453560		rs143123127	rs1453560	291
rs9907096	intron_variant	yes	yes	rs8079075		rs143123127	rs8079075	291
rs9906825	intron_variant	yes	no		rs8072449	rs8072449	rs8072449	294
rs9906793	intron_variant	yes	no			rs8072449		294
rs9905881	intron_variant	yes	yes	rs1453560		rs143123127	rs1453560	291
rs9904834	intron_variant	yes	no	rs9913957		rs143123127	rs9913957	291
rs9904277	intron_variant	yes	no	rs9913957		rs143123127	rs9913957	291
rs9902966	intron_variant	yes	no		rs8072449	rs8072449	rs8072449	294
rs9902621	intron_variant	yes	no	rs9913957		rs143123127	rs9913957	291
rs9901917	intron_variant	yes	no	rs9913957		rs143123127	rs9913957	291
rs9901617	intron_variant	yes	no	rs9913957		rs143123127	rs9913957	291
rs9901483	intron_variant	yes	yes	rs8076347		rs143123127	rs8076347	291
rs9901434	intron_variant	yes	yes	rs8072449		rs8072449		294
rs9900586	intron_variant	yes	no	rs8072449		rs36023980		294
rs9900541	intron_variant	yes	no	rs1453560		rs143123127	rs1453560	291
rs9900538	intron_variant	yes	no	rs8079075		rs143123127	rs8079075	291
rs9900529	intron_variant	yes	no	rs8072449		rs36023980		294
rs9900019	intron_variant	yes	no	rs8079075		rs143123127	rs8079075	291
rs9900002	intron_variant	yes	no		rs8072449	rs8072449	rs8072449	294
rs989987	intron_variant	yes	no		rs3999421			249
rs989986	intron_variant	yes	no		rs3999421			249
rs9899849	intron_variant	yes	no			rs9899849		289
rs9899687	intron_variant	yes	no	rs8072449	rs8072449	rs8072449	rs8072449	294
rs9899345	intron_variant	yes	yes	rs8076347		rs143123127	rs8076347	291
rs9899336	intron_variant	yes	yes	rs1453560		rs143123127	rs1453560	291
rs9899006	intron_variant	yes	yes	rs1453560		rs143123127	rs1453560	291
rs9898765	intron_variant	yes	no	rs8072449	rs8072449	rs8072449	rs8072449	294
rs9898464	intron_variant	yes	no	rs8079075		rs143123127	rs8079075	291
rs9898031	intron_variant	yes	no	rs9913957		rs143123127	rs9913957	291
rs9896940	intron_variant	yes	yes			rs4252665	rs4252665	291
rs9896662	intron_variant	yes	no			rs36023980		294
rs9896465	intron_variant	yes	no		rs8072449			294
rs9896050	intron_variant	yes	no		rs8072449	rs8072449	rs8072449	294
rs9895739	intron_variant	yes	yes			rs8072449		294
rs9895436	intergenic_variant	yes	no			rs12952708		292
rs9894898	intron_variant	yes	yes	rs9913957		rs143123127	rs9913957	291
rs9894680	intron_variant	yes	yes	rs9913957		rs143123127	rs9913957	291
rs9894370	intron_variant	yes	no			rs143123127		291
rs9894206	intron_variant	yes	yes		rs8072449	rs8072449	rs8072449	294
rs9892781	intron_variant	yes	no	rs8076347		rs143123127	rs8076347	291
rs9892325	intron_variant	yes	no	rs8072449	rs8072449	rs8072449	rs8072449	294
rs9891824	intron_variant	yes	no	rs8072449		rs36023980		294
rs9891131	intergenic_variant	yes	no			rs4252665		291
rs9888908	intron_variant	yes	yes		rs2041670	rs2041670	rs2041670	272
rs9888879	intron_variant	yes	yes			rs7190018	rs13338069	276
rs9888868	intron_variant	yes	yes	rs12599402		rs12599402	rs12599402	272
rs9888739	intron_variant	yes	yes			rs9888739	rs13338069	276
rs9885976	intergenic_variant	yes	no		rs10807602		rs10807602	103
rs9884090	intron_variant	yes	yes		rs12494314	rs12636784	rs12636784	65
rs9877891	intron_variant	yes	no		rs6804441			65
rs9876206	intron_variant	yes	no		rs6793295	rs10936599		68
rs9873639	intron_variant	yes	no			rs6445972		63
rs9868000	intergenic_variant	yes	no		rs6793295	rs10936599		68
rs9866776	5_prime_UTR_variant	yes	yes		rs6793295	rs10936599		68
rs9866116	intron_variant	yes	no		rs6793295	rs10936599		68
rs9864859	intron_variant	yes	no			rs6445972		63
rs9860874	intron_variant	yes	no		rs6793295	rs10936599		68
rs9855065	intron_variant	yes	no		rs2305249	rs12636784	rs12636784	65
rs9852465	intergenic_variant	yes	no	rs9852465	rs9852465	rs9852465	rs9852465	63
rs9848072	intron_variant	yes	no			rs6445972		63
rs9848070	intron_variant	yes	no			rs6445972		63
rs9845010	intron_variant	yes	no			rs564799		67
rs9843355	intron_variant	yes	no	rs1131265	rs1131265	rs1131265	rs1131265	65
rs9834901	intron_variant	yes	no			rs12636784	rs12636784	65
rs9833154	intron_variant	yes	no	rs1131265				65
rs9831661	intron_variant	yes	no		rs6793295	rs10936599		68
rs9827710	intron_variant	yes	no		rs6793295	rs10936599		68
rs9827052	intron_variant	yes	no			rs6445972		63
rs9826169	intron_variant	yes	no		rs6804441			65
rs9822885	intron_variant	yes	no		rs6793295	rs10936599		68
rs9822855	intron_variant	yes	no			rs6445972		63
rs9822734	intron_variant	yes	no			rs6445972		63
rs982032	intergenic_variant	yes	no		rs4739134			202
rs982030	intergenic_variant	yes	no		rs4739134			202
rs9817084	intron_variant	yes	no			rs6445972		63
rs9815907	intron_variant	yes	no			rs6445972		63
rs9811216	5_prime_UTR_variant	yes	yes		rs6793295	rs10936599	rs10936599	68
rs9808132	intron_variant	yes	no		rs2371790	rs10048743		59
rs9808128	intron_variant	yes	no		rs2371790			59
rs980735	intron_variant	yes	no		rs5914012			326
rs9806906	intergenic_variant	yes	no		rs669763			280
rs9804163	intron_variant	yes	no		rs1547624			29
rs9803887	intron_variant	yes	no		rs1547624			29
rs9803778	intron_variant	yes	no		rs1547624			29
rs9800880	intergenic_variant	yes	no		rs4713853			152
rs9798481	intron_variant	yes	no		rs17321999			40
rs979564	intergenic_variant	yes	no		rs4739134			202
rs9793823	intron_variant	yes	no		rs3828069			6
rs9792733	intergenic_variant	yes	no		rs5914012			326
rs9791364	intergenic_variant	yes	yes		rs6927090			100
rs9788147	intergenic_variant	yes	yes		rs2540119			238
rs978804	intergenic_variant	yes	no			rs978803		192
rs978803	intergenic_variant	yes	yes			rs978803		192
rs978802	intergenic_variant	yes	yes			rs978803		192
rs9783665	intron_variant	yes	yes	rs12148050	rs12148050	rs12148050	rs12148050	260
rs9782955	intron_variant	yes	no			rs9782955		36
rs976184	intergenic_variant	yes	no		rs907715			82
rs976183	intergenic_variant	yes	no		rs907715			82
rs976179	intron_variant	yes	no		rs7572733			56
rs9761503	intron_variant	yes	no		rs231694			71
rs9760416	intron_variant	yes	no		rs231694			71
rs975496	intron_variant	yes	no		rs10807150			152
rs975405	intergenic_variant	yes	no		rs907715			82
rs975404	intergenic_variant	yes	no		rs11724582			82
rs975403	intergenic_variant	yes	no		rs907715			82
rs9749546	intergenic_variant	yes	no	rs13344313	rs13344313	rs13344313	rs13344313	308
rs9749416	intron_variant	yes	no		rs8108669			310
rs9747801	intron_variant	yes	yes			rs8072449		294
rs9746695	intron_variant	yes	no		rs2041670	rs2041670	rs2041670	272
rs9745421	intron_variant	yes	no			rs7190018	rs13338069	276
rs9743423	intergenic_variant	yes	no		rs76725306	rs76725306	rs76725306	254
rs9738216	intron_variant	yes	yes		rs1059312	rs1059312	rs1059312	250
rs9736939	intergenic_variant	yes	no		rs9736939			235
rs9736922	intergenic_variant	yes	no		rs9736939			235
rs9736151	intergenic_variant	yes	no		rs1061502			221
rs9729719	intron_variant	yes	no		rs28411034	rs28411034	rs28411034	4
rs9729284	intron_variant	yes	no		rs28411034		rs28411034	4
rs9724470	intergenic_variant	yes	no		rs5914778			326
rs9715807	intron_variant	yes	no		rs340630			77
rs9712275	intron_variant	yes	yes		rs7572733			56
rs970552	intron_variant	yes	no		rs7572733			56
rs970551	intron_variant	yes	no		rs7572733			56
rs9701812	intron_variant	yes	no		rs28411034			4
rs9700081	intron_variant	yes	no	rs28411034	rs28411034	rs28411034	rs28411034	4
rs9694294	intergenic_variant	yes	yes		rs2618480			192
rs9693980	intergenic_variant	yes	yes			rs2953898		198
rs9693589	intergenic_variant	yes	no	rs13277113	rs13277113	rs13277113	rs13277113	192
rs9691724	intergenic_variant	yes	no		rs62447178			166
rs9689820	intergenic_variant	yes	no	rs11755393	rs11755393	rs9462015	rs11755393	149
rs9689516	intergenic_variant	yes	no	rs11755393	rs11755393	rs9462015	rs11755393	149
rs9689160	intergenic_variant	yes	no		rs6457796	rs9462027		148
rs968828	intergenic_variant	yes	no		rs10807150			152
rs9677495	intron_variant	yes	no	rs2381401	rs2381401	rs2381401	rs2381401	49
rs9677486	intron_variant	yes	no	rs2381401	rs2381401	rs2381401	rs2381401	49
rs9674009	intergenic_variant	yes	no			rs2359661		277
rs9673522	intergenic_variant	yes	no			rs2359661		277
rs9673405	intergenic_variant	yes	no			rs2359661		277
rs9673404	intergenic_variant	yes	no			rs2359661		277
rs9672139	missense_variant	yes	no		rs4465542	rs2841280	rs2841280	261
rs9671643	missense_variant	yes	no		rs4465542	rs2841280	rs2841280	261
rs9664583	intron_variant	yes	no		rs7911501			211
rs9664568	intron_variant	yes	no		rs7911501			211
rs9658083	intron_variant	yes	no			rs4713853		152
rs9657551	intron_variant	yes	no		rs2248932	rs2248932	rs2248932	192
rs9654871	intergenic_variant	yes	no		rs13238909			167
rs9654587	intron_variant	yes	no		rs77285596			109
rs9652840	intron_variant	yes	yes			rs143123127	rs9913957	291
rs9652838	intron_variant	yes	no			rs143123127	rs9913957	291
rs965272	3_prime_UTR_variant	yes	yes		rs10807150			152
rs9652601	intron_variant	yes	yes		rs2041670	rs9652601	rs2041670	272
rs9652582	intron_variant	yes	yes	rs2041670	rs2041670	rs2041670	rs2041670	272
rs9651076	intergenic_variant	yes	no		rs9651076	rs1016140	rs1016140	8
rs965100	intergenic_variant	yes	no		rs5914012			326
rs9650314	intron_variant	yes	no	rs2953898	rs2953898	rs2953898		198
rs9644776	intron_variant	yes	yes			rs2428	rs2428	191
rs964445	intergenic_variant	yes	yes		rs5914012			326
rs9643739	intron_variant	yes	no		rs4739134			202
rs9642881	intergenic_variant	yes	no		rs7815944			204
rs9636213	intron_variant	yes	no		rs3754689			48
rs963594	intergenic_variant	yes	no		rs10239000			166
rs9630991	intron_variant	yes	no	rs9630991	rs9630991	rs9630991	rs9630991	53
rs962210	intron_variant	yes	no		rs7572733			56
rs962172	intergenic_variant	yes	no		rs5839171			60
rs9621715	intron_variant	yes	yes		rs5754344	rs2298428		319
rs9619386	intergenic_variant	yes	yes		rs7444	rs11089629	rs140490	319
rs9611155	intergenic_variant	yes	no		rs9611155			320
rs960792	intergenic_variant	yes	no		rs17268364	rs3087243		57
rs960757	5_prime_UTR_variant	yes	yes		rs2549002			89
rs960709	intron_variant	yes	yes	rs10036748	rs960709	rs6889239	rs10036748	96
rs959989	intron_variant	yes	no	rs1385374	rs10847697	rs11059927	rs1385374	251
rs959260	intron_variant	yes	no		rs8072449	rs8072449	rs8072449	294
rs9585066	intergenic_variant	yes	no		rs1885889	rs1885889	rs1885889	255
rs957721	intron_variant	yes	no		rs5914012			326
rs956873	intergenic_variant	yes	yes		rs428073			248
rs956237	intron_variant	yes	no		rs956237			80
rs956184	intron_variant	yes	no		rs9651076	rs1016140	rs1016140	8
rs955903	intron_variant	yes	no		rs11126034			43
rs9558	3_prime_UTR_variant	yes	no			rs17321999		40
rs9557227	intergenic_variant	yes	no		rs1885889	rs1885889	rs1885889	255
rs9554594	intergenic_variant	yes	no			rs1885889	rs1885889	255
rs9532692	intron_variant	yes	yes		rs57141708			253
rs9503037	intergenic_variant	yes	no		rs9503037			100
rs9503029	intergenic_variant	yes	no		rs9503037			100
rs9501778	intergenic_variant	yes	no		rs9503037			100
rs9501626	intergenic_variant	yes	yes		rs9501626			121
rs9501613	intron_variant	yes	no		rs3129941			129
rs9494895	intergenic_variant	yes	no		rs9494895	rs2230926		161
rs9494894	intergenic_variant	yes	no		rs9494894	rs2230926		161
rs9494893	intergenic_variant	yes	no		rs148314165	rs2230926		161
rs9494892	intergenic_variant	yes	no		rs148314165	rs2230926		161
rs9494886	intron_variant	yes	yes		rs3757173			161
rs9494885	intron_variant	yes	yes		rs3757173			161
rs9494883	intron_variant	yes	yes			rs2230926		161
rs9488914	intron_variant	yes	yes		rs9488914			159
rs948788	intron_variant	yes	no			rs763361	rs763361	296
rs9477272	intergenic_variant	yes	no		rs10807602	rs10807602	rs10807602	103
rs9470387	intron_variant	yes	yes		rs34868004			153
rs9469998	intergenic_variant	yes	no	rs4713853	rs4713853	rs4713853	rs4713853	152
rs9469997	intergenic_variant	yes	no		rs4713853		rs4713853	152
rs9469985	intron_variant	yes	no		rs10807150			152
rs9469982	intron_variant	yes	yes		rs10807150			152
rs9469979	intron_variant	yes	no		rs10807150			152
rs9469975	intergenic_variant	yes	no		rs10807150			152
rs9469972	intron_variant	yes	no		rs10807150			152
rs9469964	intron_variant	yes	no		rs10807150			152
rs9469958	intergenic_variant	yes	no		rs10807150			152
rs9469950	intron_variant	yes	no		rs3756856			148
rs9469918	intron_variant	yes	yes	rs11755393				149
rs9469917	intron_variant	yes	yes	rs11755393	rs11755393	rs9462015	rs11755393	149
rs9469914	intron_variant	yes	no	rs11755393	rs11755393	rs9462015	rs11755393	149
rs9469909	intron_variant	yes	no		rs11755393	rs9462015	rs11755393	149
rs9469905	intron_variant	yes	no	rs11755393	rs11755393	rs9462015	rs11755393	149
rs9469904	intron_variant	yes	no		rs9462027	rs9462027		148
rs9469902	intron_variant	yes	no	rs11755393	rs11755393	rs9462015	rs11755393	149
rs9469899	intron_variant	yes	no	rs11755393	rs11755393	rs9462015	rs11755393	149
rs9469894	intron_variant	yes	yes	rs11755393	rs11755393	rs9462015	rs11755393	149
rs9469893	intron_variant	yes	no	rs11755393	rs11755393	rs9462015	rs11755393	149
rs9469892	intron_variant	yes	no	rs11755393	rs11755393	rs9462015	rs11755393	149
rs9469891	intron_variant	yes	no	rs11755393	rs11755393	rs9462015	rs11755393	149
rs9469889	intron_variant	yes	no	rs11755393	rs11755393	rs9462015	rs11755393	149
rs9469887	intergenic_variant	yes	yes	rs11755393	rs11755393	rs9462015	rs11755393	149
rs9469886	intergenic_variant	yes	yes	rs11755393	rs11755393	rs9462015	rs11755393	149
rs9469885	intergenic_variant	yes	yes	rs11755393	rs11755393	rs9462015	rs11755393	149
rs9469884	intergenic_variant	yes	yes	rs11755393	rs11755393	rs9462015	rs11755393	149
rs9469883	intergenic_variant	yes	yes	rs11755393	rs11755393	rs9462015	rs11755393	149
rs9469882	intergenic_variant	yes	no		rs11755393	rs9462015	rs11755393	149
rs9469880	intergenic_variant	yes	no	rs11755393	rs11755393	rs9462015	rs11755393	149
rs9469879	intergenic_variant	yes	no		rs11755393	rs9462015	rs11755393	149
rs9469878	intergenic_variant	yes	no		rs11755393	rs9462015	rs11755393	149
rs9469877	intergenic_variant	yes	yes	rs11755393	rs11755393	rs9462015	rs11755393	149
rs9469876	intergenic_variant	yes	yes	rs11755393	rs11755393	rs9462015	rs11755393	149
rs9469872	intergenic_variant	yes	no	rs11755393	rs11755393	rs9462015	rs11755393	149
rs9469871	intergenic_variant	yes	no	rs11755393	rs11755393	rs9462015	rs11755393	149
rs9469870	intergenic_variant	yes	no	rs11755393	rs11755393	rs9462015	rs11755393	149
rs9469869	intergenic_variant	yes	no	rs11755393	rs11755393	rs9462015	rs11755393	149
rs9469868	intergenic_variant	yes	no	rs11755393	rs11755393	rs9462015	rs11755393	149
rs9469867	intergenic_variant	yes	yes	rs11755393	rs11755393	rs9462015	rs11755393	149
rs9469866	intergenic_variant	yes	yes	rs11755393	rs11755393	rs9462015	rs11755393	149
rs9469863	intron_variant	yes	yes	rs11755393	rs11755393	rs9462015	rs11755393	149
rs9469862	intron_variant	yes	no		rs11755393	rs9462015	rs11755393	149
rs9469861	intron_variant	yes	yes	rs11755393	rs11755393	rs9462015	rs11755393	149
rs9469859	intergenic_variant	yes	no	rs11755393	rs11755393	rs9462015	rs11755393	149
rs9469858	intergenic_variant	yes	yes	rs11755393	rs11755393	rs9462015	rs11755393	149
rs9469857	intergenic_variant	yes	no	rs11755393	rs11755393	rs9462015	rs11755393	149
rs9469856	intergenic_variant	yes	no	rs11755393	rs11755393	rs9462015	rs11755393	149
rs9469852	intergenic_variant	yes	yes		rs6908462	rs34840245	rs34840245	148
rs9469847	intron_variant	yes	no		rs6908462			148
rs9469843	intron_variant	yes	no		rs6908462	rs34840245	rs34840245	148
rs9469842	intron_variant	yes	no		rs6908462	rs34840245	rs34840245	148
rs9469840	intron_variant	yes	no		rs6908462	rs34840245	rs34840245	148
rs9469838	intron_variant	yes	no		rs6908462	rs34840245	rs34840245	148
rs9469837	intron_variant	yes	no		rs6908462	rs34840245	rs34840245	148
rs9469836	intron_variant	yes	no		rs6908462	rs34840245	rs34840245	148
rs9469835	intron_variant	yes	no	rs11755393		rs9462015	rs11755393	149
rs9469832	intron_variant	yes	no		rs6908462	rs34840245	rs34840245	148
rs9469827	intron_variant	yes	yes		rs6908462	rs34840245		148
rs9469822	intron_variant	yes	no		rs6908462	rs34840245		148
rs9469820	intron_variant	yes	yes		rs6908462	rs34840245		148
rs9469814	intron_variant	yes	yes		rs6908462	rs34840245		148
rs9469813	intron_variant	yes	yes		rs6908462	rs34840245		148
rs9469812	intron_variant	yes	yes		rs6908462	rs34840245		148
rs9469525	intergenic_variant	yes	yes		rs3748079			147
rs9469220	intergenic_variant	yes	yes			rs9469220		131
rs9469110	intergenic_variant	yes	no		rs9501626			121
rs9468934	intron_variant	yes	no			rs3906272		112
rs9468933	intron_variant	yes	no			rs3906272		112
rs9468931	intron_variant	yes	no			rs3906272		112
rs9468929	intron_variant	yes	no			rs3906272		112
rs9468394	intron_variant	yes	no		rs77285596			109
rs9468384	intergenic_variant	yes	no		rs77285596			109
rs9468375	intergenic_variant	yes	no		rs77285596			109
rs9468341	intron_variant	yes	no		rs77285596			109
rs9468337	intergenic_variant	yes	no		rs77285596			109
rs9468335	intergenic_variant	yes	no		rs77285596			109
rs9468328	intron_variant	yes	no		rs77285596			109
rs9467638	intergenic_variant	yes	no		rs9295676			107
rs9467626	intron_variant	yes	yes			rs4712969		106
rs9467623	intron_variant	yes	no			rs4712969		106
rs9467622	intron_variant	yes	no			rs4712969		106
rs9467621	intron_variant	yes	no			rs4712969		106
rs9467613	intron_variant	yes	no			rs4712969		106
rs9467609	intron_variant	yes	no			rs4712969		106
rs9467607	intron_variant	yes	no			rs4712969		106
rs9467606	intron_variant	yes	no			rs4712969		106
rs9467603	intron_variant	yes	no			rs4712969		106
rs9467600	intron_variant	yes	no			rs4712969		106
rs9462216	intron_variant	yes	no		rs34868004			153
rs9462072	intergenic_variant	yes	no		rs4713853			152
rs9462065	intron_variant	yes	no		rs10807150			152
rs9462054	intron_variant	yes	no		rs2234044			148
rs9462053	intron_variant	yes	no		rs3756856			148
rs9462030	intron_variant	yes	yes	rs11755393	rs11755393	rs9462015	rs11755393	149
rs9462028	intron_variant	yes	no	rs11755393	rs11755393	rs9462015	rs11755393	149
rs9462027	intron_variant	yes	yes		rs9462027	rs9462027		148
rs9462026	intron_variant	yes	yes	rs11755393	rs11755393	rs9462015	rs11755393	149
rs9462024	intron_variant	yes	no	rs11755393	rs11755393	rs9462015	rs11755393	149
rs9462023	intron_variant	yes	no	rs11755393	rs11755393	rs9462015	rs11755393	149
rs9462022	intron_variant	yes	yes	rs11755393	rs11755393	rs9462015	rs11755393	149
rs9462021	intergenic_variant	yes	yes	rs11755393	rs11755393	rs9462015	rs11755393	149
rs9462020	intergenic_variant	yes	no	rs11755393	rs11755393	rs9462015	rs11755393	149
rs9462019	intergenic_variant	yes	no	rs11755393	rs11755393	rs9462015	rs11755393	149
rs9462018	intergenic_variant	yes	no	rs11755393	rs11755393	rs9462015	rs11755393	149
rs9462015	intron_variant	yes	yes	rs11755393	rs11755393	rs9462015	rs11755393	149
rs9462011	intergenic_variant	yes	no	rs11755393	rs11755393	rs9462015	rs11755393	149
rs9462010	intergenic_variant	yes	no	rs11755393	rs11755393	rs9462015	rs11755393	149
rs9462009	intergenic_variant	yes	no	rs11755393	rs11755393	rs9462015	rs11755393	149
rs9462006	intergenic_variant	yes	no	rs11755393	rs11755393	rs9462015	rs11755393	149
rs9462003	intron_variant	yes	no		rs6908462	rs34840245	rs34840245	148
rs9462002	intron_variant	yes	no		rs6908462	rs34840245	rs34840245	148
rs9462001	intron_variant	yes	no		rs6908462	rs34840245	rs34840245	148
rs9461997	intron_variant	yes	no		rs6908462	rs34840245	rs34840245	148
rs9461994	intron_variant	yes	no		rs6908462	rs34840245	rs34840245	148
rs9461993	intron_variant	yes	no		rs6908462	rs34840245	rs34840245	148
rs9461992	intron_variant	yes	no		rs6908462	rs34840245		148
rs9461991	intron_variant	yes	no		rs6908462	rs34840245		148
rs9461464	intron_variant	yes	no		rs77285596			109
rs9461457	intergenic_variant	yes	no		rs77285596			109
rs9461453	intron_variant	yes	no		rs77285596			109
rs9461452	intron_variant	yes	no		rs77285596			109
rs9461450	intergenic_variant	yes	no		rs77285596			109
rs9461219	intron_variant	yes	no			rs4712969		106
rs9461216	intron_variant	yes	no			rs4712969		106
rs944916	intron_variant	yes	no		rs5914012			326
rs944915	intron_variant	yes	no		rs5914012			326
rs9431	3_prime_UTR_variant	yes	no		rs3999421			249
rs9427559	intron_variant	yes	no		rs1547624			29
rs9404941	intron_variant	yes	no			rs9378200		117
rs940296	intron_variant	yes	no		rs940296			45
rs9399982	intergenic_variant	yes	no		rs9373839			158
rs9399980	intron_variant	yes	yes		rs9373839			158
rs9399978	intron_variant	yes	no	rs9373839	rs9373839	rs9373839	rs9373839	158
rs9398078	intron_variant	yes	no	rs9373839	rs9373839	rs2299864	rs9373839	158
rs9398075	intron_variant	yes	no	rs9373839	rs9373839	rs2299864	rs9373839	158
rs9398073	intron_variant	yes	no	rs9373839	rs9373839	rs2299864	rs9373839	158
rs9398067	intergenic_variant	yes	no			rs6568431		157
rs9394289	intron_variant	yes	no		rs10807150			152
rs9394288	intergenic_variant	yes	no		rs10807150			152
rs9394283	intron_variant	yes	no		rs10807150			152
rs9394248	intron_variant	yes	yes			rs9462015		149
rs9394099	intergenic_variant	yes	no			rs4410767		131
rs9394098	intergenic_variant	yes	no			rs4410767		131
rs9393923	intergenic_variant	yes	no		rs77285596			109
rs9393922	intergenic_variant	yes	yes		rs77285596			109
rs9393830	intergenic_variant	yes	no			rs10946940		108
rs9391881	intergenic_variant	yes	no			rs4410767		131
rs9391879	intergenic_variant	yes	no			rs4410767		131
rs9391786	intergenic_variant	yes	no			rs4410767		131
rs9391731	intron_variant	yes	no			rs9378200		117
rs938929	intron_variant	yes	yes		rs7572733			56
rs9387400	intron_variant	yes	yes		rs9387400			159
rs9386527	intergenic_variant	yes	no		rs9373839			158
rs9386516	intron_variant	yes	yes	rs9373839	rs9373839	rs2299864	rs9373839	158
rs9386514	intron_variant	yes	yes	rs9373839	rs9373839	rs9373839	rs9373839	158
rs9384603	intergenic_variant	yes	no		rs9373839			158
rs9380502	intron_variant	yes	no		rs4713853			152
rs9380501	intron_variant	yes	yes		rs10807150			152
rs9380500	intron_variant	yes	yes		rs10807150			152
rs9380497	intergenic_variant	yes	yes		rs10807150			152
rs9380455	intergenic_variant	yes	yes	rs11755393	rs11755393	rs9462015	rs11755393	149
rs9380454	intergenic_variant	yes	no	rs11755393	rs11755393	rs9462015	rs11755393	149
rs9380309	intergenic_variant	yes	no			rs4410767		131
rs9380266	intron_variant	yes	yes			rs9378200		117
rs9378266	intergenic_variant	yes	no			rs4410767		131
rs9378264	intergenic_variant	yes	no			rs4410767		131
rs9378213	intergenic_variant	yes	no			rs4410767		131
rs9378212	intergenic_variant	yes	yes			rs4410767		131
rs9378200	intron_variant	yes	no			rs9378200		117
rs9378164	intron_variant	yes	no			rs9378200		117
rs9373846	intergenic_variant	yes	no		rs9373839	rs2299864	rs9373839	158
rs9373843	intron_variant	yes	no		rs9373839	rs2299864	rs9373839	158
rs9373842	intron_variant	yes	no	rs9373839	rs9373839	rs2299864	rs9373839	158
rs9373839	intron_variant	yes	no	rs9373839	rs9373839	rs9373839	rs9373839	158
rs9372121	intron_variant	yes	no	rs9373839	rs9373839	rs2299864	rs9373839	158
rs9372120	intron_variant	yes	no	rs9373839	rs9373839	rs9373839	rs9373839	158
rs9368860	intron_variant	yes	no		rs4713853			152
rs9368859	intron_variant	yes	no		rs4713853			152
rs9368857	intron_variant	yes	yes		rs10807150			152
rs9368854	intergenic_variant	yes	yes		rs10807150			152
rs9368832	intergenic_variant	yes	no	rs11755393	rs11755393	rs9462015	rs11755393	149
rs9368830	intergenic_variant	yes	no		rs11755393	rs9462015	rs11755393	149
rs9368828	intron_variant	yes	yes		rs11755393	rs9462015	rs11755393	149
rs9366885	intergenic_variant	yes	no		rs4713853			152
rs9366883	intron_variant	yes	no		rs10807150			152
rs9366882	intron_variant	yes	yes		rs10807150			152
rs9366863	intergenic_variant	yes	yes	rs11755393	rs11755393	rs9462015	rs11755393	149
rs9366862	intergenic_variant	yes	no	rs11755393	rs11755393	rs9462015	rs11755393	149
rs9366723	intergenic_variant	yes	no		rs77285596			109
rs9366697	intergenic_variant	yes	no			rs10946940		108
rs936469	intron_variant	yes	yes		rs1061502	rs12802200	rs12802200	221
rs936468	synonymous_variant	yes	no		rs1061502	rs12802200	rs12802200	221
rs9358899	intergenic_variant	yes	no		rs9295676			107
rs9357181	intergenic_variant	yes	no	rs11755393	rs11755393	rs9462015	rs11755393	149
rs9357042	intergenic_variant	yes	no			rs10946940		108
rs9356992	intron_variant	yes	no		rs9295676			107
rs9348970	intergenic_variant	yes	no		rs10807150			152
rs9348950	intergenic_variant	yes	no	rs11755393	rs11755393	rs9462015	rs11755393	149
rs9348876	intron_variant	yes	no			rs9378200		117
rs9348772	intergenic_variant	yes	no			rs10946940		108
rs9348699	intergenic_variant	yes	no		rs9295676			107
rs934734	intron_variant	yes	no		rs11126034			43
rs933717	intron_variant	yes	yes		rs933717			287
rs933713	intron_variant	yes	no	rs1170426	rs1749792	rs1170426	rs1170426	282
rs9329246	intron_variant	yes	yes		rs2248932	rs2248932	rs2248932	192
rs9329238	intron_variant	yes	no			rs4412337		191
rs9327327	intron_variant	yes	no		rs12153670	rs55849330	rs6886392	86
rs9327323	intron_variant	yes	no		rs12153670	rs55849330	rs6886392	86
rs9327319	intron_variant	yes	no		rs12153670	rs55849330	rs6886392	86
rs9324672	intron_variant	yes	yes		rs2233302			95
rs9322454	intron_variant	yes	yes		rs9322454			162
rs9321634	intergenic_variant	yes	no		rs4896303			161
rs9311676	intergenic_variant	yes	no			rs9311676		63
rs931127	intergenic_variant	yes	yes	rs2009453	rs2009453	rs2009453	rs2009453	227
rs9309678	intron_variant	yes	no			rs17321999		40
rs930786	intergenic_variant	yes	no		rs10750836			229
rs9302991	intron_variant	yes	no		rs8072449	rs8072449	rs8072449	294
rs9302990	intron_variant	yes	no	rs8072449	rs8072449	rs8072449	rs8072449	294
rs930299	intergenic_variant	yes	no	rs8072449	rs8072449	rs8072449	rs8072449	294
rs9302989	intron_variant	yes	no		rs8072449	rs8072449	rs8072449	294
rs930298	intergenic_variant	yes	no	rs8072449	rs8072449	rs8072449	rs8072449	294
rs930297	intergenic_variant	yes	no		rs8072449			294
rs930296	intergenic_variant	yes	no		rs8072449			294
rs9298316	intron_variant	yes	no		rs4739134	rs4739134	rs4739134	202
rs9298314	intergenic_variant	yes	no		rs4739134			202
rs9298192	intron_variant	yes	yes		rs10111413			200
rs9296150	intron_variant	yes	no		rs4713853			152
rs9296148	intron_variant	yes	no			rs4713853		152
rs9296144	intron_variant	yes	yes		rs10807150			152
rs9296143	intron_variant	yes	yes		rs10484578			151
rs9296133	intron_variant	yes	yes		rs9462027	rs9462027		148
rs9296132	intron_variant	yes	yes	rs11755393	rs11755393	rs9462015	rs11755393	149
rs9296131	intron_variant	yes	no		rs11755393	rs9462015	rs11755393	149
rs9296129	intron_variant	yes	yes	rs11755393	rs11755393	rs9462015	rs11755393	149
rs9296128	intergenic_variant	yes	no		rs11755393	rs9462015	rs11755393	149
rs9296127	intergenic_variant	yes	no		rs11755393	rs9462015	rs11755393	149
rs9295770	intergenic_variant	yes	no		rs77285596			109
rs9295769	5_prime_UTR_variant	yes	yes		rs77285596			109
rs9295676	intron_variant	yes	yes		rs9295676			107
rs9295661	intron_variant	yes	no			rs35789010		106
rs9294458	intron_variant	yes	no			rs597325	rs597325	155
rs9288281	intron_variant	yes	no		rs7572733			56
rs9288174	intron_variant	yes	yes	rs9630991				53
rs928722	intergenic_variant	yes	no			rs2327832		160
rs9286884	intergenic_variant	yes	no	rs1418190	rs10798275	rs10753074	rs1539255	20
rs9286883	intergenic_variant	yes	yes	rs1539255	rs10798275	rs10753074	rs1539255	20
rs9286848	intergenic_variant	yes	no			rs2702178		23
rs9282763	intron_variant	yes	yes		rs2549002			89
rs9282762	synonymous_variant	yes	yes		rs2549002			89
rs9282761	intron_variant	yes	yes		rs2549002			89
rs9282287	intron_variant	yes	no			rs2301271		144
rs9282251	intergenic_variant	yes	no			rs2051549		144
rs9282025	intron_variant	yes	no			rs9272219		110
rs9281946	intergenic_variant	yes	no		rs9271100			121
rs9281940	intergenic_variant	yes	no		rs9271100			121
rs9281938	intergenic_variant	yes	yes		rs9271100			121
rs9281931	intron_variant	yes	no		rs9271100			121
rs9281928	intergenic_variant	yes	no		rs9271100			121
rs9281919	intron_variant	yes	no		rs9271100			121
rs9281916	intergenic_variant	yes	no		rs9271100			121
rs9281913	intron_variant	yes	no			rs9270984		121
rs9281912	intron_variant	yes	no		rs9271100			121
rs9281899	intron_variant	yes	yes		rs9271100			121
rs9281897	intron_variant	yes	yes		rs9271100			121
rs9281809	intron_variant	yes	no			rs7192		131
rs9281764	intron_variant	yes	yes		rs3129941			129
rs9281656 (rs149566899)	intergenic_variant	yes	no		rs9281656 (rs149566899)			126
rs9281523	intron_variant	yes	no			rs3099844		110
rs9281500	intergenic_variant	yes	no			rs2246618		115
rs9281356	intergenic_variant	yes	no			rs9265604		113
rs9281354	intergenic_variant	yes	no			rs9265604		113
rs9281344	intergenic_variant	yes	no			rs9265604		113
rs9281341	intergenic_variant	yes	no			rs9265604		113
rs9281334	intergenic_variant	yes	no			rs9265604		113
rs9281332	intergenic_variant	yes	no			rs9265604		113
rs9281330	intergenic_variant	yes	no			rs9265604		113
rs9281327	intergenic_variant	yes	no			rs9265604		113
rs9281326	intergenic_variant	yes	no			rs9265604		113
rs9281044	intergenic_variant	yes	no			rs3131060		110
rs9280503	intergenic_variant	yes	yes			rs1233491		110
rs9279904	intron_variant	yes	no			rs9272219		110
rs9279807	intergenic_variant	yes	no		rs9271100			121
rs9279802	intron_variant	yes	no		rs9271100			121
rs9279781	intron_variant	yes	no		rs9271100			121
rs9279775	intron_variant	yes	no		rs9271100			121
rs9279768	intron_variant	yes	no		rs9271100			121
rs9279130	intergenic_variant	yes	no			rs9265604		113
rs9278760	intron_variant	yes	no			rs3131060		110
rs9278145	intergenic_variant	yes	no			rs1233491		110
rs9278063	intergenic_variant	yes	no			rs1233491		110
rs9276583	intron_variant	yes	no			rs2051549		144
rs9276581	intron_variant	yes	no		rs7753017	rs2301271		144
rs9276580	intron_variant	yes	no		rs7753017	rs2301271		144
rs9276579	intron_variant	yes	no			rs2301271		144
rs9276574	intron_variant	yes	no			rs2301271		144
rs9276569	intron_variant	yes	no			rs2301271		144
rs9276568	intron_variant	yes	no			rs2301271		144
rs9276558	3_prime_UTR_variant	yes	no			rs2301271		144
rs9276535	intergenic_variant	yes	no			rs2301271		144
rs9276534	intergenic_variant	yes	no			rs2301271		144
rs9276532	intergenic_variant	yes	no			rs2301271		144
rs9276525	intergenic_variant	yes	yes			rs2301271		144
rs9276524	intergenic_variant	yes	yes			rs2301271		144
rs9276523	intergenic_variant	yes	yes			rs2301271		144
rs9276522	intergenic_variant	yes	yes			rs2301271		144
rs9276519	intergenic_variant	yes	yes			rs2301271		144
rs9276515	intergenic_variant	yes	no			rs2301271		144
rs9276514	intergenic_variant	yes	no			rs2301271		144
rs9276490	intergenic_variant	yes	no			rs2301271		144
rs9276482	intergenic_variant	yes	no			rs2301271		144
rs9276481	intergenic_variant	yes	no			rs2301271		144
rs9276466	intergenic_variant	yes	no			rs2301271		144
rs9276454	intergenic_variant	yes	no			rs2301271		144
rs9276447	intergenic_variant	yes	no			rs2301271		144
rs9276444	intergenic_variant	yes	no			rs2301271		144
rs9276441	3_prime_UTR_variant	yes	no			rs2301271		144
rs9276440	3_prime_UTR_variant	yes	no			rs2301271		144
rs9276433	intron_variant	yes	no			rs2301271		144
rs9276432	intron_variant	yes	no			rs2301271		144
rs9276431	intron_variant	yes	no			rs2301271		144
rs9276430	intron_variant	yes	no			rs2301271		144
rs9276429	intron_variant	yes	no			rs2301271		144
rs9276428	intron_variant	yes	no			rs2301271		144
rs9276424	intron_variant	yes	no			rs2301271		144
rs9276423	intron_variant	yes	no			rs2301271		144
rs9276422	intron_variant	yes	no			rs2301271		144
rs9276421	intron_variant	yes	no			rs2301271		144
rs9276420	intron_variant	yes	no			rs2301271		144
rs9276419	intron_variant	yes	no			rs2301271		144
rs9276418	intron_variant	yes	no			rs2301271		144
rs9276416	intron_variant	yes	no			rs2301271		144
rs9276414	intron_variant	yes	no			rs2301271		144
rs9276413	intron_variant	yes	no			rs2301271		144
rs9276412	intron_variant	yes	no			rs2301271		144
rs9276411	intron_variant	yes	no			rs2301271		144
rs9276377	intron_variant	yes	no			rs2301271		144
rs9276370	intron_variant	yes	no			rs2301271		144
rs9276364	intron_variant	yes	no			rs2301271		144
rs9276362	intron_variant	yes	no			rs2301271		144
rs9276343	intron_variant	yes	no			rs2301271		144
rs9276342	intron_variant	yes	no			rs2301271		144
rs9276341	intron_variant	yes	no			rs2301271		144
rs9276338	intron_variant	yes	no			rs2301271		144
rs9276337	intron_variant	yes	no			rs2301271		144
rs9276334	intron_variant	yes	no			rs2301271		144
rs9276333	intron_variant	yes	no			rs2301271		144
rs9276331	intron_variant	yes	no			rs2301271		144
rs9276326	intron_variant	yes	no			rs2301271		144
rs9276321	intron_variant	yes	no			rs2301271		144
rs9276317	intron_variant	yes	no			rs2301271		144
rs9276316	intron_variant	yes	no			rs2301271		144
rs9276311	intergenic_variant	yes	no			rs2301271		144
rs9276234	intergenic_variant	yes	no			rs2301271		144
rs9276197	intergenic_variant	yes	no			rs2301271		144
rs9276183	intergenic_variant	yes	no			rs2301271		144
rs9276182	intergenic_variant	yes	no			rs2301271		144
rs9276150	intron_variant	yes	no			rs2301271		144
rs9276016	intergenic_variant	yes	no			rs7769979		144
rs9275950	intergenic_variant	yes	no			rs2301271		144
rs9275939	intergenic_variant	yes	no			rs2051549		144
rs9275924	intergenic_variant	yes	no			rs2051549		144
rs9275869	intergenic_variant	yes	no			rs2301271		144
rs9275847	intergenic_variant	yes	no			rs2301271		144
rs9275845	intergenic_variant	yes	no			rs2301271		144
rs9275762	intergenic_variant	yes	no			rs2301271		144
rs9275758	intergenic_variant	yes	no			rs2301271		144
rs9275724	intergenic_variant	yes	no			rs2051549		144
rs9275718	intergenic_variant	yes	no			rs2051549		144
rs9275710	intergenic_variant	yes	no			rs2301271		144
rs9275683	intergenic_variant	yes	no			rs2301271		144
rs9275596	intergenic_variant	yes	yes		rs3135461			131
rs9275589	intergenic_variant	yes	yes				rs9275572	131
rs9275588	intergenic_variant	yes	yes				rs9275572	131
rs9275587	intergenic_variant	yes	yes				rs9275572	131
rs9275577	intergenic_variant	yes	no			rs9275572	rs9275572	131
rs9275576	intergenic_variant	yes	no			rs3129716		110
rs9275573	intergenic_variant	yes	no			rs9275572	rs9275572	131
rs9275572	intergenic_variant	yes	no			rs9275572	rs9275572	131
rs9275570	intergenic_variant	yes	no			rs9275572	rs9275572	131
rs9275569	intergenic_variant	yes	no			rs9275572	rs9275572	131
rs9275567	intergenic_variant	yes	no			rs9275572	rs9275572	131
rs9275565	intergenic_variant	yes	no			rs9275572	rs9275572	131
rs9275559	intergenic_variant	yes	no			rs9275572	rs9275572	131
rs9275557	intergenic_variant	yes	no			rs9275572	rs9275572	131
rs9275556	intergenic_variant	yes	no			rs9275572	rs9275572	131
rs9275540	intergenic_variant	yes	no			rs9275572	rs9275572	131
rs9275538	intergenic_variant	yes	no			rs9275572	rs9275572	131
rs9275536	intergenic_variant	yes	no			rs9275572	rs9275572	131
rs9275535	intergenic_variant	yes	no			rs9275572	rs9275572	131
rs9275533	intergenic_variant	yes	no			rs9275572	rs9275572	131
rs9275526	intergenic_variant	yes	no			rs9275572	rs9275572	131
rs9275524	intergenic_variant	yes	no			rs9275572	rs9275572	131
rs9275518	intergenic_variant	yes	no			rs9275572	rs9275572	131
rs9275517	intergenic_variant	yes	no			rs9275572	rs9275572	131
rs9275516	intergenic_variant	yes	no			rs9275572	rs9275572	131
rs9275515	intergenic_variant	yes	no			rs9275572	rs9275572	131
rs9275513	intergenic_variant	yes	no			rs9275572	rs9275572	131
rs9275441	intergenic_variant	yes	no		rs9275428			137
rs9275440	intergenic_variant	yes	no		rs9275428			137
rs9275439	intergenic_variant	yes	no		rs9275428			137
rs9275438	intergenic_variant	yes	no		rs9275428			137
rs9275436	intergenic_variant	yes	no		rs9275428			137
rs9275433	intergenic_variant	yes	no		rs9275428			137
rs9275432	intergenic_variant	yes	no		rs9275428			137
rs9275431	intergenic_variant	yes	no		rs9275428			137
rs9275428	intergenic_variant	yes	no		rs9275428			137
rs9275427	intergenic_variant	yes	no		rs9275428			137
rs9275425	intergenic_variant	yes	no		rs9275428			137
rs9275424	intergenic_variant	yes	no		rs9275428			137
rs9275423	intergenic_variant	yes	no		rs9275428			137
rs9275421	intergenic_variant	yes	no		rs9275428			137
rs9275418	intergenic_variant	yes	yes		rs9275428			137
rs9275417	intergenic_variant	yes	yes		rs9275428			137
rs9275411	intergenic_variant	yes	no		rs9275428			137
rs9275410	intergenic_variant	yes	no		rs9275428			137
rs9275408	intergenic_variant	yes	no		rs9275428			137
rs9275407	intergenic_variant	yes	no		rs9275428			137
rs9275406	intergenic_variant	yes	no		rs9275428			137
rs9275405	intergenic_variant	yes	no		rs9275428			137
rs9275404	intergenic_variant	yes	no		rs9275428			137
rs9275403	intergenic_variant	yes	no		rs9275428			137
rs9275402	intergenic_variant	yes	no		rs9275428			137
rs9275401	intergenic_variant	yes	no		rs9275428			137
rs9275398	intergenic_variant	yes	no		rs9275428			137
rs9275393	intergenic_variant	yes	no		rs9275428			137
rs9275390	intergenic_variant	yes	no		rs9275428			137
rs9275388	intergenic_variant	yes	no		rs9275428			137
rs9275386	intergenic_variant	yes	yes		rs9275428			137
rs9275385	intergenic_variant	yes	yes		rs9275428			137
rs9275384	intergenic_variant	yes	yes		rs9275428			137
rs9275383	intergenic_variant	yes	yes		rs9275383			137
rs9275382	intergenic_variant	yes	yes		rs9275383			137
rs9275381	intergenic_variant	yes	yes		rs9275428			137
rs9275380	intergenic_variant	yes	yes		rs9275383			137
rs9275375	intergenic_variant	yes	yes		rs9275428			137
rs9275374	intergenic_variant	yes	yes		rs9275428			137
rs9275372	intergenic_variant	yes	yes		rs9275428			137
rs9275371	intergenic_variant	yes	yes		rs9275428			137
rs9275370	intergenic_variant	yes	yes		rs9275428			137
rs9275369	intergenic_variant	yes	yes		rs9275428			137
rs9275368	intergenic_variant	yes	yes		rs9275428			137
rs9275367	intergenic_variant	yes	yes		rs9275428			137
rs9275366	intergenic_variant	yes	yes		rs9275428			137
rs9275365	intergenic_variant	yes	yes		rs9275312			137
rs9275364	intergenic_variant	yes	yes		rs9275428			137
rs9275362	intergenic_variant	yes	no		rs9275312			137
rs9275360	intergenic_variant	yes	no		rs9275312			137
rs9275358	intergenic_variant	yes	no		rs9275312			137
rs9275357	intergenic_variant	yes	no		rs9275428			137
rs9275355	intergenic_variant	yes	no		rs9275428			137
rs9275354	intergenic_variant	yes	no		rs9275428			137
rs9275353	intergenic_variant	yes	no		rs9275428			137
rs9275352	intergenic_variant	yes	no		rs9275428			137
rs9275349	intergenic_variant	yes	no		rs9275383			137
rs9275348	intergenic_variant	yes	no		rs9275312			137
rs9275340	intergenic_variant	yes	no		rs9275428			137
rs9275338	intergenic_variant	yes	no		rs9275312			137
rs9275337	intergenic_variant	yes	no		rs9275428			137
rs9275333	intergenic_variant	yes	no		rs9275312			137
rs9275332	intergenic_variant	yes	no		rs9275428			137
rs9275331	intergenic_variant	yes	no		rs9275312			137
rs9275330	intergenic_variant	yes	no		rs9275312			137
rs9275329	intergenic_variant	yes	no		rs9275428			137
rs9275328	intergenic_variant	yes	no		rs9275312			137
rs9275327	intergenic_variant	yes	no		rs9275312			137
rs9275323	intergenic_variant	yes	no		rs9275428			137
rs9275322	intergenic_variant	yes	no		rs9275428			137
rs9275320	intergenic_variant	yes	no		rs9275428			137
rs9275316	intergenic_variant	yes	no		rs9275428			137
rs9275312	intergenic_variant	yes	no		rs9275312			137
rs9275309	intergenic_variant	yes	no		rs9275428			137
rs9275220	intergenic_variant	yes	yes		rs9275428			137
rs9275219	intergenic_variant	yes	yes		rs9275428			137
rs9275109	intergenic_variant	yes	no		rs3135461			131
rs9275032	intergenic_variant	yes	no	rs1049225		rs1049225	rs1049225	131
rs9274671	intron_variant	yes	no			rs3129716		110
rs9274637	5_prime_UTR_variant	yes	no	rs1049225	rs1049225	rs1049225	rs1049225	131
rs9274626	intron_variant	yes	no	rs1049225	rs1049225	rs1049225	rs1049225	131
rs9274623	intron_variant	yes	no		rs9273371			140
rs9274579	intron_variant	yes	no	rs1049225	rs1049225	rs1049225	rs1049225	131
rs9274535	intron_variant	yes	yes	rs1049225	rs1049225	rs1049225	rs1049225	131
rs9274528	5_prime_UTR_variant	yes	yes	rs1049225	rs1049225	rs1049225	rs1049225	131
rs9274526	5_prime_UTR_variant	yes	yes	rs1049225	rs1049225	rs1049225	rs1049225	131
rs9274507	intron_variant	yes	yes	rs1049225	rs1049225	rs1049225	rs1049225	131
rs9274488	intron_variant	yes	yes	rs1049225	rs1049225	rs1049225	rs1049225	131
rs9274478	intron_variant	yes	yes	rs1049225	rs1049225	rs1049225	rs1049225	131
rs9274464	intron_variant	yes	yes	rs1049225	rs1049225	rs1049225	rs1049225	131
rs9274450	intron_variant	yes	yes	rs1049225	rs1049225	rs1049225	rs1049225	131
rs9274443	intron_variant	yes	yes	rs1049225	rs1049225	rs1049225	rs1049225	131
rs9274436	intron_variant	yes	yes	rs1049225	rs1049225	rs1049225	rs1049225	131
rs9274430	intron_variant	yes	yes	rs1049225		rs1049225		131
rs9274428	intron_variant	yes	yes	rs1049225		rs1049225		131
rs9274423	intron_variant	yes	yes	rs1049225	rs1049225	rs1049225	rs1049225	131
rs9274361	intron_variant	yes	yes	rs1049225		rs1049225		131
rs9274324	intron_variant	yes	yes		rs1049225			131
rs9274321	intron_variant	yes	yes	rs1049225		rs1049225	rs1049225	131
rs9274308	intron_variant	yes	yes	rs1049225	rs1049225	rs1049225	rs1049225	131
rs9274304	intron_variant	yes	no			rs1049225		131
rs9274295	intron_variant	yes	no	rs1049225		rs1049225		131
rs9274284	intron_variant	yes	no	rs1049225	rs1049225	rs1049225	rs1049225	131
rs9274115	intron_variant	yes	no	rs1049225	rs1049225	rs1049225	rs1049225	131
rs9274112	intron_variant	yes	no	rs1049225	rs1049225	rs1049225	rs1049225	131
rs9273902	intron_variant	yes	no		rs9273371			140
rs9273873	intron_variant	yes	no		rs9273371			140
rs9273841	intron_variant	yes	no	rs1049225	rs1049225	rs1049225	rs1049225	131
rs9273817	intron_variant	yes	no	rs1049225	rs1049225	rs1049225	rs1049225	131
rs9273781	intron_variant	yes	no	rs1049225	rs1049225	rs1049225	rs1049225	131
rs9273777	intron_variant	yes	no	rs1049225	rs1049225	rs1049225	rs1049225	131
rs9273754	intron_variant	yes	no	rs1049225	rs1049225	rs1049225	rs1049225	131
rs9273713	intron_variant	yes	yes	rs1049225	rs1049225	rs1049225	rs1049225	131
rs9273671	intron_variant	yes	yes	rs1049225		rs1049225		131
rs9273546	intron_variant	yes	yes	rs1049225	rs1049225	rs1049225	rs1049225	131
rs9273536	intron_variant	yes	yes		rs9273371			140
rs9273530	intron_variant	yes	yes		rs9273371			140
rs9273529	intron_variant	yes	yes		rs9273371			140
rs9273504	intron_variant	yes	yes		rs9273371			140
rs9273500	intron_variant	yes	no				rs1049225	131
rs9273498	intron_variant	yes	no	rs1049225	rs1049225	rs1049225	rs1049225	131
rs9273494	intron_variant	yes	no		rs9273371			140
rs9273442	3_prime_UTR_variant	yes	yes	rs1049225	rs1049225	rs1049225	rs1049225	131
rs9273440	3_prime_UTR_variant	yes	yes	rs1049225	rs1049225	rs1049225	rs1049225	131
rs9273429	3_prime_UTR_variant	yes	no		rs1049225			131
rs9273423	3_prime_UTR_variant	yes	no	rs1049225	rs1049225	rs1049225	rs1049225	131
rs9273371	intron_variant	yes	yes		rs9273371			140
rs9273369	intron_variant	yes	yes			rs3129716		110
rs9273349	intron_variant	yes	yes		rs9273349			139
rs9273342	intron_variant	yes	no			rs9273076		121
rs9273175	intron_variant	yes	yes			rs9272219		110
rs9273173	intron_variant	yes	yes			rs9272219		110
rs9273145	intron_variant	yes	no			rs9272219		110
rs9273106	intron_variant	yes	no			rs9273076		121
rs9273076	intron_variant	yes	no			rs9273076		121
rs9273060	intron_variant	yes	no			rs9272219		110
rs9273032	intron_variant	yes	no			rs9273076		121
rs9273012	intron_variant	yes	no			rs9272219		110
rs9273011	intron_variant	yes	no			rs9272219		110
rs9272840	3_prime_UTR_variant	yes	yes			rs9272219		110
rs9272802	3_prime_UTR_variant	yes	no			rs9272219		110
rs9272784	intron_variant	yes	no			rs9272219		110
rs9272783	intron_variant	yes	no			rs9272219		110
rs9272782	intron_variant	yes	no			rs9272219		110
rs9272781	intron_variant	yes	no			rs9272219		110
rs9272755	synonymous_variant	yes	no			rs9272219		110
rs9272743	intron_variant	yes	no			rs9272219		110
rs9272729	intron_variant	yes	no			rs2187668		110
rs9272724	intron_variant	yes	no			rs9272219		110
rs9272715	intron_variant	yes	no			rs9272219		110
rs9272714	intron_variant	yes	no			rs9272219		110
rs9272699	missense_variant	yes	no			rs9272219		110
rs9272698	missense_variant	yes	no			rs9272219		110
rs9272697	missense_variant	yes	no			rs9272219		110
rs9272687	intron_variant	yes	no			rs9272219		110
rs9272685	intron_variant	yes	no			rs9272219		110
rs9272683	intron_variant	yes	no			rs9272219		110
rs9272680	intron_variant	yes	no			rs9272219		110
rs9272677	intron_variant	yes	no			rs9272219		110
rs9272676	intron_variant	yes	no			rs9272219		110
rs9272674	intron_variant	yes	no			rs9272219		110
rs9272672	intron_variant	yes	no			rs9272219		110
rs9272668	intron_variant	yes	no			rs9272219		110
rs9272667	intron_variant	yes	no			rs9272219		110
rs9272663	intron_variant	yes	no			rs9272219		110
rs9272649	intron_variant	yes	no			rs9272219		110
rs9272646	intron_variant	yes	no			rs9272219		110
rs9272644	intron_variant	yes	no			rs9270984	rs9271366	121
rs9272631	intron_variant	yes	no			rs9272219		110
rs9272630	intron_variant	yes	no			rs9272219		110
rs9272627	intron_variant	yes	no			rs9270984	rs9271366	121
rs9272615	intron_variant	yes	no			rs9272219		110
rs9272612	intron_variant	yes	no			rs9272219		110
rs9272501	intron_variant	yes	yes			rs9272219		110
rs9272500	intron_variant	yes	yes			rs9272219		110
rs9272499	intron_variant	yes	yes			rs9272219		110
rs9272496	intron_variant	yes	yes			rs9272219		110
rs9272479	intron_variant	yes	yes			rs9272219		110
rs9272478	intron_variant	yes	yes			rs9272219		110
rs9272465	intron_variant	yes	yes			rs9272219		110
rs9272464	intron_variant	yes	yes			rs9272219		110
rs9272458	intron_variant	yes	yes		rs9270984	rs9270984	rs9271366	121
rs9272455	intron_variant	yes	yes			rs9272219		110
rs9272453	intron_variant	yes	yes			rs9272219		110
rs9272450	intron_variant	yes	yes			rs9272219		110
rs9272449	intron_variant	yes	yes			rs9272219		110
rs9272448	intron_variant	yes	yes			rs9272219		110
rs9272446	intron_variant	yes	yes			rs9272219		110
rs9272438	intron_variant	yes	yes			rs9272219		110
rs9272437	intron_variant	yes	yes			rs9272219		110
rs9272421	intron_variant	yes	yes			rs9272219		110
rs9272419	intron_variant	yes	yes			rs9272219		110
rs9272418	intron_variant	yes	yes			rs9272219		110
rs9272410	intron_variant	yes	yes		rs9270984	rs9270984	rs9271366	121
rs9272367	intron_variant	yes	yes			rs9273076		121
rs9272349	intron_variant	yes	no		rs9270984	rs9270984	rs9271366	121
rs9272336	intron_variant	yes	no		rs9270984	rs9270984	rs9271366	121
rs9272328	intron_variant	yes	no		rs9270984	rs9270984	rs9271366	121
rs9272315	intron_variant	yes	no			rs9272219		110
rs9272314	intron_variant	yes	no			rs9272219		110
rs9272273	intron_variant	yes	no			rs9272219		110
rs9272272	intron_variant	yes	no			rs9272219		110
rs9272271	intron_variant	yes	no			rs9272219		110
rs9272261	intron_variant	yes	yes			rs9272219		110
rs9272259	intron_variant	yes	yes			rs9272219		110
rs9272258	intron_variant	yes	yes			rs9272219		110
rs9272257	intron_variant	yes	yes			rs9272219		110
rs9272255	intron_variant	yes	yes			rs9272219		110
rs9272251	intron_variant	yes	yes			rs9272219		110
rs9272250	intron_variant	yes	yes			rs9272219		110
rs9272249	intron_variant	yes	yes			rs9272219		110
rs9272236	intron_variant	yes	yes			rs9272219		110
rs9272225	intron_variant	yes	no			rs9272219		110
rs9272224	intron_variant	yes	no			rs9272219		110
rs9272222	intron_variant	yes	no			rs9272219		110
rs9272219	intron_variant	yes	no			rs9272219		110
rs9272216	intron_variant	yes	no			rs9272219		110
rs9272209	intron_variant	yes	no			rs2187668		110
rs9272208	intron_variant	yes	no			rs9272219		110
rs9272202	intron_variant	yes	no			rs2187668		110
rs9272168	intron_variant	yes	yes			rs9272219		110
rs9272139	intron_variant	yes	yes			rs2187668		110
rs9272024	intron_variant	yes	no		rs9270984	rs9270984	rs9271366	121
rs9272018	intron_variant	yes	no		rs9270984	rs9270984	rs9271366	121
rs9271956	intron_variant	yes	no		rs9270984	rs9270984	rs9271366	121
rs9271874	intergenic_variant	yes	no		rs9271366		rs9271366	121
rs9271775	intergenic_variant	yes	no			rs9271731		121
rs9271774	intergenic_variant	yes	no			rs9271731		121
rs9271772	intergenic_variant	yes	no			rs9271731		121
rs9271771	intergenic_variant	yes	no			rs9271731		121
rs9271770	intergenic_variant	yes	no			rs9271731		121
rs9271766	intergenic_variant	yes	no			rs9271731		121
rs9271732	intergenic_variant	yes	no			rs9271731		121
rs9271731	intergenic_variant	yes	no			rs9271731		121
rs9271721	intergenic_variant	yes	no			rs9271731		121
rs9271719	intergenic_variant	yes	no			rs9271731		121
rs9271702	intergenic_variant	yes	no			rs9271731		121
rs9271701	intergenic_variant	yes	no			rs9271731		121
rs9271700	intergenic_variant	yes	no			rs9271731		121
rs9271697	intergenic_variant	yes	no			rs9271731		121
rs9271695	intergenic_variant	yes	no			rs9271731		121
rs9271689	intergenic_variant	yes	no			rs9271731		121
rs9271687	intergenic_variant	yes	no		rs9271366		rs9271366	121
rs9271686	intergenic_variant	yes	no			rs9271731		121
rs9271683	intergenic_variant	yes	no			rs9271731		121
rs9271680	intergenic_variant	yes	no			rs9271731		121
rs9271679	intergenic_variant	yes	no			rs9271731		121
rs9271678	intergenic_variant	yes	no			rs9271731		121
rs9271673	intergenic_variant	yes	no			rs9271731		121
rs9271671	intergenic_variant	yes	no			rs9271731		121
rs9271669	intergenic_variant	yes	no			rs9271731		121
rs9271664	intergenic_variant	yes	no			rs9271731		121
rs9271658	intergenic_variant	yes	no			rs9271731		121
rs9271655	intergenic_variant	yes	no			rs9271731		121
rs9271650	intergenic_variant	yes	no			rs9271731		121
rs9271645	intergenic_variant	yes	no			rs9271731		121
rs9271641	intergenic_variant	yes	no			rs9271731		121
rs9271640	intergenic_variant	yes	no			rs9271731		121
rs9271639	intergenic_variant	yes	no			rs9271731		121
rs9271636	intergenic_variant	yes	no			rs9271731		121
rs9271635	intergenic_variant	yes	no			rs9271731		121
rs9271634	intergenic_variant	yes	no			rs9271731		121
rs9271631	intergenic_variant	yes	no			rs9271731		121
rs9271629	intergenic_variant	yes	no			rs9271731		121
rs9271622	intergenic_variant	yes	no			rs9271731		121
rs9271536	intergenic_variant	yes	no			rs9271731		121
rs9271529	intergenic_variant	yes	no			rs9271731		121
rs9271525	intergenic_variant	yes	no	rs9270984	rs9270984	rs9270984	rs9270984	121
rs9271513	intergenic_variant	yes	no			rs9271731		121
rs9271481	intergenic_variant	yes	no	rs9270984	rs9271366	rs9270984	rs9271366	121
rs9271466	intergenic_variant	yes	no	rs9270984	rs9270984	rs9270984	rs9270984	121
rs9271429	intergenic_variant	yes	no			rs9271731		121
rs9271423	intergenic_variant	yes	no	rs9270984	rs9271366	rs9270984	rs9271366	121
rs9271421	intergenic_variant	yes	no	rs9270984		rs9270984		121
rs9271413	intergenic_variant	yes	no	rs9270984	rs9271366	rs9270984	rs9271366	121
rs9271376	intergenic_variant	yes	no			rs1049225		131
rs9271374	intergenic_variant	yes	no				rs9270984	121
rs9271366	intergenic_variant	yes	no	rs9270984	rs9271366	rs9270984	rs9271366	121
rs9271363	intergenic_variant	yes	no			rs9271731		121
rs9271354	intergenic_variant	yes	yes	rs9270984	rs9271366	rs9270984	rs9271366	121
rs9271353	intergenic_variant	yes	yes	rs9270984	rs9271366	rs9270984	rs9271366	121
rs9271351	intergenic_variant	yes	yes	rs9270984	rs9271366	rs9270984	rs9271366	121
rs9271347	intergenic_variant	yes	yes	rs9270984	rs9271366	rs9270984	rs9271366	121
rs9271260	intergenic_variant	yes	no		rs9271100			121
rs9271258	intergenic_variant	yes	no		rs9271100			121
rs9271257	intergenic_variant	yes	no		rs9271100			121
rs9271256	intergenic_variant	yes	no	rs9270984	rs9270984	rs9270984	rs9270984	121
rs9271255	intergenic_variant	yes	no		rs9271100			121
rs9271252	intergenic_variant	yes	no		rs9271100			121
rs9271251	intergenic_variant	yes	no		rs9271100			121
rs9271250	intergenic_variant	yes	no		rs9271100			121
rs9271249	intergenic_variant	yes	no		rs9271100			121
rs9271248	intergenic_variant	yes	no		rs9271100			121
rs9271247	intergenic_variant	yes	no		rs9271100			121
rs9271246	intergenic_variant	yes	no		rs9271100			121
rs9271243	intergenic_variant	yes	no		rs9271100			121
rs9271242	intergenic_variant	yes	no		rs9271100			121
rs9271241	intergenic_variant	yes	no		rs9271100			121
rs9271240	intergenic_variant	yes	no		rs9271100			121
rs9271239	intergenic_variant	yes	no		rs9271100			121
rs9271236	intergenic_variant	yes	no		rs9271100			121
rs9271234	intergenic_variant	yes	no		rs9271100			121
rs9271233	intergenic_variant	yes	no		rs9271100			121
rs9271231	intergenic_variant	yes	no		rs9271100			121
rs9271230	intergenic_variant	yes	no		rs9271100			121
rs9271229	intergenic_variant	yes	no		rs9271100			121
rs9271228	intergenic_variant	yes	no		rs9271100			121
rs9271227	intergenic_variant	yes	no		rs9271100			121
rs9271225	non_coding_transcript_exon_variant	yes	no		rs9271100			121
rs9271223	intergenic_variant	yes	no		rs9271100			121
rs9271222	intergenic_variant	yes	no			rs9270984		121
rs9271221	non_coding_transcript_exon_variant	yes	no		rs9271100			121
rs9271220	non_coding_transcript_exon_variant	yes	no		rs9271100			121
rs9271219	non_coding_transcript_exon_variant	yes	no		rs9271100			121
rs9271218	non_coding_transcript_exon_variant	yes	no		rs9271100			121
rs9271213	intergenic_variant	yes	no		rs9271100			121
rs9271212	intergenic_variant	yes	no		rs9271100			121
rs9271211	intergenic_variant	yes	no		rs9271100			121
rs9271210	intergenic_variant	yes	no		rs9271100			121
rs9271209	intergenic_variant	yes	no		rs9271100			121
rs9271205	intergenic_variant	yes	no		rs9271100			121
rs9271203	intergenic_variant	yes	no	rs9270984	rs9270984	rs9270984	rs9270984	121
rs9271202	intergenic_variant	yes	no		rs9271100			121
rs9271201	intergenic_variant	yes	no		rs9271100			121
rs9271200	intergenic_variant	yes	no		rs9271100			121
rs9271199	intergenic_variant	yes	no		rs9271100			121
rs9271198	intergenic_variant	yes	no		rs9271100			121
rs9271194	intergenic_variant	yes	no		rs9271100			121
rs9271193	intergenic_variant	yes	no		rs9271100			121
rs9271192	intergenic_variant	yes	no		rs9271100			121
rs9271191	intergenic_variant	yes	no	rs9270984	rs9270984	rs9270984	rs9270984	121
rs9271189	intergenic_variant	yes	no		rs9271100			121
rs9271186	intergenic_variant	yes	no		rs9271100			121
rs9271185	intergenic_variant	yes	no		rs9271100			121
rs9271184	intergenic_variant	yes	no	rs9270984	rs9270984	rs9270984	rs9270984	121
rs9271182	intergenic_variant	yes	no		rs9271100			121
rs9271180	intergenic_variant	yes	no		rs9271100			121
rs9271179	intergenic_variant	yes	no		rs9271100			121
rs9271178	intergenic_variant	yes	no		rs9271100			121
rs9271176	intergenic_variant	yes	no		rs9271100			121
rs9271174	synonymous_variant	yes	no		rs9271100			121
rs9271173	intron_variant	yes	no		rs9271100			121
rs9271172	intron_variant	yes	no		rs9271100			121
rs9271171	intron_variant	yes	no		rs9271100			121
rs9271170	intron_variant	yes	no		rs9271100			121
rs9271168	intron_variant	yes	no		rs9271100			121
rs9271166	intron_variant	yes	no		rs9271100			121
rs9271165	intron_variant	yes	no		rs9271100			121
rs9271164	intron_variant	yes	no		rs9271100			121
rs9271163	intron_variant	yes	no		rs9271100			121
rs9271162	intron_variant	yes	no		rs9271100			121
rs9271161	intron_variant	yes	no	rs9270984	rs9270984	rs9270984	rs9270984	121
rs9271160	intron_variant	yes	no	rs9270984	rs9270984	rs9270984	rs9270984	121
rs9271159	intron_variant	yes	no	rs9270984	rs9270984	rs9270984	rs9270984	121
rs9271156	intron_variant	yes	no		rs9271100			121
rs9271155	intron_variant	yes	no	rs9270984	rs9270984	rs9270984	rs9270984	121
rs9271154	intron_variant	yes	no		rs9271100			121
rs9271153	intron_variant	yes	no		rs9271100			121
rs9271152	intron_variant	yes	no	rs9270984	rs9270984	rs9270984	rs9270984	121
rs9271151	intron_variant	yes	no		rs9271100			121
rs9271150	intron_variant	yes	no		rs9271100			121
rs9271149	intron_variant	yes	no		rs9271100			121
rs9271148	intron_variant	yes	no	rs9270984	rs9270984	rs9270984	rs9270984	121
rs9271147	intron_variant	yes	no	rs9270984		rs9270984		121
rs9271145	intron_variant	yes	no		rs9271100			121
rs9271144	intron_variant	yes	no		rs9271100			121
rs9271143	intron_variant	yes	no		rs9271100			121
rs9271141	intron_variant	yes	no		rs9271100			121
rs9271140	intron_variant	yes	no		rs9271100			121
rs9271139	intron_variant	yes	no		rs9271100			121
rs9271136	intron_variant	yes	no		rs9271100			121
rs9271135	intron_variant	yes	no		rs9271100			121
rs9271133	intron_variant	yes	no		rs9271100			121
rs9271132	intron_variant	yes	no		rs9271100			121
rs9271129	intron_variant	yes	no		rs9271100			121
rs9271128	intron_variant	yes	no		rs9271100			121
rs9271127	intron_variant	yes	no		rs9271100			121
rs9271126	intron_variant	yes	no	rs9270984	rs9270984	rs9270984	rs9270984	121
rs9271125	intron_variant	yes	no	rs9270984	rs9270984	rs9270984	rs9270984	121
rs9271124	intron_variant	yes	no	rs9270984	rs9270984	rs9270984	rs9270984	121
rs9271123	intron_variant	yes	no		rs9271100			121
rs9271122	intron_variant	yes	no		rs9271100			121
rs9271121	intron_variant	yes	no		rs9271100			121
rs9271120	intron_variant	yes	no		rs9271100			121
rs9271119	intron_variant	yes	no		rs9271100			121
rs9271118	intron_variant	yes	no		rs9271100			121
rs9271117	intron_variant	yes	no		rs9271100			121
rs9271116	intron_variant	yes	no	rs9270984	rs9270984	rs9270984	rs9270984	121
rs9271115	intron_variant	yes	no		rs9271100			121
rs9271112	intron_variant	yes	no		rs9271100			121
rs9271111	intron_variant	yes	no		rs9271100			121
rs9271110	intron_variant	yes	no		rs9271100			121
rs9271109	intron_variant	yes	no		rs9271100			121
rs9271108	intron_variant	yes	no		rs9271100			121
rs9271107	intron_variant	yes	no		rs9271100			121
rs9271106	intron_variant	yes	yes		rs9271100			121
rs9271105	intron_variant	yes	yes		rs9271100			121
rs9271104	intron_variant	yes	yes		rs9271100			121
rs9271103	intron_variant	yes	yes		rs9271100			121
rs9271101	intron_variant	yes	yes		rs9271100			121
rs9271100	intron_variant	yes	yes		rs9271100			121
rs9271098	intron_variant	yes	yes		rs9271100			121
rs9271097	intron_variant	yes	yes		rs9271100			121
rs9271096	intron_variant	yes	yes		rs9271100			121
rs9271094	intron_variant	yes	yes		rs9271100			121
rs9271093	intron_variant	yes	yes	rs9270984	rs9270984	rs9270984	rs9270984	121
rs9271092	intron_variant	yes	yes		rs9271100			121
rs9271091	intron_variant	yes	yes		rs9271100			121
rs9271090	missense_variant	yes	yes		rs9271100			121
rs9271089	missense_variant	yes	no		rs9271100			121
rs9271088	stop_gained	yes	no		rs9271100			121
rs9271087	synonymous_variant	yes	no		rs9271100			121
rs9271086	stop_gained	yes	no		rs9271100			121
rs9271085	missense_variant	yes	no	rs9270984	rs9270984	rs9270984	rs9270984	121
rs9271083	intergenic_variant	yes	no		rs9271100			121
rs9271082	intron_variant	yes	no	rs9270984	rs9270984	rs9270984	rs9270984	121
rs9271080	intron_variant	yes	no	rs9270984	rs9270984	rs9270984	rs9270984	121
rs9271079	intron_variant	yes	no		rs9271100			121
rs9271078	intron_variant	yes	no		rs9271100			121
rs9271077	intron_variant	yes	no		rs9271100			121
rs9271076	intron_variant	yes	no		rs9271100			121
rs9271075	intron_variant	yes	no		rs9271100			121
rs9271074	intron_variant	yes	no		rs9271100			121
rs9271073	intron_variant	yes	no		rs9271100			121
rs9271072	intron_variant	yes	no		rs9271100			121
rs9271070	intron_variant	yes	no		rs9271100			121
rs9271069	intron_variant	yes	no	rs9270984	rs9271366	rs9270984	rs9271366	121
rs9271068	intron_variant	yes	no		rs9271100			121
rs9271066	intron_variant	yes	no		rs9271100			121
rs9271065	intron_variant	yes	no	rs9270984		rs9270984		121
rs9271064	intron_variant	yes	no		rs9271100			121
rs9271063	intron_variant	yes	no		rs9271100			121
rs9271062	intron_variant	yes	no	rs9270984	rs9270984	rs9270984	rs9270984	121
rs9271061	intron_variant	yes	no	rs9270984	rs9270984	rs9270984	rs9270984	121
rs9271060	intron_variant	yes	no		rs9271100			121
rs9271058	intron_variant	yes	no		rs9271100			121
rs9271056	intron_variant	yes	no	rs9270984	rs9270984	rs9270984	rs9270984	121
rs9271055	intron_variant	yes	no	rs9270984	rs9271055	rs9270984	rs9270984	121
rs9271053	intron_variant	yes	no		rs9271100			121
rs9271052	intron_variant	yes	no		rs9271100			121
rs9271051	intron_variant	yes	no		rs9271100			121
rs9271050	intron_variant	yes	no		rs9271100			121
rs9271049	intron_variant	yes	no		rs9271100			121
rs9271031	intron_variant	yes	no		rs9271100			121
rs9271030	intron_variant	yes	no		rs9271100			121
rs9271029	intron_variant	yes	no		rs9271100			121
rs9271028	intron_variant	yes	no		rs9271100			121
rs9271027	intron_variant	yes	no		rs9271100			121
rs9271026	intron_variant	yes	no		rs9271100			121
rs9271025	intron_variant	yes	no	rs9270984	rs9270984	rs9270984	rs9270984	121
rs9271024	intron_variant	yes	no		rs9271100			121
rs9271023	intron_variant	yes	no		rs9271100			121
rs9271022	intron_variant	yes	no		rs9271100			121
rs9271021	intron_variant	yes	no		rs9271100			121
rs9271020	intron_variant	yes	no		rs9271100			121
rs9271019	intron_variant	yes	no		rs9271100			121
rs9271018	intron_variant	yes	no		rs9271100			121
rs9271016	intron_variant	yes	no		rs9271100			121
rs9271013	intron_variant	yes	no		rs9271100			121
rs9271012	intron_variant	yes	no		rs9271100			121
rs9271011	intron_variant	yes	no		rs9271100			121
rs9271010	intron_variant	yes	no		rs9271100			121
rs9271009	intron_variant	yes	no		rs9271100			121
rs9271008	intron_variant	yes	no		rs9271100			121
rs9271007	intron_variant	yes	no		rs9271100			121
rs9271006	intron_variant	yes	no		rs9271100			121
rs9271005	intron_variant	yes	no		rs9271100			121
rs9271004	intron_variant	yes	no		rs9271100			121
rs9271003	intron_variant	yes	no		rs9271100			121
rs9271002	intron_variant	yes	no		rs9271100			121
rs9271001	intron_variant	yes	no		rs9271100			121
rs9270999	intron_variant	yes	no		rs9271100			121
rs9270998	intron_variant	yes	no		rs9271100			121
rs9270997	intron_variant	yes	no	rs9270984	rs9270984	rs9270984	rs9270984	121
rs9270994	intron_variant	yes	no	rs9270984	rs9270984	rs9270984	rs9270984	121
rs9270992	intron_variant	yes	no		rs9271100			121
rs9270991	intron_variant	yes	no		rs9271100			121
rs9270988	intron_variant	yes	no		rs9271100			121
rs9270987	intron_variant	yes	no		rs9271100			121
rs9270986	intron_variant	yes	no	rs9270984	rs9270984	rs9270984	rs9270984	121
rs9270985	intron_variant	yes	no		rs9271100			121
rs9270984	intron_variant	yes	no	rs9270984	rs9270984	rs9270984	rs9270984	121
rs9270983	intron_variant	yes	no		rs9271100			121
rs9270981	intron_variant	yes	no		rs9271100			121
rs9270980	intron_variant	yes	no	rs9270984	rs9270984	rs9270984	rs9270984	121
rs9270979	intron_variant	yes	no		rs9271100			121
rs9270978	intron_variant	yes	no		rs9271100			121
rs9270977	intron_variant	yes	no		rs9271100			121
rs9270974	intron_variant	yes	no		rs9271100			121
rs9270972	intron_variant	yes	no		rs9271100			121
rs9270971	intron_variant	yes	no		rs9270970			121
rs9270970	intron_variant	yes	no		rs9270970			121
rs9270969	intron_variant	yes	no		rs9270970			121
rs9270968	intron_variant	yes	no		rs9270970			121
rs9270967	intron_variant	yes	no		rs9270970			121
rs9270964	intron_variant	yes	no		rs9271100			121
rs9270963	intron_variant	yes	no		rs9271100			121
rs9270962	intron_variant	yes	no		rs9271100			121
rs9270961	intron_variant	yes	no		rs9271100			121
rs9270960	intron_variant	yes	no		rs9271100			121
rs9270959	intron_variant	yes	no		rs9271366			121
rs9270956	intron_variant	yes	no		rs9271100			121
rs9270955	intron_variant	yes	no		rs9271100			121
rs9270954	intron_variant	yes	no		rs9271100			121
rs9270953	intron_variant	yes	no		rs9271100			121
rs9270952	intron_variant	yes	no		rs9271100			121
rs9270951	intron_variant	yes	no		rs9271100			121
rs9270950	intron_variant	yes	no		rs9271100			121
rs9270949	intron_variant	yes	no		rs9271100			121
rs9270948	intron_variant	yes	no		rs9271100			121
rs9270947	intron_variant	yes	no		rs9271100			121
rs9270946	intron_variant	yes	no		rs9271100			121
rs9270945	intron_variant	yes	no		rs9271100			121
rs9270944	intron_variant	yes	no		rs9271100			121
rs9270941	intron_variant	yes	no		rs9271100			121
rs9270940	intron_variant	yes	no		rs9271100			121
rs9270939	intron_variant	yes	no		rs9271100			121
rs9270938	intron_variant	yes	no	rs9270984	rs9270984	rs9270984	rs9270984	121
rs9270937	intron_variant	yes	no		rs9271100			121
rs9270936	intron_variant	yes	no	rs9270984	rs9270984	rs9270984	rs9270984	121
rs9270935	intron_variant	yes	no		rs9271100			121
rs9270934	intron_variant	yes	no		rs9271100			121
rs9270933	intron_variant	yes	no		rs9271100			121
rs9270931	intron_variant	yes	no		rs9271100			121
rs9270928	intron_variant	yes	no	rs9270984	rs9270984	rs9270984	rs9270984	121
rs9270927	intron_variant	yes	no		rs9271100			121
rs9270926	intron_variant	yes	no		rs9271100			121
rs9270925	intron_variant	yes	no		rs9271100			121
rs9270924	intron_variant	yes	no		rs9271100			121
rs9270923	intron_variant	yes	no	rs9270984	rs9270984	rs9270984	rs9270984	121
rs9270922	intron_variant	yes	no		rs9271100			121
rs9270921	intron_variant	yes	no		rs9271100			121
rs9270920	intron_variant	yes	no		rs9271100			121
rs9270919	intron_variant	yes	no		rs9271100			121
rs9270918	intron_variant	yes	no		rs9271100			121
rs9270917	intron_variant	yes	no	rs9270984	rs9270984	rs9270984	rs9270984	121
rs9270914	intron_variant	yes	no		rs9271100			121
rs9270913	intron_variant	yes	no		rs9271100			121
rs9270912	intron_variant	yes	no		rs9271100			121
rs9270909	intron_variant	yes	no		rs9271100			121
rs9270908	intron_variant	yes	no		rs9271100			121
rs9270907	intron_variant	yes	no		rs9271100			121
rs9270906	intron_variant	yes	no		rs9271100			121
rs9270905	intron_variant	yes	no		rs9271100			121
rs9270904	intron_variant	yes	no		rs9271100			121
rs9270902	intron_variant	yes	no		rs9271100			121
rs9270901	intron_variant	yes	no		rs9271100			121
rs9270900	intron_variant	yes	no		rs9271100			121
rs9270898	intron_variant	yes	no		rs9271100			121
rs9270897	intron_variant	yes	no		rs9271100			121
rs9270896	intron_variant	yes	no		rs9271100			121
rs9270895	intron_variant	yes	no		rs9271100			121
rs9270887	intron_variant	yes	no		rs9271100			121
rs9270885	intron_variant	yes	no		rs9271100			121
rs9270882	intron_variant	yes	no		rs9271100			121
rs9270881	intron_variant	yes	no		rs9271100			121
rs9270880	intron_variant	yes	no	rs9270984	rs9270984	rs9270984	rs9270984	121
rs9270879	intron_variant	yes	no		rs9271100			121
rs9270875	intron_variant	yes	no		rs9271100			121
rs9270874	intron_variant	yes	no		rs9271100			121
rs9270873	intron_variant	yes	no		rs9271100			121
rs9270866	intron_variant	yes	no		rs9271100			121
rs9270865	intron_variant	yes	no		rs9271100			121
rs9270864	intron_variant	yes	no		rs9271100			121
rs9270859	intron_variant	yes	no		rs9271100			121
rs9270858	intron_variant	yes	no		rs9271100			121
rs9270857	intron_variant	yes	no		rs9271100			121
rs9270856	intron_variant	yes	no		rs9271100			121
rs9270854	intron_variant	yes	no		rs9271100			121
rs9270853	intron_variant	yes	no		rs9271100			121
rs9270852	intron_variant	yes	no		rs9271100			121
rs9270851	intron_variant	yes	no		rs9271100			121
rs9270850	intron_variant	yes	no		rs9271100			121
rs9270849	intron_variant	yes	no		rs9271100			121
rs9270848	intron_variant	yes	no		rs9271100			121
rs9270847	intron_variant	yes	no		rs9271100			121
rs9270846	intron_variant	yes	no		rs9271100			121
rs9270845	intron_variant	yes	no		rs9271100			121
rs9270844	intron_variant	yes	no		rs9271100			121
rs9270843	intron_variant	yes	no		rs9271100			121
rs9270842	intron_variant	yes	no		rs9271100			121
rs9270841	intron_variant	yes	no		rs9271100			121
rs9270840	intron_variant	yes	no		rs9271100			121
rs9270839	intron_variant	yes	no		rs9271100			121
rs9270838	intron_variant	yes	no		rs9271100			121
rs9270836	intron_variant	yes	no		rs9271100			121
rs9270835	intron_variant	yes	no		rs9271100			121
rs9270834	intron_variant	yes	no		rs9271100			121
rs9270833	intron_variant	yes	no		rs9271100			121
rs9270832	intron_variant	yes	no		rs9271100			121
rs9270831	intron_variant	yes	no		rs9271100			121
rs9270830	intron_variant	yes	no		rs9271100			121
rs9270828	intron_variant	yes	no		rs9271100			121
rs9270827	intron_variant	yes	no		rs9271100			121
rs9270826	intron_variant	yes	no		rs9271100			121
rs9270824	intron_variant	yes	no		rs9271100			121
rs9270823	intron_variant	yes	no		rs9271100			121
rs9270822	intron_variant	yes	no		rs9271100			121
rs9270820	intron_variant	yes	no		rs9271100			121
rs9270819	intron_variant	yes	no		rs9271100			121
rs9270817	intron_variant	yes	no		rs9271100			121
rs9270816	intron_variant	yes	no		rs9271100			121
rs9270815	intron_variant	yes	no	rs9270984	rs9270984	rs9270984	rs9270984	121
rs9270813	intron_variant	yes	no		rs9271100			121
rs9270811	intron_variant	yes	no		rs9271100			121
rs9270810	intron_variant	yes	no		rs9271100			121
rs9270809	intron_variant	yes	no		rs9271100			121
rs9270808	intron_variant	yes	no		rs9271100			121
rs9270805	intron_variant	yes	no		rs9271100			121
rs9270804	intron_variant	yes	no		rs9271100			121
rs9270802	intron_variant	yes	no		rs9271100			121
rs9270801	intron_variant	yes	no		rs9271100			121
rs9270800	intron_variant	yes	no		rs9271100			121
rs9270795	intron_variant	yes	no		rs9271100			121
rs9270794	intron_variant	yes	no		rs9271100			121
rs9270792	intron_variant	yes	no		rs9271100			121
rs9270791	intron_variant	yes	no		rs9271100			121
rs9270790	intron_variant	yes	no	rs9270984	rs9270984	rs9270984	rs9270984	121
rs9270788	intron_variant	yes	no		rs9271100			121
rs9270786	intron_variant	yes	no		rs9271100			121
rs9270785	intron_variant	yes	no		rs9271100			121
rs9270784	intron_variant	yes	no		rs9271100			121
rs9270780	intron_variant	yes	no		rs9271100			121
rs9270778	intron_variant	yes	no		rs9271100			121
rs9270777	intron_variant	yes	no		rs9271100			121
rs9270776	intron_variant	yes	no		rs9271100			121
rs9270775	intron_variant	yes	no		rs9271100			121
rs9270774	intron_variant	yes	no		rs9271100			121
rs9270768	intron_variant	yes	no		rs9271100			121
rs9270767	intron_variant	yes	no		rs9271100			121
rs9270766	intron_variant	yes	no		rs9271100			121
rs9270765	intron_variant	yes	no		rs9271100			121
rs9270764	intron_variant	yes	no		rs9270970			121
rs9270763	intron_variant	yes	no		rs9270970			121
rs9270762	intron_variant	yes	no		rs9271100			121
rs9270760	intron_variant	yes	no		rs9270970			121
rs9270759	intron_variant	yes	no		rs9270970			121
rs9270758	intron_variant	yes	no		rs9271100			121
rs9270757	intron_variant	yes	no		rs9271100			121
rs9270756	intron_variant	yes	no		rs9271100			121
rs9270755	intron_variant	yes	no		rs9271100			121
rs9270754	intron_variant	yes	no		rs9271100			121
rs9270753	intron_variant	yes	no		rs9271100			121
rs9270751	intron_variant	yes	no		rs9271100			121
rs9270749	intron_variant	yes	no		rs9271100			121
rs9270748	intron_variant	yes	no		rs9271100			121
rs9270744	intron_variant	yes	no		rs9271100			121
rs9270742	intron_variant	yes	no		rs9271100			121
rs9270741	intron_variant	yes	no		rs9271100			121
rs9270740	intron_variant	yes	no		rs9271100			121
rs9270738	intron_variant	yes	no		rs9271100			121
rs9270737	intron_variant	yes	no		rs9271100			121
rs9270736	intron_variant	yes	no		rs9271100			121
rs9270735	intron_variant	yes	no		rs9271100			121
rs9270734	intron_variant	yes	no		rs9271100			121
rs9270732	intron_variant	yes	no		rs9271100			121
rs9270729	intron_variant	yes	no		rs9271100			121
rs9270727	intron_variant	yes	no		rs9271100			121
rs9270724	intron_variant	yes	no		rs9271100			121
rs9270723	intron_variant	yes	no		rs9271100			121
rs9270720	intron_variant	yes	no		rs9271100			121
rs9270719	intron_variant	yes	no		rs9271100			121
rs9270717	intron_variant	yes	no	rs9270984	rs9270984	rs9270984	rs9270984	121
rs9270716	intron_variant	yes	no		rs9271100			121
rs9270715	intron_variant	yes	no	rs9270984	rs9270984	rs9270984	rs9270984	121
rs9270714	intron_variant	yes	no		rs9271100			121
rs9270713	intron_variant	yes	no		rs9271100			121
rs9270712	intron_variant	yes	no		rs9271100			121
rs9270711	intron_variant	yes	no		rs9271100			121
rs9270710	intron_variant	yes	no		rs9271100			121
rs9270709	intron_variant	yes	no		rs9271100			121
rs9270708	intron_variant	yes	no		rs9271100			121
rs9270707	intron_variant	yes	no		rs9271366		rs9271366	121
rs9270706	intron_variant	yes	no		rs9271100			121
rs9270705	intron_variant	yes	no		rs9271100			121
rs9270704	intron_variant	yes	no		rs9271100			121
rs9270703	intron_variant	yes	no			rs9270984		121
rs9270700	intron_variant	yes	no	rs9270984	rs9270984	rs9270984	rs9270984	121
rs9270699	intron_variant	yes	no		rs9271100			121
rs9270698	intron_variant	yes	no		rs9271100			121
rs9270696	intron_variant	yes	no		rs9271100			121
rs9270695	intron_variant	yes	no		rs9271100			121
rs9270694	intron_variant	yes	no		rs9271100			121
rs9270693	intron_variant	yes	no		rs9271100			121
rs9270692	intron_variant	yes	no		rs9271100			121
rs9270691	intron_variant	yes	no		rs9271100			121
rs9270690	intron_variant	yes	no		rs9271100			121
rs9270689	intron_variant	yes	no		rs9271100			121
rs9270688	intron_variant	yes	no		rs9271100			121
rs9270687	intron_variant	yes	no		rs9271100			121
rs9270682	intron_variant	yes	no		rs9271100			121
rs9270680	intron_variant	yes	no		rs9271100			121
rs9270679	intron_variant	yes	no		rs9271100			121
rs9270678	intron_variant	yes	no		rs9271100			121
rs9270677	intron_variant	yes	no		rs9271100			121
rs9270675	intron_variant	yes	no		rs9271100			121
rs9270674	intron_variant	yes	no		rs9271100			121
rs9270672	intron_variant	yes	no		rs9271100			121
rs9270671	intron_variant	yes	no		rs9271100			121
rs9270670	intron_variant	yes	no		rs9271100			121
rs9270668	intron_variant	yes	no		rs9271100			121
rs9270656	intron_variant	yes	no	rs9270984	rs9270984	rs9270984	rs9270984	121
rs9270650	intron_variant	yes	no		rs9271100			121
rs9270648	intron_variant	yes	no		rs9271100			121
rs9270646	intron_variant	yes	no		rs9271100			121
rs9270645	intron_variant	yes	no			rs9272219		110
rs9270644	intron_variant	yes	no		rs9271100			121
rs9270643	intron_variant	yes	no	rs9270984	rs9271366	rs9270984	rs9271366	121
rs9270640	intron_variant	yes	no		rs9271100			121
rs9270635	intron_variant	yes	no		rs9271100			121
rs9270633	intron_variant	yes	no	rs9270984	rs9270984	rs9270984	rs9270984	121
rs9270628	intron_variant	yes	no		rs9271100			121
rs9270627	intron_variant	yes	no		rs9271100			121
rs9270625	intron_variant	yes	no		rs9271100			121
rs9270624	intron_variant	yes	no		rs9271100			121
rs9270622	intron_variant	yes	no		rs9271100			121
rs9270619	intron_variant	yes	no		rs9271100			121
rs9270617	intron_variant	yes	no		rs9271100			121
rs9270615	intron_variant	yes	no		rs9271100			121
rs9270611	intron_variant	yes	no			rs9272219		110
rs9270610	intron_variant	yes	no		rs9271100			121
rs9270608	intron_variant	yes	no		rs9271100			121
rs9270607	intron_variant	yes	no		rs9271100			121
rs9270605	intron_variant	yes	no		rs9271100			121
rs9270602	intron_variant	yes	no	rs9270984	rs9270984	rs9270984	rs9270984	121
rs9270601	intron_variant	yes	no	rs9270984	rs9270984	rs9270984	rs9270984	121
rs9270596	intron_variant	yes	no	rs9270984		rs9270984		121
rs9270595	intron_variant	yes	no		rs9271100			121
rs9270594	intron_variant	yes	no		rs9271100			121
rs9270587	intron_variant	yes	no		rs9271100			121
rs9270586	intron_variant	yes	no		rs9271100			121
rs9270584	intron_variant	yes	no		rs9271100			121
rs9270582	intron_variant	yes	no		rs9271100			121
rs9270581	missense_variant	yes	no		rs9271100			121
rs9270579	intron_variant	yes	no		rs9271100			121
rs9270577	intron_variant	yes	no		rs9271100			121
rs9270575	intron_variant	yes	no		rs9271100			121
rs9270569	intron_variant	yes	no		rs9271100			121
rs9270568	intron_variant	yes	no		rs9271100			121
rs9270564	intron_variant	yes	no		rs9271100			121
rs9270563	intron_variant	yes	no		rs9271100			121
rs9270557	intron_variant	yes	no		rs9271100			121
rs9270554	intron_variant	yes	no		rs9271100			121
rs9270553	intron_variant	yes	no		rs9271100			121
rs9270552	intron_variant	yes	no		rs9271100			121
rs9270551	intron_variant	yes	no		rs9271100			121
rs9270546	intron_variant	yes	no		rs9271100			121
rs9270545	intron_variant	yes	no		rs9271100			121
rs9270542	intron_variant	yes	no		rs9271100			121
rs9270539	intron_variant	yes	no		rs9271100			121
rs9270537	intron_variant	yes	no		rs9271100			121
rs9270536	intron_variant	yes	no		rs9271100			121
rs9270534	intron_variant	yes	no		rs9271100			121
rs9270531	intron_variant	yes	no		rs9271100			121
rs9270523	intron_variant	yes	no		rs9271100			121
rs9270522	intron_variant	yes	no		rs9271100			121
rs9270517	intron_variant	yes	no		rs9271100			121
rs9270516	intron_variant	yes	no		rs9271100			121
rs9270502	intron_variant	yes	no	rs9270984	rs9270984	rs9270984	rs9270984	121
rs9270498	intron_variant	yes	no		rs9271100			121
rs9270489	intron_variant	yes	no		rs9271100			121
rs9270484	intron_variant	yes	no		rs9271100			121
rs9270478	intron_variant	yes	no		rs9271100			121
rs9270468	intron_variant	yes	no		rs9271100			121
rs9270459	intron_variant	yes	no		rs9271100			121
rs9270457	intron_variant	yes	no		rs9271100			121
rs9270456	intron_variant	yes	no		rs9271100			121
rs9270454	intron_variant	yes	no	rs9270984	rs9270984	rs9270984	rs9270984	121
rs9270453	intron_variant	yes	no		rs9271100			121
rs9270452	intron_variant	yes	no		rs9271100			121
rs9270450	intron_variant	yes	no		rs9271100			121
rs9270449	intron_variant	yes	no		rs9271100			121
rs9270444	intron_variant	yes	no		rs9271100			121
rs9270437	intron_variant	yes	no		rs9271100			121
rs9270435	intron_variant	yes	no		rs9271100			121
rs9270434	intron_variant	yes	no		rs9271100			121
rs9270432	intron_variant	yes	no		rs9271100			121
rs9270431	intron_variant	yes	no		rs9271100			121
rs9270428	intron_variant	yes	no		rs9271100			121
rs9270427	intron_variant	yes	no		rs9271100			121
rs9270426	intron_variant	yes	no		rs9271100			121
rs9270425	intron_variant	yes	no		rs9271100			121
rs9270424	intron_variant	yes	no		rs9271100			121
rs9270422	intron_variant	yes	no		rs9271100			121
rs9270421	intron_variant	yes	no		rs9271100			121
rs9270420	intron_variant	yes	no		rs9271100			121
rs9270419	intron_variant	yes	no		rs9271100			121
rs9270418	intron_variant	yes	no		rs9271100			121
rs9270417	intron_variant	yes	no		rs9271100			121
rs9270404	intron_variant	yes	no		rs9271100			121
rs9270403	intron_variant	yes	no		rs9271100			121
rs9270402	intron_variant	yes	no		rs9271366	rs9273076	rs9271366	121
rs9270401	intron_variant	yes	no		rs9271100			121
rs9270396	intron_variant	yes	no		rs9271100			121
rs9270392	intron_variant	yes	no		rs9271100			121
rs9270385	intron_variant	yes	no		rs9271100			121
rs9270366	intron_variant	yes	no		rs9271100			121
rs9270362	intron_variant	yes	no		rs9270970			121
rs9270358	intron_variant	yes	no		rs9270970			121
rs9270357	intron_variant	yes	no		rs9270970			121
rs9270352	intron_variant	yes	no	rs9270984	rs9271366	rs9270984	rs9271366	121
rs9270341	intron_variant	yes	yes		rs9271100			121
rs9270340	intron_variant	yes	yes		rs9271100			121
rs9270323	intron_variant	yes	yes		rs9271100			121
rs9270322	intron_variant	yes	yes		rs9271100			121
rs9270303	missense_variant	yes	yes		rs9271100			121
rs9270299	missense_variant	yes	yes	rs9270984	rs9271366	rs9270984	rs9271366	121
rs9270296	intron_variant	yes	yes		rs9271100			121
rs9270282	intron_variant	yes	yes		rs9271100			121
rs9270281	intron_variant	yes	yes		rs9271100			121
rs9270278	intron_variant	yes	yes		rs9271100			121
rs9270271	intron_variant	yes	yes		rs9271100			121
rs9270265	intron_variant	yes	yes		rs9271100			121
rs9270258	intron_variant	yes	yes		rs9271100			121
rs9270249	intron_variant	yes	yes		rs9271100			121
rs9270248	intron_variant	yes	yes		rs9271100			121
rs9270244	intron_variant	yes	yes		rs9271100			121
rs9270243	intron_variant	yes	yes		rs9271100			121
rs9270242	intron_variant	yes	yes		rs9271100			121
rs9270237	intron_variant	yes	yes		rs9271100			121
rs9270236	intron_variant	yes	yes		rs9271100			121
rs9270233	intron_variant	yes	yes		rs9271100			121
rs9270232	intron_variant	yes	yes		rs9271100			121
rs9270231	intron_variant	yes	yes		rs9271100			121
rs9270230	intron_variant	yes	yes		rs9271100			121
rs9270229	intron_variant	yes	yes	rs9270984	rs9271366	rs9270984	rs9271366	121
rs9270227	intron_variant	yes	yes		rs9271100			121
rs9270226	intron_variant	yes	yes		rs9271100			121
rs9270225	intron_variant	yes	yes		rs9271100			121
rs9270215	intron_variant	yes	yes		rs9271100			121
rs9270213	intron_variant	yes	yes		rs9271100			121
rs9270211	intron_variant	yes	yes		rs9271100			121
rs9270209	intron_variant	yes	yes		rs9271100			121
rs9270208	intron_variant	yes	yes		rs9271100			121
rs9270206	intron_variant	yes	yes		rs9271100			121
rs9270204	intron_variant	yes	yes		rs9271100			121
rs9270203	intron_variant	yes	yes		rs9271100			121
rs9270202	intron_variant	yes	yes		rs9271100			121
rs9270198	intron_variant	yes	yes		rs9271100			121
rs9270197	intron_variant	yes	yes		rs9271100			121
rs9270196	intron_variant	yes	yes		rs9271100			121
rs9270194	intron_variant	yes	yes	rs9270984		rs9270984		121
rs9270193	intron_variant	yes	yes	rs9270984		rs9273076		121
rs9270192	intron_variant	yes	yes	rs9270984		rs9270984		121
rs9270190	intron_variant	yes	yes		rs9271100			121
rs9270189	intron_variant	yes	yes	rs9270984	rs9271366	rs9270984	rs9271366	121
rs9270187	intron_variant	yes	yes	rs9270984		rs9270984		121
rs9270182	intron_variant	yes	yes	rs9270984	rs9270984	rs9270984	rs9270984	121
rs9270180	intron_variant	yes	yes		rs9271100			121
rs9270168	intron_variant	yes	yes		rs9271100			121
rs9270166	intron_variant	yes	yes		rs9271100			121
rs9270165	intron_variant	yes	yes		rs9271100			121
rs9270158	intron_variant	yes	yes		rs9271100			121
rs9270150	intron_variant	yes	yes	rs9270984	rs9270984	rs9270984	rs9270984	121
rs9270149	intron_variant	yes	yes	rs9270984	rs9270984	rs9270984	rs9270984	121
rs9270148	intron_variant	yes	yes	rs9270984	rs9270984	rs9270984	rs9270984	121
rs9270145	intron_variant	yes	yes		rs9271100			121
rs9270142	intron_variant	yes	yes	rs9270984	rs9270984	rs9270984	rs9270984	121
rs9270141	intron_variant	yes	yes	rs9270984	rs9270984	rs9270984	rs9270984	121
rs9270131	intron_variant	yes	yes	rs9270984	rs9270984	rs9270984	rs9270984	121
rs9270125	intron_variant	yes	yes		rs9271100			121
rs9270124	intron_variant	yes	yes		rs9271100			121
rs9270111	intron_variant	yes	yes	rs9270984	rs9270984	rs9270984	rs9270984	121
rs9270109	intron_variant	yes	yes	rs9270984	rs9270984	rs9270984	rs9270984	121
rs9270107	intron_variant	yes	yes	rs9270984	rs9270984	rs9270984	rs9270984	121
rs9270105	intron_variant	yes	yes	rs9270984	rs9270984	rs9270984	rs9270984	121
rs9270102	intron_variant	yes	yes		rs9271100			121
rs9270101	intron_variant	yes	yes	rs9270984	rs9270984	rs9270984	rs9270984	121
rs9270099	intron_variant	yes	no		rs9271100			121
rs9270098	intron_variant	yes	no		rs9271100			121
rs9270097	intron_variant	yes	no		rs9271100			121
rs9270096	intron_variant	yes	no	rs9270984	rs9270984	rs9270984	rs9270984	121
rs9270094	intron_variant	yes	no	rs9270984	rs9270984	rs9270984	rs9270984	121
rs9270091	intron_variant	yes	no	rs9270984	rs9270984	rs9270984	rs9270984	121
rs9270090	intron_variant	yes	no	rs9270984	rs9270984	rs9270984	rs9270984	121
rs9270089	intron_variant	yes	no	rs9270984	rs9270984	rs9270984	rs9270984	121
rs9270088	intron_variant	yes	no	rs9270984	rs9270984	rs9270984	rs9270984	121
rs9270082	intron_variant	yes	no	rs9270984	rs9270984	rs9270984	rs9270984	121
rs9270079	intron_variant	yes	no	rs9270984	rs9270984	rs9270984	rs9270984	121
rs9270078	intron_variant	yes	no		rs9271100			121
rs9270077	intron_variant	yes	no		rs9271100			121
rs9270076	intron_variant	yes	no	rs9270984	rs9270984	rs9270984	rs9270984	121
rs9270073	intron_variant	yes	no	rs9270984	rs9270984	rs9270984	rs9270984	121
rs9270072	intron_variant	yes	no	rs9270984	rs9270984	rs9270984	rs9270984	121
rs9270069	intron_variant	yes	no		rs9271100			121
rs9270066	intron_variant	yes	no		rs9271100			121
rs9270062	intron_variant	yes	no		rs9271100			121
rs9270054	intron_variant	yes	no		rs9271100			121
rs9270051	intron_variant	yes	no	rs9270984	rs9270984	rs9270984	rs9270984	121
rs9270050	intron_variant	yes	no	rs9270984	rs9270984	rs9270984	rs9270984	121
rs9270048	intron_variant	yes	no	rs9270984	rs9270984	rs9270984	rs9270984	121
rs9270043	intron_variant	yes	no	rs9270984	rs9270984	rs9270984	rs9270984	121
rs9270041	intron_variant	yes	no	rs9270984	rs9270984	rs9270984	rs9270984	121
rs9270040	intron_variant	yes	no	rs9270984	rs9270984	rs9270984	rs9270984	121
rs9270036	intron_variant	yes	no	rs9270984	rs9270984	rs9270984	rs9270984	121
rs9270035	intron_variant	yes	no	rs9270984	rs9270984	rs9270984	rs9270984	121
rs9270031	intron_variant	yes	no	rs9270984	rs9270984	rs9270984	rs9270984	121
rs9270027	intron_variant	yes	no	rs9270984	rs9270984	rs9270984	rs9270984	121
rs9270026	intron_variant	yes	no		rs9271100			121
rs9270025	intron_variant	yes	no	rs9270984	rs9270984	rs9270984	rs9270984	121
rs9270022	intron_variant	yes	no	rs9270984	rs9270984	rs9270984	rs9270984	121
rs9270019	intron_variant	yes	no	rs9270984	rs9270984	rs9270984	rs9270984	121
rs9270018	intron_variant	yes	no	rs9270984	rs9270984	rs9270984	rs9270984	121
rs9270016	intron_variant	yes	no	rs9270984	rs9270984	rs9270984	rs9270984	121
rs9270015	intron_variant	yes	no	rs9270984	rs9270984	rs9270984	rs9270984	121
rs9270010	intron_variant	yes	no		rs9271100			121
rs9270007	intron_variant	yes	no	rs9270984	rs9270984	rs9270984	rs9270984	121
rs9269959	stop_gained	yes	no		rs9271100			121
rs9269958	stop_gained	yes	no		rs9271100			121
rs9269933	intron_variant	yes	no	rs9270984	rs9270984	rs9270984	rs9270984	121
rs9269929	intron_variant	yes	no	rs9270984	rs9270984	rs9270984	rs9270984	121
rs9269914	intron_variant	yes	no		rs9271100			121
rs9269913	intron_variant	yes	no		rs9271100			121
rs9269912	intron_variant	yes	no		rs9271100			121
rs9269911	intron_variant	yes	no	rs9270984	rs9270984	rs9270984	rs9270984	121
rs9269910	intron_variant	yes	no	rs9270984	rs9270984	rs9270984	rs9270984	121
rs9269909	intron_variant	yes	no		rs9271100			121
rs9269908	intron_variant	yes	no		rs9271100			121
rs9269905	intron_variant	yes	no		rs9271100			121
rs9269902	intron_variant	yes	no	rs9270984	rs9270984	rs9270984	rs9270984	121
rs9269897	intron_variant	yes	no		rs9271100			121
rs9269895	intron_variant	yes	no	rs9270984	rs9270984	rs9270984	rs9270984	121
rs9269893	intron_variant	yes	no	rs9270984	rs9270984	rs9270984	rs9270984	121
rs9269892	intron_variant	yes	no	rs9270984	rs9270984	rs9270984	rs9270984	121
rs9269890	intron_variant	yes	no		rs9271100			121
rs9269889	intron_variant	yes	no	rs9270984	rs9270984	rs9270984	rs9270984	121
rs9269888	intron_variant	yes	no		rs9271100			121
rs9269884	intron_variant	yes	no		rs9271100			121
rs9269881	intron_variant	yes	no		rs9271100			121
rs9269876	intron_variant	yes	no		rs9271100			121
rs9269874	intron_variant	yes	no		rs9271100			121
rs9269868	intron_variant	yes	no	rs9270984	rs9270984	rs9270984	rs9270984	121
rs9269867	intron_variant	yes	no		rs9271100			121
rs9269859	intron_variant	yes	no	rs9270984	rs9270984	rs9270984	rs9270984	121
rs9269858	intron_variant	yes	no		rs9271100			121
rs9269857	intron_variant	yes	no		rs9271100			121
rs9269854	intron_variant	yes	no		rs9271100			121
rs9269840	intron_variant	yes	no	rs9270984	rs9270984	rs9270984	rs9270984	121
rs9269830	intron_variant	yes	no		rs9271100			121
rs9269829	intron_variant	yes	no		rs9271100			121
rs9269827	intron_variant	yes	no		rs9271100			121
rs9269825	intron_variant	yes	no	rs9270984	rs9270984	rs9270984	rs9270984	121
rs9269821	intron_variant	yes	no		rs9271100			121
rs9269819	intron_variant	yes	no		rs9271100			121
rs9269817	intron_variant	yes	no		rs9271100			121
rs9269816	intron_variant	yes	no		rs9271100			121
rs9269815	intron_variant	yes	no		rs9271100			121
rs9269798	intron_variant	yes	no	rs9270984	rs9270984			121
rs9269797	intron_variant	yes	no	rs9270984	rs9270984	rs9270984	rs9270984	121
rs9269795	intron_variant	yes	no	rs9270984	rs9270984	rs9270984	rs9270984	121
rs9269793	intron_variant	yes	no	rs9270984	rs9270984	rs9270984	rs9270984	121
rs9269781	intron_variant	yes	no		rs9271100			121
rs9269780	intron_variant	yes	no	rs9270984	rs9270984	rs9270984	rs9270984	121
rs9269779	intron_variant	yes	no	rs9270984	rs9270984	rs9270984	rs9270984	121
rs9269774	intron_variant	yes	no		rs9271100			121
rs9269773	intron_variant	yes	no	rs9270984	rs9270984	rs9270984	rs9270984	121
rs9269771	intron_variant	yes	no	rs9270984				121
rs9269768	intron_variant	yes	no	rs9270984	rs9270984	rs9270984	rs9270984	121
rs9269766	intron_variant	yes	no	rs9270984	rs9271366	rs9270984	rs9271366	121
rs9269764	intron_variant	yes	no	rs9270984	rs9270984	rs9270984	rs9270984	121
rs9269762	intron_variant	yes	no	rs9270984	rs9270984	rs9270984	rs9270984	121
rs9269701	intron_variant	yes	no		rs9271100			121
rs9269698	intron_variant	yes	no	rs9270984	rs9270984	rs9270984	rs9270984	121
rs9269693	3_prime_UTR_variant	yes	no		rs9271100			121
rs9269674	intergenic_variant	yes	no	rs9270984	rs9270984	rs9270984	rs9270984	121
rs9269672	intergenic_variant	yes	no	rs9270984	rs9270984	rs9270984	rs9270984	121
rs9269669	intergenic_variant	yes	no		rs9271100			121
rs9269668	intergenic_variant	yes	no		rs9271100			121
rs9269657	intergenic_variant	yes	no		rs9271100			121
rs9269656	intergenic_variant	yes	no		rs9271100			121
rs9269655	intergenic_variant	yes	no		rs9271100			121
rs9269649	intergenic_variant	yes	no		rs9271100			121
rs9269640	intergenic_variant	yes	no	rs9270984	rs9270984	rs9270984	rs9270984	121
rs9269634	intergenic_variant	yes	no		rs9271100			121
rs9269627	intergenic_variant	yes	no	rs9270984	rs9270984	rs9270984	rs9270984	121
rs9269626	intergenic_variant	yes	no	rs9270984	rs9270984	rs9270984	rs9270984	121
rs9269622	intergenic_variant	yes	no		rs9271100			121
rs9269611	intergenic_variant	yes	no		rs9271100			121
rs9269610	intergenic_variant	yes	no		rs9271100			121
rs9269609	intergenic_variant	yes	no		rs9271100			121
rs9269607	intergenic_variant	yes	no		rs9271100			121
rs9269603	intergenic_variant	yes	no	rs9270984	rs9270984	rs9270984		121
rs9269589	intergenic_variant	yes	no		rs9271100			121
rs9269588	intergenic_variant	yes	no		rs9271100			121
rs9269587	intergenic_variant	yes	no		rs9271100			121
rs9269576	intergenic_variant	yes	no		rs9271100			121
rs9269575	intergenic_variant	yes	no		rs9271100			121
rs9269573	intergenic_variant	yes	no			rs9273076		121
rs9269572	intergenic_variant	yes	no	rs9270984	rs9270984	rs9270984	rs9270984	121
rs9269571	intergenic_variant	yes	no	rs9270984	rs9270984	rs9270984	rs9270984	121
rs9269568	intergenic_variant	yes	no		rs9271100			121
rs9269567	intergenic_variant	yes	no		rs9271100			121
rs9269566	intergenic_variant	yes	no		rs9271100			121
rs9269562	intergenic_variant	yes	no		rs9271100			121
rs9269558	intergenic_variant	yes	no		rs9271100			121
rs9269553	intergenic_variant	yes	no		rs9271100			121
rs9269545	non_coding_transcript_exon_variant	yes	no		rs9271100			121
rs9269544	non_coding_transcript_exon_variant	yes	no		rs9271100			121
rs9269541	intergenic_variant	yes	no		rs9271100			121
rs9269540	intergenic_variant	yes	no	rs9270984	rs9270984	rs9270984	rs9270984	121
rs9269536	intergenic_variant	yes	no		rs9271100			121
rs9269530	intergenic_variant	yes	no		rs9271100			121
rs9269529	intergenic_variant	yes	no		rs9271100			121
rs9269527	intergenic_variant	yes	no		rs9271100			121
rs9269525	intergenic_variant	yes	no		rs9271100			121
rs9269523	intergenic_variant	yes	no		rs9271100			121
rs9269511	intergenic_variant	yes	no	rs9270984	rs9270984	rs9270984	rs9270984	121
rs9269505	intergenic_variant	yes	no		rs9271100			121
rs9269504	intergenic_variant	yes	no	rs9270984	rs9270984	rs9270984	rs9270984	121
rs9269499	intergenic_variant	yes	no		rs9271100			121
rs9269492	intergenic_variant	yes	no		rs9271100			121
rs9269491	intergenic_variant	yes	no		rs9271100			121
rs9269489	intergenic_variant	yes	no		rs9271100			121
rs9269486	intergenic_variant	yes	no		rs9271100			121
rs9269485	intergenic_variant	yes	no		rs9271100			121
rs9269480	intergenic_variant	yes	no		rs9271100			121
rs9269478	intergenic_variant	yes	no		rs9271100			121
rs9269476	intergenic_variant	yes	no		rs9271100			121
rs9269471	intergenic_variant	yes	no		rs9271100			121
rs9269470	intergenic_variant	yes	no		rs9271100			121
rs9269467	intergenic_variant	yes	no	rs9270984	rs9270984	rs9270984	rs9270984	121
rs9269461	intergenic_variant	yes	no		rs9271100			121
rs9269458	intergenic_variant	yes	no		rs9271100			121
rs9269454	intergenic_variant	yes	no		rs9271100			121
rs9269450	intergenic_variant	yes	no		rs9270984	rs9270984		121
rs9269448	intergenic_variant	yes	no	rs9270984	rs9270984	rs9270984	rs9270984	121
rs9269444	intergenic_variant	yes	no	rs9270984	rs9270984	rs9270984	rs9270984	121
rs9269439	intergenic_variant	yes	no		rs9271100			121
rs9269438	intergenic_variant	yes	no	rs9270984	rs9270984	rs9270984	rs9270984	121
rs9269437	intergenic_variant	yes	no	rs9270984	rs9270984	rs9270984	rs9270984	121
rs9269431	intergenic_variant	yes	no		rs9271100			121
rs9269427	intergenic_variant	yes	no		rs9271100			121
rs9269419	intergenic_variant	yes	no	rs9270984	rs9271366		rs9271366	121
rs9269409	intergenic_variant	yes	no		rs9271100			121
rs9269407	intergenic_variant	yes	no		rs9271100			121
rs9269399	intergenic_variant	yes	no		rs9271100			121
rs9269397	intergenic_variant	yes	no	rs9270984	rs9270984	rs9270984	rs9270984	121
rs9269395	intergenic_variant	yes	no		rs9271100			121
rs9269391	intergenic_variant	yes	no		rs9271100			121
rs9269389	intergenic_variant	yes	no		rs9271100			121
rs9269385	intergenic_variant	yes	no		rs9271100			121
rs9269376	intergenic_variant	yes	no		rs9271100			121
rs9269375	intergenic_variant	yes	no		rs9271100			121
rs9269374	intergenic_variant	yes	no		rs9271100			121
rs9269370	intergenic_variant	yes	no		rs9271100			121
rs9269369	intergenic_variant	yes	no		rs9271100			121
rs9269353	intergenic_variant	yes	no		rs9271100			121
rs9269352	intergenic_variant	yes	no		rs9271100			121
rs9269351	intergenic_variant	yes	no		rs9271100			121
rs9269345	intergenic_variant	yes	no		rs9271100			121
rs9269344	intergenic_variant	yes	no		rs9271100			121
rs9269343	intergenic_variant	yes	no	rs9270984	rs9270984	rs9270984	rs9270984	121
rs9269341	intergenic_variant	yes	no		rs9271100			121
rs9269339	intergenic_variant	yes	no		rs9271100			121
rs9269336	intergenic_variant	yes	no		rs9271100			121
rs9269334	intergenic_variant	yes	no	rs9270984	rs9270984	rs9270984	rs9270984	121
rs9269329	intergenic_variant	yes	no		rs9271100			121
rs9269325	intergenic_variant	yes	no	rs9270984	rs9270984	rs9270984	rs9270984	121
rs9269322	intergenic_variant	yes	no	rs9270984	rs9270984	rs9270984	rs9270984	121
rs9269315	intergenic_variant	yes	no		rs9271100			121
rs9269309	intergenic_variant	yes	no		rs9271100			121
rs9269306	intergenic_variant	yes	no		rs9270970			121
rs9269303	intergenic_variant	yes	no		rs9270970			121
rs9269298	intergenic_variant	yes	no	rs9270984	rs9270984	rs9270984	rs9270984	121
rs9269297	intergenic_variant	yes	no	rs9270984	rs9270984	rs9270984	rs9270984	121
rs9269290	intergenic_variant	yes	no		rs9271100			121
rs9269289	intergenic_variant	yes	no	rs9270984	rs9270984	rs9270984	rs9270984	121
rs9269285	intergenic_variant	yes	no		rs9271100			121
rs9269283	intergenic_variant	yes	no		rs9271100			121
rs9269282	intergenic_variant	yes	no		rs9271100			121
rs9269268	intergenic_variant	yes	no	rs9270984	rs9270984	rs9270984	rs9270984	121
rs9269263	intergenic_variant	yes	no	rs9270984	rs9270984	rs9270984	rs9270984	121
rs9269260	intergenic_variant	yes	no	rs9270984	rs9270984	rs9270984	rs9270984	121
rs9269259	intergenic_variant	yes	no	rs9270984	rs9270984	rs9270984	rs9270984	121
rs9269258	intergenic_variant	yes	no	rs9270984	rs9270984	rs9270984	rs9270984	121
rs9269256	intergenic_variant	yes	no	rs9270984	rs9270984	rs9270984	rs9270984	121
rs9269236	intergenic_variant	yes	no		rs9270984	rs9270984	rs9270984	121
rs9269235	intergenic_variant	yes	no	rs9270984	rs9270984	rs9270984	rs9270984	121
rs9269233	intergenic_variant	yes	no		rs9269233			121
rs9269219	intergenic_variant	yes	no		rs6903608			121
rs9269211	intergenic_variant	yes	no		rs6903608			121
rs9269207	intergenic_variant	yes	no		rs9269207			121
rs9269205	intergenic_variant	yes	no		rs6903608			121
rs9269204	intergenic_variant	yes	no		rs6903608			121
rs9269201	intergenic_variant	yes	no		rs6903608			121
rs9269178	intergenic_variant	yes	no		rs6903608			121
rs9269176	intergenic_variant	yes	no		rs6903608			121
rs9269175	intergenic_variant	yes	no		rs6903608			121
rs9269174	intergenic_variant	yes	no		rs6903608			121
rs9269172	intergenic_variant	yes	no		rs6903608			121
rs9269165	intergenic_variant	yes	no		rs6903608			121
rs9269163	intergenic_variant	yes	no		rs6903608			121
rs9269162	intergenic_variant	yes	no		rs6903608			121
rs9269159	intergenic_variant	yes	no		rs6903608			121
rs9269157	intergenic_variant	yes	no		rs6903608			121
rs9269144	intergenic_variant	yes	no		rs6903608			121
rs9269142	intergenic_variant	yes	no		rs6903608			121
rs9269141	intergenic_variant	yes	no		rs6903608			121
rs9269139	intergenic_variant	yes	no		rs6903608			121
rs9269138	intergenic_variant	yes	no		rs6903608			121
rs9269137	intergenic_variant	yes	no		rs6903608			121
rs9269135	intergenic_variant	yes	no		rs6903608			121
rs9269129	intergenic_variant	yes	no		rs6903608	rs4410767		121; 131
rs9269126	intergenic_variant	yes	no		rs6903608			121
rs9269118	intergenic_variant	yes	yes		rs6903608			121
rs9269114	intergenic_variant	yes	no		rs6903608			121
rs9269110	intergenic_variant	yes	no		rs6903608			121
rs9269086	intergenic_variant	yes	yes		rs6903608			121
rs9269084	intergenic_variant	yes	yes		rs6903608			121
rs9269082	intergenic_variant	yes	yes		rs6903608			121
rs9269081	intergenic_variant	yes	yes		rs6903608			121
rs9269080	intergenic_variant	yes	yes		rs6903608			121
rs9269075	intergenic_variant	yes	yes			rs3135394		110
rs9269070	intergenic_variant	yes	no		rs6903608			121
rs9269056	intergenic_variant	yes	no		rs6903608			121
rs9269054	intergenic_variant	yes	no		rs6903608			121
rs9269047	intergenic_variant	yes	no	rs9270984		rs9270984		121
rs9269042	intergenic_variant	yes	no		rs6903608			121
rs9269037	intergenic_variant	yes	no		rs6903608			121
rs9269029	intergenic_variant	yes	no		rs9269029			133
rs9269016	intergenic_variant	yes	no		rs6903608			121
rs9268989 (rs559285850)	intergenic_variant	yes	no		rs9268989 (rs559285850)			133
rs9268979	intergenic_variant	yes	no		rs6903608			121
rs9268978	intergenic_variant	yes	no	rs9270984		rs9270984		121
rs9268948	intergenic_variant	yes	no		rs6903608			121
rs9268945	intergenic_variant	yes	no		rs6903608			121
rs9268932	intergenic_variant	yes	no		rs6903608			121
rs9268927	intergenic_variant	yes	no	rs9270984		rs9270984		121
rs9268925	intergenic_variant	yes	no			rs9270984		121
rs9268914	intergenic_variant	yes	no		rs6903608			121
rs9268912	intergenic_variant	yes	no		rs6903608			121
rs9268888	intergenic_variant	yes	no		rs6903608			121
rs9268883	intergenic_variant	yes	no		rs6903608			121
rs9268882	intergenic_variant	yes	no		rs6903608			121
rs9268881	intergenic_variant	yes	no		rs6903608			121
rs9268880	intergenic_variant	yes	no		rs6903608			121
rs9268877	intergenic_variant	yes	no		rs6903608			121
rs9268863	intergenic_variant	yes	yes		rs6903608			121
rs9268852	intergenic_variant	yes	no		rs6903608			121
rs9268851	intergenic_variant	yes	no	rs9270984		rs9270984		121
rs9268847	intergenic_variant	yes	no		rs6903608			121
rs9268839	intergenic_variant	yes	yes			rs4410767		131
rs9268832	intergenic_variant	yes	no			rs7192		131
rs9268815	intergenic_variant	yes	no			rs7192		131
rs9268813	intergenic_variant	yes	no	rs1269852		rs3135394		110
rs9268812	intergenic_variant	yes	no		rs7763262	rs1548306		121
rs9268807	intergenic_variant	yes	no		rs9268807	rs9270984		121
rs9268803	intergenic_variant	yes	no		rs7763262	rs1548306		121
rs9268791	intergenic_variant	yes	no		rs7763262	rs7192		121; 131
rs9268790	intergenic_variant	yes	no			rs7192		131
rs9268787	intergenic_variant	yes	no			rs7192		131
rs9268786	intergenic_variant	yes	no			rs7192		131
rs9268783	intergenic_variant	yes	yes			rs7192		131
rs9268781	intergenic_variant	yes	yes		rs7763262	rs1548306		121
rs9268779	intergenic_variant	yes	yes		rs7763262	rs1548306		121
rs9268766	intergenic_variant	yes	no		rs7763262	rs1548306		121
rs9268765	intergenic_variant	yes	no			rs7192		131
rs9268686	intergenic_variant	yes	no			rs7192		131
rs9268670	intergenic_variant	yes	no			rs7192		131
rs9268668	intergenic_variant	yes	no			rs7192		131
rs9268659	intron_variant	yes	no			rs7192		131
rs9268653	intron_variant	yes	yes			rs9270984		121
rs9268635	intergenic_variant	yes	no			rs9270984		121
rs9268510	intergenic_variant	yes	no	rs1269852		rs3135394		110
rs9268310	intron_variant	yes	no		rs3129941			129
rs9268306	intron_variant	yes	no		rs3129941			129
rs9268305	intron_variant	yes	no		rs3129941			129
rs9268235	intron_variant	yes	no			rs7775397		110
rs9268219	intron_variant	yes	no			rs7775397		110
rs9268208	intron_variant	yes	no			rs7775397		110
rs9268193	intron_variant	yes	no			rs7775397		110
rs9268178	intron_variant	yes	no			rs7775397		110
rs9268177	intron_variant	yes	no			rs7775397		110
rs9268158	intron_variant	yes	no			rs7775397		110
rs9268152	intron_variant	yes	no			rs7775397		110
rs9268144	intron_variant	yes	no			rs7775397		110
rs9268075	non_coding_transcript_exon_variant	yes	no			rs7775397		110
rs9268026	intron_variant	yes	no			rs7775397		110
rs9267806	intergenic_variant	yes	no		rs4713505			125
rs9267803	intergenic_variant	yes	no		rs4713505			125
rs9267802	intergenic_variant	yes	no		rs4713505			125
rs9267578	intron_variant	yes	no			rs3131379	rs1269852	110
rs9267574	intron_variant	yes	yes	rs3131379		rs3131379	rs1269852	110
rs9267549	intron_variant	yes	no			rs9267531	rs1269852	110
rs9267544	intron_variant	yes	yes			rs9267531	rs1269852	110
rs9267539	intron_variant	yes	no			rs9267531	rs1269852	110
rs9267531	intron_variant	yes	no			rs9267531	rs1269852	110
rs9267488	intron_variant	yes	yes			rs3099844		110
rs9267445	intergenic_variant	yes	yes			rs3099844		110
rs9267294	intergenic_variant	yes	no			rs2246618		115
rs9267248	intergenic_variant	yes	yes			rs2246618		115
rs9267092	intron_variant	yes	no			rs2844559		110
rs9266001	intergenic_variant	yes	no			rs2844559		110
rs9265998	intergenic_variant	yes	no			rs2844559		110
rs9265994	intergenic_variant	yes	yes			rs2844559		110
rs9265993	intergenic_variant	yes	yes			rs2844559		110
rs9265990	intergenic_variant	yes	yes			rs2844559		110
rs9265985	intergenic_variant	yes	yes			rs2844559		110
rs9265982	intergenic_variant	yes	yes			rs2844559		110
rs9265979	intergenic_variant	yes	yes			rs2844559		110
rs9265976	intergenic_variant	yes	no			rs2844559		110
rs9265974	intergenic_variant	yes	no			rs2844559		110
rs9265973	intergenic_variant	yes	no			rs2844559		110
rs9265972	intergenic_variant	yes	no			rs2844559		110
rs9265971	intergenic_variant	yes	no			rs2844559		110
rs9265968	intergenic_variant	yes	no			rs2844559		110
rs9265967	intergenic_variant	yes	no			rs2844559		110
rs9265965	intergenic_variant	yes	no			rs2844559		110
rs9265964	intergenic_variant	yes	no			rs2844559		110
rs9265958	intergenic_variant	yes	no			rs2844559		110
rs9265954	intergenic_variant	yes	no			rs2844559		110
rs9265949	intergenic_variant	yes	no			rs2844559		110
rs9265948	intergenic_variant	yes	no			rs2844559		110
rs9265946	intergenic_variant	yes	no			rs2844559		110
rs9265942	intergenic_variant	yes	no			rs2844559		110
rs9265939	intergenic_variant	yes	no			rs2844559		110
rs9265938	intergenic_variant	yes	no			rs2844559		110
rs9265937	intergenic_variant	yes	no			rs2844559		110
rs926593	intron_variant	yes	no			rs7775397		110
rs9265910	intergenic_variant	yes	no			rs2844559		110
rs9265908	intergenic_variant	yes	no			rs2844559		110
rs9265886	intergenic_variant	yes	no			rs2844559		110
rs9265857	intergenic_variant	yes	yes			rs2844559		110
rs9265831	intergenic_variant	yes	no			rs2844559		110
rs9265827	intergenic_variant	yes	no			rs2844559		110
rs9265769	intergenic_variant	yes	no			rs9265604		113
rs9265734	intergenic_variant	yes	no			rs9265604		113
rs9265727	intergenic_variant	yes	no			rs9265604		113
rs9265725	intergenic_variant	yes	no			rs9265604		113
rs9265724	intergenic_variant	yes	no			rs9265604		113
rs9265722	intergenic_variant	yes	no			rs9265604		113
rs9265721	intergenic_variant	yes	no			rs9265604		113
rs9265720	intergenic_variant	yes	no			rs9265604		113
rs9265719	intergenic_variant	yes	no			rs9265604		113
rs9265715	intergenic_variant	yes	no			rs9265604		113
rs9265714	intergenic_variant	yes	no			rs9265604		113
rs9265713	intergenic_variant	yes	no			rs9265604		113
rs9265712	intergenic_variant	yes	no			rs9265604		113
rs9265711	intergenic_variant	yes	no			rs9265604		113
rs9265710	intergenic_variant	yes	no			rs9265604		113
rs9265709	intergenic_variant	yes	no			rs9265604		113
rs9265708	intergenic_variant	yes	no			rs9265604		113
rs9265707	intergenic_variant	yes	no			rs9265604		113
rs9265706	intergenic_variant	yes	no			rs9265604		113
rs9265705	intergenic_variant	yes	no			rs9265604		113
rs9265704	intergenic_variant	yes	no			rs9265604		113
rs9265702	intergenic_variant	yes	no			rs9265604		113
rs9265700	intergenic_variant	yes	no			rs9265604		113
rs9265698	intergenic_variant	yes	no			rs9265604		113
rs9265696	intergenic_variant	yes	no			rs9265604		113
rs9265695	intergenic_variant	yes	no			rs9265604		113
rs9265694	intergenic_variant	yes	no			rs9265604		113
rs9265693	intergenic_variant	yes	no			rs9265604		113
rs9265692	intergenic_variant	yes	no			rs9265604		113
rs9265691	intergenic_variant	yes	no			rs9265604		113
rs9265690	intergenic_variant	yes	no			rs9265604		113
rs9265688	intergenic_variant	yes	no			rs9265604		113
rs9265685	intergenic_variant	yes	no			rs9265604		113
rs9265684	intergenic_variant	yes	no			rs9265604		113
rs9265682	intergenic_variant	yes	no			rs9265604		113
rs9265681	intergenic_variant	yes	no			rs9265604		113
rs9265678	intergenic_variant	yes	no			rs9265604		113
rs9265677	intergenic_variant	yes	no			rs9265604		113
rs9265675	intergenic_variant	yes	yes			rs9265604		113
rs9265674	intergenic_variant	yes	yes			rs9265604		113
rs9265672	intergenic_variant	yes	yes			rs9265604		113
rs9265670	intergenic_variant	yes	yes			rs9265604		113
rs9265669	intergenic_variant	yes	yes			rs9265604		113
rs9265667	intergenic_variant	yes	yes			rs9265604		113
rs9265666	intergenic_variant	yes	yes			rs9265604		113
rs9265665	intergenic_variant	yes	yes			rs9265604		113
rs9265664	intergenic_variant	yes	yes			rs9265604		113
rs9265663	intergenic_variant	yes	yes			rs9265604		113
rs9265662	intergenic_variant	yes	yes			rs9265604		113
rs9265660	intergenic_variant	yes	yes			rs9265604		113
rs9265659	intergenic_variant	yes	no			rs9265604		113
rs9265657	intergenic_variant	yes	no			rs9265604		113
rs9265655	intergenic_variant	yes	no			rs9265604		113
rs9265654	intergenic_variant	yes	no			rs9265604		113
rs9265653	intergenic_variant	yes	no			rs9265604		113
rs9265651	intergenic_variant	yes	no			rs9265604		113
rs9265650	intergenic_variant	yes	no			rs9265604		113
rs9265646	intergenic_variant	yes	no			rs9265604		113
rs9265643	intergenic_variant	yes	no			rs9265604		113
rs9265642	intergenic_variant	yes	no			rs9265604		113
rs9265641	intergenic_variant	yes	no			rs9265604		113
rs9265639	intergenic_variant	yes	no			rs9265604		113
rs9265637	intergenic_variant	yes	no			rs9265604		113
rs9265635	intergenic_variant	yes	no			rs9265604		113
rs9265633	intergenic_variant	yes	no			rs9265604		113
rs9265632	intergenic_variant	yes	no			rs9265604		113
rs9265631	intergenic_variant	yes	no			rs9265604		113
rs9265630	intergenic_variant	yes	no			rs9265604		113
rs9265629	intergenic_variant	yes	no			rs9265604		113
rs9265626	intergenic_variant	yes	no			rs9265604		113
[truncated: 14,319 more rows]
