# Supplementary material for: The 330 risk loci known for systemic lupus erythematosus (SLE): a review
Source: Front Lupus. Author manuscript; Available in PMC 2024 Dec 2. (PMC11609870; doi:10.3389/flupu.2024.1398035)
Supplement: Table 7 — SUPPLEMENTARY TABLE 7 Traits (pathways, cells, drugs, etc.) influenced by SLE-associated genes. [file NIHMS2037203-supplement-Table_7.xlsx]

## Sheet: Gene-set Libraries
Gene-set Library	Terms	Gene Coverage	Genes per Term	Enrichr group	SLE review artcile dataset selection	Results with adjusted P-value < 0.05_Group 1 (495 genes)	Results with adjusted P-value < 0.05_Group 2 (764 genes)
Achilles_fitness_decrease	216	4271	128	Diseases/Drugs	No	No	No
Achilles_fitness_increase	216	4320	129	Diseases/Drugs	No	No	No
Aging_Perturbations_from_GEO_down	286	16129	292	Crowd	Yes	Yes	Yes
Aging_Perturbations_from_GEO_up	286	15309	308	Crowd	Yes	No	Yes
Allen_Brain_Atlas_10x_scRNA_2021	766	12361	124	Cell Types	No	No	No
Allen_Brain_Atlas_down	2192	13877	304	Cell Types	Yes	No	No
Allen_Brain_Atlas_up	2192	13121	305	Cell Types	Yes	No	No
ARCHS4_Cell-lines	125	23601	2395	Cell Types	No	No	No
ARCHS4_IDG_Coexp	352	20883	299	Diseases/Drugs	No	No	No
ARCHS4_Kinases_Coexp	498	19612	299	Pathways	No	No	No
ARCHS4_TFs_Coexp	1724	25983	299	Transcription	No	No	No
ARCHS4_Tissues	108	21809	2316	Cell Types	Yes	Yes	Yes
Azimuth_Cell_Types_2021	341	1683	10	Cell Types	Yes	Yes	Yes
BioCarta_2013	249	1295	18	Legacy	No	No	No
BioCarta_2015	239	1678	21	Legacy	No	No	No
BioCarta_2016	237	1348	19	Pathways	Yes	Yes	Yes
BioPlanet_2019	1510	9813	49	Pathways	Yes	Yes	Yes
BioPlex_2017	3915	10271	22	Pathways	No	No	No
Cancer_Cell_Line_Encyclopedia	967	15797	176	Cell Types	Yes	Yes	Yes
CCLE_Proteomics_2020	378	11851	586	Cell Types	Yes	Yes	Yes
CellMarker_Augmented_2021	1097	14167	80	Cell Types	Yes	Yes	Yes
ChEA_2013	353	47172	1370	Legacy	No	No	No
ChEA_2015	395	48230	1429	Legacy	No	No	No
ChEA_2016	645	49238	1550	Legacy	No	No	No
ChEA_2022	757	18365	1214	Transcription	No	No	No
Chromosome_Location	386	32740	85	Legacy	No	No	No
Chromosome_Location_hg19	36	27360	802	Misc	No	No	No
ClinVar_2019	182	1397	13	Diseases/Drugs	Yes	Yes	Yes
CORUM	1658	2741	5	Pathways	No	No	No
COVID-19_Related_Gene_Sets	205	16979	295	Legacy	No	No	No
COVID-19_Related_Gene_Sets_2021	478	16853	360	Diseases/Drugs	Yes	Yes	Yes
Data_Acquisition_Method_Most_Popular_Genes	12	1073	100	Misc	No	No	No
dbGaP	345	5613	36	Diseases/Drugs	Yes	Yes	Yes
DepMap_WG_CRISPR_Screens_Broad_CellLines_2019	558	7744	363	Diseases/Drugs	No	No	No
DepMap_WG_CRISPR_Screens_Sanger_CellLines_2019	325	6204	387	Diseases/Drugs	No	No	No
Descartes_Cell_Types_and_Tissue_2021	172	9763	139	Cell Types	Yes	Yes	Yes
Diabetes_Perturbations_GEO_2022	601	13525	175	Diseases/Drugs	No	No	No
Disease_Perturbations_from_GEO_down	839	23939	293	Crowd	Yes	Yes	Yes
Disease_Perturbations_from_GEO_up	839	23561	307	Crowd	Yes	Yes	Yes
Disease_Signatures_from_GEO_down_2014	142	15406	300	Legacy	No	No	No
Disease_Signatures_from_GEO_up_2014	142	15057	300	Legacy	No	No	No
DisGeNET	9828	17464	63	Diseases/Drugs	Yes	Yes	Yes
Drug_Perturbations_from_GEO_2014	701	47107	509	Legacy	No	No	No
Drug_Perturbations_from_GEO_down	906	23877	302	Crowd	Yes	Yes	Yes
Drug_Perturbations_from_GEO_up	906	24350	299	Crowd	Yes	Yes	Yes
DrugMatrix	7876	5209	300	Diseases/Drugs	Yes	No	No
DSigDB	4026	19513	117	Diseases/Drugs	Yes	Yes	Yes
Elsevier_Pathway_Collection	1721	5718	31	Pathways	Yes	Yes	Yes
ENCODE_and_ChEA_Consensus_TFs_from_ChIP-X	104	15562	887	Transcription	No	No	No
ENCODE_Histone_Modifications_2013	109	15852	912	Legacy	No	No	No
ENCODE_Histone_Modifications_2015	412	29065	2123	Transcription	No	No	No
ENCODE_TF_ChIP-seq_2014	498	21493	3713	Legacy	No	No	No
ENCODE_TF_ChIP-seq_2015	816	26382	1811	Transcription	No	No	No
Enrichr_Libraries_Most_Popular_Genes	121	5902	109	Misc	No	No	No
Enrichr_Submissions_TF-Gene_Coocurrence	1722	12486	299	Transcription	No	No	No
Enrichr_Users_Contributed_Lists_2020	1482	54974	483	Misc	No	No	No
Epigenomics_Roadmap_HM_ChIP-seq	383	22288	4368	Transcription	No	No	No
ESCAPE	315	25651	807	Cell Types	No	No	No
FANTOM6_lncRNA_KD_DEGs	350	13697	343	Transcription	No	No	No
GeDiPNet_2023	2388	12081	50	Diseases/Drugs	Yes	Yes	Yes
Gene_Perturbations_from_GEO_down	2460	30832	302	Crowd	No	No	No
Gene_Perturbations_from_GEO_up	2460	31132	298	Crowd	No	No	No
Genes_Associated_with_NIH_Grants	32876	15886	9	Misc	No	No	No
GeneSigDB	2139	23726	127	Diseases/Drugs	No	No	No
Genome_Browser_PWMs	615	13362	275	Transcription	No	No	No
GlyGen_Glycosylated_Proteins_2022	338	1882	47	Pathways	No	No	No
GO_Biological_Process_2013	941	7682	78	Legacy	No	No	No
GO_Biological_Process_2015	5192	14264	58	Legacy	No	No	No
GO_Biological_Process_2017	3166	13822	21	Legacy	No	No	No
GO_Biological_Process_2017b	10125	13247	49	Legacy	No	No	No
GO_Biological_Process_2018	5103	14433	36	Legacy	No	No	No
GO_Biological_Process_2021	6036	14937	33	Legacy	No	No	No
GO_Biological_Process_2023	5407	14698	33	Ontologies	Yes	Yes	Yes
GO_Cellular_Component_2013	205	7324	172	Legacy	No	No	No
GO_Cellular_Component_2015	641	13236	82	Legacy	No	No	No
GO_Cellular_Component_2017	636	10427	38	Legacy	No	No	No
GO_Cellular_Component_2017b	816	8002	143	Legacy	No	No	No
GO_Cellular_Component_2018	446	8655	61	Legacy	No	No	No
GO_Cellular_Component_2021	511	11497	80	Legacy	No	No	No
GO_Cellular_Component_2023	474	10972	85	Ontologies	Yes	Yes	Yes
GO_Molecular_Function_2013	402	8469	122	Legacy	No	No	No
GO_Molecular_Function_2015	1136	12753	57	Legacy	No	No	No
GO_Molecular_Function_2017	972	10601	25	Legacy	No	No	No
GO_Molecular_Function_2017b	3271	10089	45	Legacy	No	No	No
GO_Molecular_Function_2018	1151	11459	39	Legacy	No	No	No
GO_Molecular_Function_2021	1274	11936	34	Legacy	No	No	No
GO_Molecular_Function_2023	1147	12126	38	Ontologies	Yes	Yes	Yes
GTEx_Aging_Signatures_2021	270	11980	250	Diseases/Drugs	Yes	Yes	No
GTEx_Tissue_Expression_Down	2918	16725	1443	Cell Types	Yes	Yes	Yes
GTEx_Tissue_Expression_Up	2918	19249	1443	Cell Types	Yes	Yes	Yes
GTEx_Tissues_V8_2023	511	8076	96	Cell Types	Yes	Yes	Yes
GWAS_Catalog_2019	1737	19378	37	Legacy	No	No	No
GWAS_Catalog_2023	5271	18290	34	Diseases/Drugs	Yes	Yes	Yes
HDSigDB_Human_2021	2564	31158	805	Diseases/Drugs	Yes	Yes	Yes
HDSigDB_Mouse_2021	2579	30006	815	Diseases/Drugs	Yes	Yes	Yes
HMDB_Metabolites	3906	3723	47	Misc	No	No	No
HMS_LINCS_KinomeScan	148	394	73	Pathways	Yes	Yes	No
HomoloGene	12	19129	1594	Misc	No	No	No
HuBMAP_ASCT_plus_B_augmented_w_RNAseq_Coexpression	344	5833	100	Cell Types	Yes	Yes	Yes
HuBMAP_ASCTplusB_augmented_2022	777	13370	103	Cell Types	Yes	Yes	Yes
Human_Gene_Atlas	84	13373	258	Cell Types	Yes	Yes	Yes
Human_Phenotype_Ontology	1779	3096	31	Ontologies	Yes	Yes	Yes
HumanCyc_2015	125	756	12	Legacy	No	No	No
HumanCyc_2016	152	934	13	Pathways	Yes	No	No
huMAP	995	2243	19	Pathways	No	No	No
IDG_Drug_Targets_2022	888	1552	16	Diseases/Drugs	Yes	Yes	Yes
InterPro_Domains_2019	1071	12444	23	Misc	No	No	No
Jensen_COMPARTMENTS	2283	18329	161	Ontologies	Yes	Yes	Yes
Jensen_DISEASES	1811	15755	28	Ontologies	Yes	Yes	Yes
Jensen_TISSUES	1842	19586	545	Ontologies	Yes	Yes	Yes
KEA_2013	474	4533	37	Legacy	No	No	No
KEA_2015	428	3102	25	Pathways	No	No	No
KEGG_2013	200	4128	48	Legacy	No	No	No
KEGG_2015	179	3800	48	Legacy	No	No	No
KEGG_2016	293	7010	87	Legacy	No	No	No
KEGG_2019_Human	308	7802	92	Legacy	No	No	No
KEGG_2019_Mouse	303	8551	98	Legacy	No	No	No
KEGG_2021_Human	320	8078	102	Pathways	Yes	Yes	Yes
Kinase_Perturbations_from_GEO_down	285	17850	300	Pathways	No	No	No
Kinase_Perturbations_from_GEO_up	285	17660	300	Pathways	No	No	No
KOMP2_Mouse_Phenotypes_2022	529	6713	68	Ontologies	Yes	No	Yes
L1000_Kinase_and_GPCR_Perturbations_down	3644	12668	300	Legacy	No	No	No
L1000_Kinase_and_GPCR_Perturbations_up	3644	12638	300	Legacy	No	No	No
Ligand_Perturbations_from_GEO_down	261	15090	282	Crowd	Yes	No	Yes
Ligand_Perturbations_from_GEO_up	261	15103	318	Crowd	Yes	Yes	Yes
LINCS_L1000_Chem_Pert_Consensus_Sigs	10850	9525	245	Diseases/Drugs	Yes	Yes	Yes
LINCS_L1000_Chem_Pert_down	33132	9448	63	Legacy	No	No	No
LINCS_L1000_Chem_Pert_up	33132	9559	73	Legacy	No	No	No
LINCS_L1000_CRISPR_KO_Consensus_Sigs	10424	9440	245	Diseases/Drugs	No	No	No
LINCS_L1000_Ligand_Perturbations_down	96	3788	159	Legacy	No	No	No
LINCS_L1000_Ligand_Perturbations_up	96	3357	153	Legacy	No	No	No
lncHUB_lncRNA_Co-Expression	3729	18704	100	Transcription	No	No	No
MAGMA_Drugs_and_Diseases	1395	2183	18	Diseases/Drugs	Yes	Yes	Yes
MAGNET_2023	72	12853	485	Cell Types	No	No	No
MCF7_Perturbations_from_GEO_down	401	15022	290	Crowd	Yes	No	Yes
MCF7_Perturbations_from_GEO_up	401	15676	310	Crowd	Yes	Yes	Yes
Metabolomics_Workbench_Metabolites_2022	233	936	15	Pathways	No	No	No
MGI_Mammalian_Phenotype_2013	476	10496	201	Legacy	No	No	No
MGI_Mammalian_Phenotype_2017	5231	8184	24	Legacy	No	No	No
MGI_Mammalian_Phenotype_Level_3	71	10406	715	Legacy	No	No	No
MGI_Mammalian_Phenotype_Level_4	476	10493	200	Legacy	No	No	No
MGI_Mammalian_Phenotype_Level_4_2019	5261	13420	32	Legacy	No	No	No
MGI_Mammalian_Phenotype_Level_4_2021	4601	9767	33	Ontologies	Yes	Yes	Yes
Microbe_Perturbations_from_GEO_down	312	15854	279	Crowd	Yes	No	Yes
Microbe_Perturbations_from_GEO_up	312	15015	321	Crowd	Yes	Yes	Yes
miRTarBase_2017	3240	14893	128	Transcription	No	No	No
Mouse_Gene_Atlas	96	19270	388	Cell Types	Yes	No	No
MSigDB_Computational	858	10061	106	Diseases/Drugs	No	No	No
MSigDB_Hallmark_2020	50	4383	146	Pathways	Yes	Yes	Yes
MSigDB_Oncogenic_Signatures	189	11250	166	Diseases/Drugs	No	No	No
NCI-60_Cancer_Cell_Lines	93	12232	343	Cell Types	No	No	No
NCI-Nature_2015	209	2541	39	Legacy	No	No	No
NCI-Nature_2016	209	2541	39	Pathways	Yes	Yes	Yes
NIH_Funded_PIs_2017_AutoRIF_ARCHS4_Predictions	12558	16964	200	Misc	No	No	No
NIH_Funded_PIs_2017_GeneRIF_ARCHS4_Predictions	5684	17258	200	Misc	No	No	No
NIH_Funded_PIs_2017_Human_AutoRIF	12558	13464	45	Misc	No	No	No
NIH_Funded_PIs_2017_Human_GeneRIF	5687	13072	26	Misc	No	No	No
NURSA_Human_Endogenous_Complexome	1796	10231	158	Pathways	No	No	No
Old_CMAP_down	6100	8695	100	Diseases/Drugs	Yes	No	No
Old_CMAP_up	6100	11251	100	Diseases/Drugs	Yes	No	Yes
OMIM_Disease	90	1759	25	Diseases/Drugs	Yes	Yes	Yes
OMIM_Expanded	187	2178	89	Diseases/Drugs	Yes	No	Yes
Orphanet_Augmented_2021	3774	17851	102	Diseases/Drugs	Yes	Yes	Yes
PanglaoDB_Augmented_2021	178	6654	136	Cell Types	Yes	Yes	Yes
Panther_2015	104	1918	39	Legacy	No	No	No
Panther_2016	112	2041	42	Pathways	Yes	Yes	Yes
Pfam_Domains_2019	608	9000	20	Misc	No	No	No
Pfam_InterPro_Domains	311	7588	35	Misc	No	No	No
PFOCR_Pathways	17326	12765	13	Legacy	No	No	No
PFOCR_Pathways_2023	21845	13662	12	Pathways	No	No	No
PhenGenI_Association_2021	950	20414	112	Diseases/Drugs	Yes	Yes	Yes
PheWeb_2019	1161	9116	22	Diseases/Drugs	Yes	Yes	Yes
Phosphatase_Substrates_from_DEPOD	59	280	9	Pathways	No	No	No
PPI_Hub_Proteins	385	16399	247	Pathways	No	No	No
Proteomics_Drug_Atlas_2023	1748	8220	146	Diseases/Drugs	Yes	No	Yes
ProteomicsDB_2020	913	8189	421	Cell Types	Yes	No	Yes
Rare_Diseases_AutoRIF_ARCHS4_Predictions	3725	13787	200	Diseases/Drugs	Yes	Yes	Yes
Rare_Diseases_AutoRIF_Gene_Lists	3725	10471	76	Diseases/Drugs	Yes	Yes	Yes
Rare_Diseases_GeneRIF_ARCHS4_Predictions	2244	13929	200	Diseases/Drugs	Yes	Yes	Yes
Rare_Diseases_GeneRIF_Gene_Lists	2244	10352	58	Diseases/Drugs	Yes	Yes	Yes
Reactome_2013	78	3185	73	Legacy	No	No	No
Reactome_2015	1389	6768	47	Legacy	No	No	No
Reactome_2016	1530	8973	64	Legacy	No	No	No
Reactome_2022	1818	10489	61	Pathways	Yes	Yes	Yes
RNA-Seq_Disease_Gene_and_Drug_Signatures_from_GEO	1302	22440	505	Crowd	Yes	Yes	Yes
RNAseq_Automatic_GEO_Signatures_Human_Down	4269	26076	250	Crowd	No	No	No
RNAseq_Automatic_GEO_Signatures_Human_Up	4269	26338	250	Crowd	No	No	No
RNAseq_Automatic_GEO_Signatures_Mouse_Down	4216	25381	250	Crowd	No	No	No
RNAseq_Automatic_GEO_Signatures_Mouse_Up	4216	25409	250	Crowd	No	No	No
SILAC_Phosphoproteomics	84	5655	342	Pathways	No	No	No
SubCell_BarCode	104	12419	491	Pathways	No	No	No
SynGO_2022	118	1198	23	Ontologies	Yes	No	No
SysMyo_Muscle_Gene_Sets	1135	19500	137	Crowd	No	No	No
Table_Mining_of_CRISPR_Studies	802	14156	40	Misc	No	No	No
Tabula_Muris	106	3857	80	Cell Types	Yes	Yes	Yes
Tabula_Sapiens	469	1509	100	Cell Types	Yes	No	No
TargetScan_microRNA	222	7504	155	Legacy	No	No	No
TargetScan_microRNA_2017	683	17598	1208	Transcription	No	No	No
TF-LOF_Expression_from_GEO	269	34061	641	Transcription	No	No	No
TF_Perturbations_Followed_by_Expression	1958	19741	270	Transcription	No	No	No
TG_GATES_2020	1190	12118	448	Diseases/Drugs	Yes	No	No
The_Kinase_Library_2023	303	9021	793	Pathways	No	No	No
Tissue_Protein_Expression_from_Human_Proteome_Map	30	6454	301	Cell Types	Yes	No	No
Tissue_Protein_Expression_from_ProteomicsDB	207	13572	301	Legacy	No	No	No
Transcription_Factor_PPIs	290	6002	77	Transcription	No	No	No
TRANSFAC_and_JASPAR_PWMs	326	27884	1284	Transcription	No	No	No
TRRUST_Transcription_Factors_2019	571	3264	22	Transcription	No	No	No
UK_Biobank_GWAS_v1	857	14148	122	Diseases/Drugs	Yes	Yes	Yes
Virus-Host_PPI_P-HIPSTer_2020	6715	5605	39	Pathways	Yes	Yes	Yes
Virus_Perturbations_from_GEO_down	323	17576	300	Diseases/Drugs	Yes	No	No
Virus_Perturbations_from_GEO_up	323	17711	300	Diseases/Drugs	Yes	Yes	Yes
VirusMINT	85	851	15	Diseases/Drugs	Yes	Yes	Yes
WikiPathway_2021_Human	622	7173	43	Pathways	Yes	Yes	Yes
WikiPathways_2013	199	2854	34	Legacy	No	No	No
WikiPathways_2015	404	5863	51	Legacy	No	No	No
WikiPathways_2016	437	5966	51	Legacy	No	No	No
WikiPathways_2019_Human	472	6201	45	Legacy	No	No	No
WikiPathways_2019_Mouse	176	4558	54	Legacy	No	No	No

## Sheet: Group 1 (495 genes)
Term	Overlap	P-value	Adjusted P-value	Old P-value	Old Adjusted P-value	Odds Ratio	Combined Score	Genes
Systemic Lupus Erythematosus	203/314	4.9542e-261	9.88363e-258	0	0	121.467	72804.1	HCP5;TSBP1;CPNE5;LST1;IKZF2;NADSYN1;IKZF3;BACH2;UBE2L3;C4B;SCAMP5;CYP21A1P;ANKS1A;PRKCB;SLC6A16;OVOL1;CSNK2B;ZSCAN23;CD226;CFB;MYNN;MIR3142HG;C2;C3;TERT;FAM86B3P;ST8SIA4;HLA-DQA1;ATG5;CARMIL1;RABGAP1L;TMEM86B;HLA-DRB9;BBIP1;FLI1;MSRA;RPS20;GTF2IRD1;GRB2;XKR6;GPR19;CD40;CDKN1B;SLC44A4;HIP1;TNFRSF13B;SPIN3;TPI1P2;SMG7;SPPL3;LYST;ARHGAP4;IFIH1;MECP2;DGUOK-AS1;CD37;JAK2;TEAD2;HLA-DPA1;IL10;NCOA2;FCRL…	GWAS_Catalog_2023
Lupus Erythematosus	146/315	1.32325e-153	1.47542e-150	0	0	47.8638	16848.8	HCP5;TSBP1;NCF1;NCF2;CD80;PLAT;IKZF1;PRDM1;IKZF2;NADSYN1;PHRF1;IKZF3;ETS1;BACH2;UBE2L3;C4B;SCAMP5;TRAPPC11;ANKS1A;TCP11;NFKBIL1;TRIM39-RPP21;HLA-B;ARID5B;AP5B1;DGKQ;CSNK2B;MSH5;CD226;MIR210HG;WDFY4;CFB;ILRUN;BLK;PXK;NOTCH4;TCF7;CLEC16A;ITPR3;CREBL2;LPP;RASGRP1;PSORS1C1;C2;RASGRP3;PLD2;PCNX3;C3;SYNGR1;ATXN2;ATXN1;FAM86B3P;TERT;IRAK1;ST8SIA4;SMYD3;SLC15A4;HLA-DQA1;ATG5;LYN;CARMIL1;STX17-DT;HLA-DRB9…	GeDiPNet_2023
Lupus Erythematosus, Systemic	120/487	1.63696e-86	8.70861e-84	0	0	16.6871	3296.19	NCF2;CXORF21;CD80;IKZF1;PRDM1;IKZF2;NADSYN1;PHRF1;IKZF3;ETS1;BACH2;UBE2L3;SCAMP5;PTTG1;ANKS1A;HLA-B;ARID5B;AP5B1;MSH5;CSNK2B;VDAC1;MIR210HG;SNRPC;WDFY4;CFB;BLK;DDX6;PXK;NOTCH4;TCF7;CLEC16A;PLD4;CREBL2;LPP;PSORS1C1;C2;PLD2;RASGRP3;ATXN2;ATXN1;IRAK1;SLC15A4;HLA-DQA1;ATG5;EDEM3;GSDMB;RABGAP1L;HLA-DRB9;FLI1;MSRA;PTPRC;TNFSF4;LOC102725019;HLA-DRA;GTF2IRD1;GRB2;SKIV2L;PCNXL3;HLA-DRB1;MUC21;GPR19;MUC22;…	PhenGenI_Association_2021
Lupus Erythematosus, Systemic	160/1113	1.03234e-79	5.09355e-76	0	0	9.29765	1690.99	HCP5;PHLDB1;NCF1;NCF2;CD80;MIR146A;IKZF1;PRDM1;IFIT1;IKZF2;NADSYN1;PHRF1;IKZF3;ETS1;BACH2;ICAM1;UBE2L3;SCAMP5;C4B;CYP21A1P;FCGRT;RASSF5;IL12A;ANKS1A;GTF2I;PDHX;PRKCB;NFKBIL1;HLA-B;HLA-C;ARID5B;HCFC1;BCR;CLEC4C;MSH5;CSNK2B;CD226;SNRPC;WDFY4;CFB;BLK;DDX6;PXK;NOTCH4;TCF7;CLEC16A;ABHD6;CREBL2;ITPR3;LPP;RASGRP1;PSORS1C1;C2;PLD2;RASGRP3;C3;PCNX3;ATXN2;SYNGR1;ATXN1;SOCS1;TERT;IRAK1;RREB1;SLC15A4;HLA-DQA…	DisGeNET
Systemic lupus erythematosus	51/83	4.12724e-61	2.13791e-58	0	0	69.8989	9718.74	CDKN1B;ITGAM;CD80;TNFAIP3;PTPN22;PRDM1;IKZF1;PHRF1;ETS1;LYST;BACH2;AFF1;UBE2L3;PTTG1;ITGAX;IL10;PDHX;ARID5B;ELF1;BANK1;TET3;MSH5;IRF5;WDFY4;HLA-DQB2;SLC29A3;CFB;HLA-DQB1;BLK;PXK;TNXB;LRRC18;NOTCH4;LEF1;CLEC16A;CREBL2;RASGRP3;DRAM1;STAT4;SLC15A4;HLA-DQA1;JAZF1;ATG5;NMNAT2;FCGR2A;TNIP1;TNFSF4;HLA-DRA;XKR6;HLA-DRB1;GPR19	Jensen_DISEASES
Rheumatoid Arthritis	88/501	1.69028e-49	9.4233e-47	0	0	9.99516	1122.47	HCP5;CIITA;TSBP1;CD40;SLC44A4;NCF1;NCF2;LST1;TNFAIP3;PTPN22;PRDM1;SMG7;IKZF3;BACH2;PHTF1;UBE2L3;MECP2;SPRED2;ACOXL;CTLA4;WAKMAR2;TNPO3;HLA-DPA1;IL10;MSH5-SAPCD1;NFKBIL1;TRIM39-RPP21;HLA-B;HLA-C;ARID5B;TSBP1-AS1;TYK2;RSBN1;RAD51B;MTF1;DGKQ;MSH5;CSNK2B;ZPBP2;REL-DT;IRF8;CD226;IRF5;WDFY4;CFB;HLA-DQB2;HLA-DQB1;BLK;DDX6;PXK;TNXB;LRRC18;NOTCH4;PLD4;ITPR3;AIF1;RASGRP1;PSORS1C1;C2;ATXN2;SYNGR1;IRAK1;STAT…	GeDiPNet_2023
Nonbacterial Verrucal Endocardiosis	39/58	3.06086e-49	1.13762e-46	0	0	87.714	9798.35	IL21;BLK;PXK;ITGAM;NCF1;TCF7;CLEC16A;TNFAIP3;PTPN22;PRDM1;IKZF1;PHRF1;ETS1;RASGRP1;RASGRP3;IFIH1;PCNX3;SYNGR1;TERT;STAT4;CTLA4;CSK;SH2B3;SLC15A4;HLA-DQA1;JAZF1;IL10;IRAK4;DEF6;FCGR2A;TNIP1;BANK1;TNFSF4;IRF5;CD226;FCGR2B;CFB;HLA-DRB1;SIGLEC6	GeDiPNet_2023
Libman-Sacks Disease	39/59	8.82926e-49	2.17818e-45	0	0	83.324	9219.69	IL21;BLK;PXK;ITGAM;NCF1;TCF7;CLEC16A;TNFAIP3;PTPN22;PRDM1;IKZF1;PHRF1;ETS1;RASGRP1;RASGRP3;IFIH1;PCNX3;SYNGR1;TERT;STAT4;CTLA4;CSK;SH2B3;SLC15A4;HLA-DQA1;JAZF1;IL10;IRAK4;DEF6;FCGR2A;TNIP1;BANK1;TNFSF4;IRF5;CD226;FCGR2B;CFB;SIGLEC6;HLA-DRB1	DisGeNET
Multiple Sclerosis	66/293	3.60405e-44	1.00463e-41	0	0	13.0654	1306.95	HCP5;TSBP1;LRRC34;CD40;SPEF2;SLC44A4;ITGAM;SIRPG;TNFAIP3;PTPN22;PHRF1;ETS1;BACH2;ICAM1;IFIH1;SPRED2;RGS1;IL12A;IL10;NCOA2;NCOA5;HLA-B;TSBP1-AS1;TYK2;ZFP90;BANK1;TRAF3;REL-DT;IRF8;CD226;CFB;HLA-DQB2;HLA-DQB1;PXK;TNXB;IL12A-AS1;NOTCH4;MYNN;CXCR5;CLEC16A;ITPR3;RASGRP1;LPP;PSORS1C1;C2;ATXN2;STAT4;LINC01967;CD58;RREB1;HLA-DQA1;ATG5;JAZF1;GSDMB;TIMMDC1;HLA-DRB9;LINC02571;GALC;ARHGAP31;TNIP1;HLA-DPB1;HL…	GeDiPNet_2023
Scleroderma	42/98	1.57981e-41	3.52297e-39	0	0	32.2003	3025.18	BLK;DDX6;PXK;ITGAM;TNXB;NCF2;IL12A-AS1;NAB1;NOTCH4;TPI1P2;TNFAIP3;PTPN22;IKZF2;PHRF1;SMG7;PSORS1C1;STAT4;CSK;ANKS1A;TNPO3;ATG5;HLA-DPA1;IL12RB2;JAZF1;GSDMB;MSH5-SAPCD1;PTPN11;TYK2;ARHGAP31;TNIP1;DGKQ;MSH5;HLA-DPB1;HLA-DRA;GRB2;IRF5;CDHR5;HLA-DRB1;SLC29A3;HLA-DQB2;MUC22;HLA-DQB1	GeDiPNet_2023
Type 1 diabetes mellitus	43/158	1.06334e-32	2.75404e-30	0	0	16.0402	1180.9	SLC44A4;TNXB;NOTCH4;LST1;SIRPG;CLEC16A;PTPN22;RASGRP1;AIF1;BACH2;PSORS1C1;C2;IFIH1;CTLA4;SH2B3;HLA-DQA1;HLA-DPA1;JAZF1;MICB;PRRT1;IL10;MAS1L;GSDMB;NFKBIL1;HLA-B;TYK2;RSBN1;IL2;NCR3;TRIM39;MSH5;CSNK2B;ZPBP2;HLA-DPB1;HLA-DRA;CD226;SKIV2L;IL7R;CFB;MUC21;HLA-DRB1;HLA-DQB2;HLA-DQB1	Jensen_DISEASES
Lupus Erythematosus, Systemic	34/86	2.41961e-32	3.58102e-30	0	0	27.5906	2008.57	BLK;PXK;HIP1;ITGAM;TNXB;LRRC18;NOTCH4;LEF1;TNFAIP3;PHRF1;ETS1;AFF1;PSORS1C1;UBE2L3;RASGRP3;C2;ITGAX;STAT4;SLC15A4;TNPO3;HLA-DQA1;HLA-DRB9;ELF1;TNIP1;BANK1;MSH5;CSNK2B;HLA-DRA;IRF5;SKIV2L;WDFY4;HLA-DQB2;CFB;MUC21	dbGaP
Rheumatoid Arthritis	49/220	1.18166e-32	1.17871e-29	0	0	12.4219	913.203	TSBP1;CD40;NAB1;TNFAIP3;PTPN22;IKZF1;PHRF1;BACH2;UBE2L3;MECP2;SPRED2;ACOXL;DGUOK-AS1;TNPO3;PRKCB;ARID5B;TSBP1-AS1;TYK2;RAD51B;MTF1;TET3;ZPBP2;REL-DT;CD226;IRF5;FAM193A;WDFY4;BLK;LEF1;PLD4;RASGRP1;SYNGR1;ATXN2;IRAK1;STAT4;LINC01967;SH2B3;ATG5;IL12RB2;JAZF1;GSDMB;HLA-DRB9;PLCL1;ARID3A;TPCN2;LINC00824;TNIP1;TNFSF4;FCGR2B	GWAS_Catalog_2023
interleukin-12 complex	70/504	1.7347e-32	2.13194e-29	0	0	7.23757	529.297	IL21;HCP5;CD40;ITGAM;NCF1;NCF2;CD80;TNFAIP3;PTPN22;NADSYN1;IKZF3;ICAM1;IFIH1;FCGR3B;RGS1;ITGAX;CTLA4;IL12A;JAK2;TNPO3;IL10;OLIG3;NFKBIL1;HLA-B;FLT3LG;HLA-C;IL19;TYK2;IRAK4;YDJC;NCR3;IRF3;OAS1;ZPBP2;IRF7;IRF8;CD226;TLR7;IRF5;WDFY4;HLA-DQB2;CD44;HLA-DQB1;BLK;PXK;CAPSL;CXCR5;CLEC16A;LPP;RELA;SOCS1;IRAK1;ERBB2;STAT4;CD58;CCL17;SH2B3;IL12RB2;CCL22;MX1;IL2;FAM167A;PTPRC;FCGR2A;TNIP1;TNFSF4;TMEM39A;PCNX…	Jensen_COMPARTMENTS
Rheumatoid Arthritis	133/1833	4.60802e-31	7.57865e-28	0	0	3.84801	268.792	NCF1;NCF2;CLEC10A;CD80;PDCD5;LST1;MIR146A;PLAT;PRDM1;PHRF1;IKZF3;ETS1;BACH2;ICAM1;UBE2L3;C4B;EFEMP2;FCGRT;GRAP2;IL12A;NFKBIL1;TRIM39-RPP21;HLA-B;FLT3LG;HLA-C;ARID5B;RSBN1;BCR;MSH5;CSNK2B;CD226;WDFY4;CFB;BLK;DDX6;PXK;NOTCH4;CLEC16A;PLD4;ITPR3;RASGRP1;PSORS1C1;C2;C3;SYNGR1;SOCS1;TERT;IRAK1;HLA-DQA1;ATG5;PRRT1;GSDMB;HLA-DRB5;LINC02571;IFNLR1;PRDX6;IL2;MSRA;PTPRC;NR4A3;LINC00824;TNFSF4;HLA-DRA;SKIV2L…	DisGeNET
Polyarthritis systemic	43/186	1.77965e-29	2.40253e-26	0	0	12.8808	852.693	BLK;IL21;PXK;CD40;ITGAM;MIR146A;TNFAIP3;PTPN22;PRDM1;ETS1;IKZF3;PSORS1C1;UBE2L3;C4B;C3;MECP2;IFIH1;SOCS1;FCGR3B;IRAK1;STAT4;CTLA4;IL12A;CSK;IL10;HLA-B;ARID3A;TYK2;FLI1;IL2;PTPRC;FCGR2A;TNIP1;BANK1;TNFSF4;HLA-DPB1;IRF8;CD226;IRF5;TLR7;HLA-DRB1;CD44;HLA-DQB1	Rare_Diseases_GeneRIF_Gene_Lists
Autoimmune Diseases	96/1060	3.26057e-29	4.02191e-26	0	0	4.62759	303.538	IL21;CIITA;CD40;ITGAM;NCF1;TNFRSF13B;NCF2;CD80;PDCD5;MIR146A;TNFAIP3;PTPN22;IKZF1;PRDM1;IKZF3;ETS1;BACH2;ICAM1;UBE2L3;IFIH1;MECP2;C4B;EFEMP2;FCGR3B;FCGRT;GRAP2;ITGAX;CTLA4;JAK2;TNPO3;IL10;NFKBIL1;HLA-B;FLT3LG;HLA-C;IL19;TYK2;BCR;DUSP22;RAD51B;NCR3;STIM1;IRF3;TRAF3;BANK1;ZPBP2;IRF7;IRF8;CD226;TLR7;IRF5;CFB;HLA-DQB2;CD44;HLA-DQB1;PPARD;BLK;PXK;CLEC16A;PLD4;AIF1;RASGRP1;USP18;C2;C3;ATXN2;SOCS1;TERT;…	DisGeNET
Ulcerative Colitis	48/261	5.41162e-28	1.00566e-25	0	0	9.72594	610.631	CD40;SLC44A4;TNXB;CLEC16A;TNFAIP3;PTPN22;IKZF1;PRDM1;ETS1;BACH2;RELA;ICAM1;UBE2L3;IFIH1;ATXN2;ORMDL3;STAT4;JAK2;SH2B3;HLA-DQA1;ATG5;ZNF365;JAZF1;IL10;GSDMB;MSH5-SAPCD1;PRKCB;HLA-DRB9;PLCL1;IL19;TYK2;HIPK1;ZFP90;FIBP;PTPRC;FCGR2A;LINC00824;TNIP1;BANK1;MSH5;ZPBP2;REL-DT;HLA-DRA;CD226;IRF5;IL7R;CFB;HLA-DRB1	GeDiPNet_2023
Systemic Lupus Erythematosus	21/32	1.21143e-26	1.92964e-24	0	0	78.5144	4685.38	BLK;IL10;PXK;ITGAM;TNFAIP3;PTPN22;ETS1;UBE2L3;MECP2;C4B;FCGR3B;IRAK1;TNIP1;BANK1;TNFSF4;STAT4;CTLA4;IRF5;FCGR2B;HLA-DRB1;JAZF1	GeDiPNet_2023
Multiple Sclerosis	48/271	3.15321e-27	2.09689e-24	0	0	9.28498	566.582	FAM167A-AS1;TSBP1;CD40;PHLDB1;SPEF2;IL12A-AS1;NAB1;LEF1;MYNN;CXCR5;CLEC16A;PRICKLE1;IKZF3;ETS1;LPP;RASGRP1;BACH2;AFF1;ATXN2;ATXN1;LBH;TERT;RGS1;STAT4;IL12A;LINC01967;CD58;WAKMAR2;RREB1;SH2B3;HLA-DQA1;JAZF1;NCOA2;LINC01980;TIMMDC1;NCOA5;TSBP1-AS1;PTPN11;TYK2;SCAMP2;GALC;FAM167A;RGCC;TRAF3;REL-DT;CD226;GRB2;IL7R	GWAS_Catalog_2023
Rheumatoid Arthritis (Rheumatoid Factor And/Or Anti-Cyclic Citrullinated Peptide Seropositive)	31/92	4.61504e-27	2.30175e-24	0	0	21.2961	1291.4	CD40;LEF1;PTPN22;IKZF1;RASGRP1;BACH2;UBE2L3;MECP2;SPRED2;ACOXL;ATXN2;SYNGR1;STAT4;SH2B3;ATG5;IL12RB2;GSDMB;PLCL1;ARID5B;TYK2;RAD51B;FCGR2A;TNIP1;LINC00824;TNFSF4;TET3;REL-DT;IRF5;CD226;FAM193A;WDFY4	GWAS_Catalog_2023
Rheumatoid arthritis	50/310	2.2479e-26	3.88137e-24	0	0	8.31677	491.165	CD40;SLC44A4;LST1;TNFAIP3;PTPN22;ETS1;PHTF1;SPRED2;CTLA4;HMG20A;TNPO3;HLA-DPA1;OLIG3;PRKCB;GPX3;NFKBIL1;HLA-B;ARID5B;RSBN1;MSH5;ZPBP2;WDFY4;CFB;HLA-DQB2;HLA-DQB1;BLK;TNXB;LRRC18;NOTCH4;PLD4;ITPR3;PRICKLE1;AIF1;PSORS1C1;C2;STAT4;SH2B3;HLA-DQA1;MICB;BCL2L15;PRRT1;MAS1L;GALC;TRIM39;HLA-DPB1;HLA-DRA;SKIV2L;HLA-DRB1;SIGLEC6;MUC21	Jensen_DISEASES
Vogt-Koyanagi-Harada syndrome	42/205	1.45742e-26	4.2338e-23	0	0	11.0018	654.505	IL21;CD40;CIITA;CD80;CLEC16A;TNFAIP3;PTPN22;ETS1;BACH2;ICAM1;C2;C3;SOCS1;IRAK1;STAT4;CTLA4;JAK2;CCL17;HLA-DQA1;ATG5;ZNF365;IL12RB2;IL10;GCA;HLA-B;HLA-C;IRAK4;IL2;BCR;IRF3;TNIP1;TNFSF4;KIT;HLA-DPB1;IRF7;HLA-DRA;IRF8;TLR7;DHCR7;CFB;HLA-DRB1;HLA-DQB1	Rare_Diseases_AutoRIF_Gene_Lists
Liver Cirrhosis, Biliary	30/94	2.00399e-25	5.33061e-23	0	0	19.5978	1114.52	POGLUT1;SPEF2;LOC285626;CAPSL;IL12A-AS1;NAB1;CLEC16A;CXCR5;PDGFB;TNFAIP3;IKZF3;ATXN2;SYNGR1;LBH;STAT4;TNPO3;HLA-DQA1;IL12RB2;TIMMDC1;PRKCB;TYK2;RAD51B;ARHGAP31;DGKQ;HLA-DRA;TMEM39A;IL7R;YPEL5;HLA-DRB1;HLA-DQB1	PhenGenI_Association_2021
Diabetes Mellitus, Insulin-Dependent	86/956	6.7286e-26	6.63978e-23	0	0	4.50386	261.048	IL21;HCP5;CD40;ITGAM;SLC44A4;CD80;LST1;SIRPG;MIR146A;TNFAIP3;PTPN22;IKZF1;IKZF3;BACH2;ICAM1;IFIH1;C4B;ACOXL;FCGR3B;FCGRT;RGS1;ITGAX;CTLA4;IL12A;JAK2;HLA-DPA1;CTSB;IL10;MSH5-SAPCD1;G6PD;PRKCB;HLA-B;HLA-C;IL19;TYK2;OAS1;MSH5;IRF7;IRF8;CD226;IRF5;CFB;HLA-DQB2;SLC29A3;HLA-DQB1;BLK;TNXB;CAPSL;NOTCH4;TCF7;CLEC16A;ITPR3;AIF1;LPP;RASGRP1;USP18;PSORS1C1;C2;C3;ATXN2;SOCS1;STAT4;CSK;SH2B3;HLA-DQA1;IL12RB2;B…	DisGeNET
Primary Biliary Cholangitis	27/72	3.50973e-25	1.40038e-22	0	0	24.9487	1404.84	POGLUT1;IL12A-AS1;NAB1;CLEC16A;IKZF3;ATXN2;SYNGR1;ST8SIA4;STAT4;IL12A;CD58;SH2B3;TNPO3;ATG5;IL12RB2;TIMMDC1;PRKCB;ARID3A;TYK2;RAD51B;DGKQ;HLA-DPB1;HLA-DRA;CD226;TMEM39A;IL7R;WDFY4	GWAS_Catalog_2023
Arthritis, Rheumatoid	45/276	5.03856e-24	8.93504e-22	0	0	8.34372	447.598	IL21;BLK;CD40;CXCR5;PLD4;TNFAIP3;PTPN22;PRDM1;RASGRP1;PHTF1;UBE2L3;MECP2;SPRED2;SYNGR1;ACOXL;LBH;PTTG1;STAT4;CTLA4;SH2B3;HLA-DQA1;TNPO3;ATG5;ZNF365;JAZF1;GSDMB;HLA-DRB5;PRKCB;HLA-DRB9;ARID5B;TYK2;YDJC;FLI1;IL2;RAD51B;FAM167A;LINC00824;MTF1;ZPBP2;CD226;IRF5;YPEL5;WDFY4;HLA-DRB1;HLA-DQB1	PhenGenI_Association_2021
Multiple Sclerosis	91/1106	1.28175e-24	1.05402e-21	0	0	4.10328	225.737	IL21;CIITA;CD40;SPEF2;ITGAM;SLC44A4;NCF1;CD80;SIRPG;MIR146A;TNFAIP3;PTPN22;PLAT;PHRF1;ETS1;BACH2;ICAM1;IFIH1;MECP2;SPRED2;FCGR3B;FCGRT;RGS1;GRAP2;ITGAX;CTLA4;IL12A;JAK2;IL10;NCOA2;NCOA5;HLA-B;HLA-C;TYK2;ZFP90;BCR;IRF3;OAS1;TRAF3;BANK1;IRF8;CD226;TLR7;IRF5;CFB;HLA-DQB2;CD44;HLA-DQB1;BLK;PXK;TNXB;IL12A-AS1;NOTCH4;MYNN;CXCR5;CLEC16A;LPP;USP18;RELA;PSORS1C1;C2;C3;ATXN2;SOCS1;STAT4;CD58;HLA-DQA1;ATG5;…	DisGeNET
Systemic Sclerosis	22/44	3.64409e-24	1.21166e-21	0	0	41.1903	2223	BLK;DDX6;PXK;GSDMB;IL12A-AS1;NOTCH4;NAB1;TNFAIP3;IKZF2;PSORS1C1;ARHGAP31;TNIP1;DGKQ;ZPBP2;STAT4;HLA-DRA;CSK;CDHR5;TNPO3;ATG5;IL12RB2;HLA-DPA1	GWAS_Catalog_2023
interleukin-23 complex	57/456	3.66408e-24	2.25158e-21	0	0	6.23157	336.277	IL21;HCP5;CD40;ITGAM;NCF1;NCF2;CD80;TNFAIP3;PTPN22;PRDM1;IFIT1;IKZF3;ICAM1;IFIH1;ITGAX;CTLA4;IL12A;JAK2;IL10;OLIG3;NFKBIL1;HLA-B;FLT3LG;HLA-C;TYK2;IRAK4;YDJC;OAS1;IRF3;IRF7;IRF8;TLR7;IRF5;HLA-DQB2;HLA-DQB1;CAPSL;TCF7;CLEC16A;RELA;SYNGR1;SOCS1;ORMDL3;STAT4;CCL17;SH2B3;HLA-DQA1;IL12RB2;CCL22;MX1;PTPN11;IL2;FCGR2A;TNIP1;TMEM39A;PCNXL3;IL7R;SIGLEC6	Jensen_COMPARTMENTS
Scleroderma, Systemic	20/36	2.57511e-23	3.42489e-21	0	0	51.2868	2667.61	BLK;ITGAM;NOTCH4;TPI1P2;TNFAIP3;PHRF1;IKZF3;PPCDC;PSORS1C1;FAM167A;TNIP1;STAT4;HLA-DPB1;HLA-DRA;ANKS1A;HLA-DQA1;TNPO3;HLA-DRB1;HLA-DPA1;HLA-DQB1	PhenGenI_Association_2021
Sj?gren's Syndrome	18/28	9.33247e-23	2.65975e-20	0	0	73.566	3731.71	BLK;TSBP1;IL12A-AS1;TNFAIP3;TSBP1-AS1;MIR3142HG;RASGRP3;ATXN2;TNIP1;DGKQ;STAT4;HLA-DPB1;HLA-DRA;IRF5;TNPO3;HLA-DQA1;ATG5;GTF2I	GWAS_Catalog_2023
Immune System Diseases	42/250	5.22098e-23	3.68005e-20	0	0	8.60157	441.319	DDX6;CD40;TNFRSF13B;IL12A-AS1;NOTCH4;MIR146A;CLEC16A;PTPN22;IKZF3;AIF1;ETS1;LPP;BACH2;PSORS1C1;UBE2L3;C2;C4B;IFIH1;SPRED2;ATXN2;ORMDL3;STAT4;CTLA4;SH2B3;HLA-DQA1;MICB;IL10;GSDMB;MSH5-SAPCD1;CCL22;HLA-C;IL19;TYK2;YDJC;IL2;ARHGAP31;STIM1;TNIP1;MSH5;HLA-DPB1;CFB;HLA-DRB1	DisGeNET
Diabetes Mellitus, Type 1	25/75	6.33204e-22	4.68571e-20	0	0	20.6968	1010.24	SLC44A4;TNXB;CAPSL;NOTCH4;SIRPG;CLEC16A;PTPN22;RASGRP1;BACH2;C2;IFIH1;CTLA4;SH2B3;HLA-DQA1;MICB;GSDMB;TYK2;IL2;MSH5;HLA-DRA;CD226;IL7R;HLA-DQB2;CFB;HLA-DQB1	dbGaP
Eosinophil Counts	72/780	2.49261e-22	6.21594e-20	0	0	4.51905	224.794	RERE;HCP5;CIITA;IKZF1;IKZF2;IKZF3;SPPL3;ETS1;BACH2;IFIH1;SPRED2;EFEMP2;ACOXL;GRAP2;LINC01229;WAKMAR2;JAK2;IKBKE;HLA-DPA1;NFKBIL1;HLA-C;IL19;TSBP1-AS1;ZFP90;DUSP22;RAD51B;TRAF3;MTF1;TET3;KIT;REL-DT;CD226;IRF5;FAM193A;HLA-DQB1;TNXB;IL12A-AS1;TCF7;MYNN;CLEC16A;ARHGAP15;MIR3142HG;LPP;RASGRP1;RELA;ATXN2;ATXN1;SOCS1;TERT;STAT4;LINC00877;FNIP1;CCL17;SH2B3;HLA-DQA1;ATG5;SLC17A4;HLA-DRB9;PTPN11;FLI1;MYO16…	GWAS_Catalog_2023
Type 1 Diabetes	30/119	4.46405e-22	9.89531e-20	0	0	14.0747	691.922	CAPSL;SIRPG;CLEC16A;PTPN22;IKZF1;RASGRP1;BACH2;INPP5B;IFIH1;ATXN2;ACOXL;STAT4;SH2B3;HLA-DQA1;JAZF1;IL10;GSDMB;STX17-DT;GCA;HLA-DQB1-AS1;TYK2;FLI1;RAD51B;ACAP1;NR4A3;DGKQ;HLA-DRA;CD226;IL7R;HLA-DQB1	GWAS_Catalog_2023
Lymphocyte Count	69/736	8.64532e-22	1.72474e-19	0	0	4.57455	221.865	RERE;HCP5;MICB-DT;TSBP1;CDKN1B;TNFRSF13B;PTPN22;IKZF1;LYST;IKZF3;SPPL3;ETS1;BACH2;PPCDC;AFF1;ARHGAP4;ICAM1;UBE2L3;IFIH1;ACOXL;DGUOK-AS1;IKBKE;NCOA2;PRKCB;HLA-C;ARID5B;TSBP1-AS1;TYK2;BCR;RAD51B;ELF1;TRAF3;IRF5;HLA-DQB2;SLC29A3;HLA-DQB1;PPARD;ILRUN;BLTP3A;IL12A-AS1;CLEC16A;ARHGAP15;LPP;APOLD1;ATXN2;IRAK1;ST8SIA4;CDH23;CSK;RREB1;SH2B3;ATG5;FDFT1;JAZF1;LINC02694;GSDMB;HLA-DRB5;TIMMDC1;LINC02571;MSC-A…	GWAS_Catalog_2023
interleukin-35 complex	43/281	6.99343e-22	2.86498e-19	0	0	7.70136	375.148	BLK;DDX6;CD40;PXK;CXCR5;CLEC16A;PLD4;TNFAIP3;PTPN22;NADSYN1;LPP;SOCS1;RGS1;STAT4;ITGAX;CTLA4;IL12A;CCL17;SH2B3;TNPO3;IL12RB2;JAZF1;IL10;CCL22;OLIG3;IL19;TYK2;IL2;FAM167A;FCGR2A;TNIP1;BANK1;TNFSF4;DGKQ;ZPBP2;IRF7;IRF8;GTF2IRD1;TLR7;TMEM39A;IRF5;IL7R;WDFY4	Jensen_COMPARTMENTS
B cell receptor complex	60/566	1.13371e-21	3.48331e-19	0	0	5.17896	249.775	IL21;CD40;CDKN1B;ITGAM;TNFRSF13B;CD80;LRRK1;TNFAIP3;PTPN22;IKZF1;PRDM1;IKZF3;ETS1;BACH2;AFF1;ICAM1;IKBKB;C4B;FCGR3B;GRAP2;ITGAX;CD37;JAK2;IL10;FCRL5;PRKCB;FCRL4;PPHLN1;TYK2;BCR;LAT2;SGK223;TRAF3;BANK1;KIT;IRF8;TLR7;CD44;BLK;PXK;PDGFB;CXCR5;RASGRP1;USP18;RELA;RASGRP3;C3;SOCS1;ERBB2;CSK;CD58;SH2B3;LYN;PTPN11;IL2;PTPRC;FCGR2A;GRB2;FCGR2B;IL7R	Jensen_COMPARTMENTS
Sjogren`s Syndrome	16/23	3.25861e-21	4.54169e-19	0	0	93.0415	4389.04	BLK;NCF1;IL12A-AS1;TNFAIP3;PRDM1;FCGR2A;PTTG1;TNIP1;DGKQ;STAT4;HLA-DPB1;HLA-DRA;IRF5;IL12A;TNPO3;GTF2I	GeDiPNet_2023
Systemic Scleroderma	60/562	7.90288e-22	4.8741e-19	0	0	5.22132	253.702	IL21;LRRC34;CD40;ITGAM;TNFAIP3;PTPN22;IFIT1;ICAM1;MECP2;EFEMP2;GRAP2;CTLA4;ANKS1A;TNPO3;HLA-DPA1;IL10;MSH5-SAPCD1;HLA-B;HLA-C;BANK1;MSH5;IRF7;IRF8;CD226;IRF5;CD44;HLA-DQB1;BLK;PXK;TNXB;IL12A-AS1;NOTCH4;PDGFB;PLD4;AIF1;RELA;PSORS1C1;ZNF629;IRAK1;STAT4;CD58;RREB1;HLA-DQA1;ATG5;IL12RB2;JAZF1;HLA-DRB5;STN1;MX1;FLI1;IL2;FAM167A;PTPRC;FCGR2A;TNIP1;TNFSF4;HLA-DPB1;HLA-DRA;HLA-DRB1;MUC22	DisGeNET
Psoriasis	72/818	3.92279e-21	2.15056e-18	0	0	4.28019	201.115	IL21;HCP5;CD40;ITGAM;TNFRSF13B;MIR146A;TNFAIP3;PTPN22;PLAT;IKZF3;ETS1;BACH2;ICAM1;UBE2L3;IFIH1;C4B;FCGR3B;PTTG1;GRAP2;ITGAX;CTLA4;SDF4;JAK2;IKBKE;ZNF365;IL10;OLIG3;PRKCB;NFKBIL1;HLA-B;HLA-C;IL19;TYK2;YDJC;STIM1;BANK1;MAPKAPK2;ZPBP2;CD226;TLR7;IRF5;CFB;HLA-DQB1;PPARD;TNXB;NOTCH4;IFI6;CLEC16A;PSORS1C1;C2;C3;SYNGR1;SOCS1;CCL17;SH2B3;HLA-DQA1;JAZF1;LYN;CCL22;LINC02571;IFNLR1;HIPK1;IL2;FIBP;FCGR2A;LIN…	DisGeNET
Interferon regulatory factor 5 complex	22/59	1.10146e-20	2.7074e-18	0	0	24.4727	1124.64	IL10;BLK;CXCR5;TNFAIP3;PTPN22;PRDM1;IRAK4;UBE2L3;SOCS1;FCGR2A;IRF3;IRAK1;BANK1;TNFSF4;IRF7;STAT4;CTLA4;IRF8;IRF5;TLR7;TNPO3;XKR6	Jensen_COMPARTMENTS
Vogt-Koyanagi-Harada syndrome	28/108	4.7767e-21	3.22427e-18	0	0	14.5584	681.193	CD40;MIR146A;CLEC16A;TNFAIP3;PTPN22;ETS1;BACH2;C3;SOCS1;IRAK1;STAT4;CTLA4;HLA-DQA1;ATG5;IL12RB2;IL10;HLA-B;HLA-C;IRAK4;TNIP1;TNFSF4;IRF8;TLR7;DHCR7;IL7R;CFB;HLA-DRB1;HLA-DQB1	Rare_Diseases_GeneRIF_Gene_Lists
Cutaneous sclerosis	35/190	1.03713e-20	3.5632e-18	0	0	9.4986	437.08	BLK;IL21;ITGAM;NOTCH4;TNFAIP3;PTPN22;PRDM1;UBE2L3;C3;MECP2;IRAK1;ITGAX;STAT4;IL12A;CD58;TNPO3;CTSB;IL10;MX1;HLA-B;FLT3LG;FLI1;IL2;FAM167A;FCGR2A;BANK1;TNFSF4;IRF7;HLA-DPB1;IRF8;CD226;IRF5;FCGR2B;HLA-DRB1;HLA-DQB1	Rare_Diseases_GeneRIF_Gene_Lists
Diffuse systemic sclerosis	39/243	1.05576e-20	3.5632e-18	0	0	8.09188	372.206	IL21;BLK;ITGAM;NOTCH4;TNFAIP3;PTPN22;AIF1;UBE2L3;ICAM1;C3;MECP2;FCGR3B;IRAK1;STAT4;ITGAX;CTLA4;IL12A;CD58;HLA-DQA1;TNPO3;CTSB;IL10;HLA-DRB5;HLA-B;FLI1;IL2;FAM167A;FCGR2A;BANK1;TNFSF4;HLA-DPB1;IRF7;IRF8;CD226;IRF5;FCGR2B;HLA-DRB1;CD44;HLA-DQB1	Rare_Diseases_GeneRIF_Gene_Lists
Diffuse scleroderma	38/236	2.98859e-20	8.0692e-18	0	0	8.10806	364.513	IL21;BLK;ITGAM;NOTCH4;TNFAIP3;PTPN22;AIF1;UBE2L3;ICAM1;C3;MECP2;FCGR3B;IRAK1;STAT4;ITGAX;CTLA4;IL12A;CD58;HLA-DQA1;TNPO3;CTSB;IL10;HLA-DRB5;HLA-B;FLI1;IL2;FAM167A;FCGR2A;BANK1;TNFSF4;HLA-DPB1;IRF7;IRF8;CD226;IRF5;FCGR2B;HLA-DRB1;HLA-DQB1	Rare_Diseases_GeneRIF_Gene_Lists
Systemic scleroderma	17/31	7.19933e-20	9.32314e-18	0	0	49.5139	2182.46	PRRT1;TNXB;NOTCH4;PSORS1C1;TNIP1;MSH5;STAT4;HLA-DPB1;HLA-DRA;IRF5;TNPO3;HLA-DQA1;MUC21;HLA-DQB2;HLA-DPA1;MICB;HLA-DQB1	Jensen_DISEASES
Diabetes Mellitus, Type 1	37/235	2.08488e-19	2.21831e-17	0	0	7.87745	338.844	SLC44A4;TNXB;CAPSL;NOTCH4;SIRPG;CLEC16A;PTPN22;RASGRP1;BACH2;PHTF1;C2;IFIH1;CTLA4;JAK2;SH2B3;HLA-DQA1;ZNF365;MICB;BCL2L15;IL10;GSDMB;HLA-DRB5;MSH5-SAPCD1;HLA-DRB9;TYK2;IL2;NCR3;LOC102725019;MSH5;ZPBP2;HLA-DRA;CD226;IL7R;CFB;HLA-DRB1;HLA-DQB2;HLA-DQB1	PhenGenI_Association_2021
Lupus nephritis	32/167	1.4176e-19	3.1896e-17	0	0	9.91665	430.384	C1QB;CD40;ITGAM;TNFRSF13B;CD80;MIR146A;CXCR5;TNFAIP3;PTPN22;IKZF1;ETS1;ICAM1;RASGRP3;C3;IFIH1;SOCS1;FCGR3B;FCGRT;STAT4;SLC15A4;ATG5;IL10;IL19;FCGR2A;TNIP1;TNFSF4;IRF7;IRF5;TLR7;FCGR2B;HLA-DRB1;HLA-DQB1	Rare_Diseases_GeneRIF_Gene_Lists
Myositis	21/59	2.62753e-19	3.25521e-17	0	0	22.6964	971.02	IL10;HCP5;RNASEH2C;NCF2;IL12A-AS1;HLA-B;PTPN22;PTPN11;TYK2;SMG7;IFIH1;IRAK1;TNIP1;DGKQ;STAT4;IL12A;IRF5;TNPO3;MICB;IL12RB2;ATG5	GeDiPNet_2023
Doctor diagnosed hayfever/allergic rhinitis/eczema 6152 9	32/163	6.57493e-20	3.39267e-17	0	0	10.2216	451.47	RERE;TCF7;CLEC16A;CXCR5;TNFAIP3;IKZF2;ARHGAP15;ETS1;LPP;SPPL3;BACH2;PPCDC;ATXN2;PTTG1;SH2B3;HLA-DQA1;ZNF365;JAZF1;FKBPL;PLCL1;HLA-B;TRAFD1;ARHGAP27;OVOL1;IL2;RAD51B;DUSP22;TRAF3;TNFSF4;SKIV2L;IL7R;HLA-DQB1	UK_Biobank_GWAS_v1
Biliary cirrhosis	31/155	1.42345e-19	7.02328e-17	0	0	10.4423	453.157	DDX6;IL12A-AS1;CD80;NAB1;CLEC16A;CXCR5;PTPN22;PRICKLE1;IKZF3;ICAM1;SYNGR1;ORMDL3;STAT4;CTLA4;IL12A;JAK2;SH2B3;TNPO3;IL12RB2;PDHX;GSDMB;TIMMDC1;TYK2;RAD51B;ARHGAP31;ELF1;ZPBP2;IRF5;TMEM39A;IL7R;HLA-DRB1	DisGeNET
Eosinophill percentage 30210 raw	50/447	3.51143e-19	9.05948e-17	0	0	5.40798	229.802	IL21;RERE;TNFAIP3;IKZF1;IKZF2;LYST;IKZF3;ETS1;BACH2;MECP2;C4B;SPRED2;ANKS1A;JAK2;ZNF365;HLA-B;YDJC;ZFP90;DUSP22;TET3;IRF8;CD226;IRF5;ACTRT3;HLA-DQB1;BLK;DDX6;TCF7;CLEC16A;LPP;INPP5B;ATXN2;TERT;ERI1;FNIP1;HLA-DQA1;ATG5;JAZF1;MICB;PTPN11;KLF2;MSRA;PTPRC;NR4A3;FAP;TNIP1;TNFSF4;IL7R;XKR6;SIGLEC5	UK_Biobank_GWAS_v1
Hypothyroidism	29/138	5.14683e-19	9.33448e-17	0	0	11.0738	466.327	ILRUN;CD80;PTPN22;PHRF1;LPP;RASGRP1;BACH2;INPP5B;ATXN2;TERT;STAT4;CTLA4;SH2B3;HLA-DPA1;IL12RB2;TIMMDC1;ARID5B;TYK2;HIPK1;RAD51B;IQCN;ACAP1;LINC00824;MTF1;HLA-DPB1;CD226;IRF5;CDHR5;HLA-DQB1	GWAS_Catalog_2023
Lupus Erythematosus, Discoid	42/309	2.09532e-19	9.39847e-17	0	0	6.68036	287.318	IL21;BLK;CD40;ITGAM;NCF1;NCF2;CD80;MIR146A;PTPN22;PRDM1;PHRF1;ETS1;AFF1;C4B;C3;MECP2;IFIH1;FCGR3B;ERBB2;STAT4;CTLA4;IL10;PRKCB;HLA-C;ARID3A;TYK2;FLI1;IL2;BCR;FAM167A;PTPRC;FCGR2A;TNIP1;TNFSF4;IRF7;TLR7;IRF5;IL7R;FCGR2B;FCGR2C;HLA-DRB1;CD44	DisGeNET
Systemic Seropositive Rheumatic Diseases (Systemic Sclerosis Or Systemic Lupus Erythematosus Or Rheumatoid Arthritis Or Idiopathic Inflammatory Myopathies)	13/16	5.85425e-19	9.73269e-17	0	0	175.329	7360.66	NCF2;PTPN22;PTPN11;TYK2;SMG7;MIR3142HG;TNIP1;DGKQ;STAT4;IRF5;TNPO3;ATG5;IL12RB2	GWAS_Catalog_2023
Crohn Disease	40/293	1.33511e-18	1.48864e-16	0	0	6.68966	275.33	CD40;TCF7;CLEC16A;TNFAIP3;PTPN22;PRDM1;ETS1;RASGRP1;LPP;BACH2;UBE2L3;IFIH1;ATXN2;STAT4;JAK2;SH2B3;ATG5;ZNF365;JAZF1;IL10;PRKCB;PLCL1;HLA-B;IL19;TSBP1-AS1;TYK2;HIPK1;FIBP;ELF1;FCHSD2;FCGR2A;LINC00824;ATG16L2;TNIP1;BANK1;ZPBP2;REL-DT;CD226;HLA-DRB1;HLA-DQB1	GeDiPNet_2023
Lupus Vulgaris	40/284	4.28351e-19	1.76124e-16	0	0	6.93965	293.508	IL21;BLK;CD40;ITGAM;NCF2;CD80;MIR146A;PTPN22;PRDM1;PHRF1;ETS1;AFF1;C4B;C3;MECP2;IFIH1;FCGR3B;ERBB2;STAT4;CTLA4;IL10;PRKCB;HLA-C;ARID3A;TYK2;FLI1;IL2;BCR;FAM167A;PTPRC;FCGR2A;TNIP1;TNFSF4;IRF7;TLR7;IRF5;FCGR2B;FCGR2C;HLA-DRB1;CD44	DisGeNET
Autoimmune Thyroid Disease	22/71	1.16127e-18	1.78211e-16	0	0	18.468	762.672	RERE;TIMMDC1;ARID5B;PTPN22;TYK2;RASGRP1;LPP;BACH2;IFIH1;RAD51B;INPP5B;MSRA;ATXN2;ACAP1;IRF3;LINC00208;LINC00824;STAT4;CTLA4;CD226;SH2B3;HLA-DQA1	GWAS_Catalog_2023
Diabetes Mellitus	80/1096	1.87058e-18	1.89608e-16	0	0	3.50802	143.198	HCP5;TSBP1;SLC44A4;NCF1;LST1;SIRPG;PTPN22;IKZF1;SPPL3;ETS1;BACH2;ICAM1;IFIH1;MECP2;ACOXL;CTLA4;HMG20A;HLA-DPA1;GTF2I;IL10;MSH5-SAPCD1;CAMK1D;PRKCB;NFKBIL1;HLA-B;IL19;TSBP1-AS1;TYK2;DARS1;FCHSD2;OAS1;HNF1A-AS1;MSH5;CSNK2B;CD226;MCM6;CFB;HLA-DQB2;SLC29A3;HLA-DQB1;BLK;RNASEH2C;TNXB;NOTCH4;CLEC16A;ITPR3;ARHGAP15;RASGRP1;RELA;PSORS1C1;C2;C3;ATXN2;ATXN1;TERT;CDH23;RREB1;SH2B3;HLA-DQA1;BCL2L15;JAZF1;MIC…	GeDiPNet_2023
Lupus Erythematosus	41/304	7.64909e-19	2.90312e-16	0	0	6.60728	275.619	IL21;BLK;CD40;ITGAM;NCF2;CD80;MIR146A;PTPN22;PRDM1;PHRF1;ETS1;AFF1;ICAM1;C4B;C3;MECP2;IFIH1;FCGR3B;ERBB2;STAT4;CTLA4;IL10;PRKCB;HLA-C;ARID3A;TYK2;FLI1;IL2;BCR;FAM167A;PTPRC;FCGR2A;TNIP1;TNFSF4;IRF7;TLR7;IRF5;FCGR2B;FCGR2C;HLA-DRB1;CD44	DisGeNET
Immunodeficiency with hyper IgM type 1	34/200	5.28038e-19	1.12631e-15	0	0	8.59219	361.603	BLK;CD40;CIITA;TNFRSF13B;NCF1;CD80;IKZF1;IKZF2;IKZF3;RASSF5;CD37;CSK;HLA-DQA1;LYN;CCL22;MX1;HLA-B;LAT2;ACAP1;OAS1;TNIP1;TRAF3;HLA-DPB1;IRF7;HLA-DRA;IRF8;CD226;TLR7;IRF5;FCGR2B;WDFY4;HLA-DRB1;SIPA1;HLA-DQB1	Rare_Diseases_GeneRIF_ARCHS4_Predictions
MHC Class I Polypeptide-Related Sequence A Levels	15/27	8.59088e-18	1.2242e-15	0	0	50.763	1994.78	HCP5;MICB-DT;TSBP1;MSH5-SAPCD1;SLC44A4;TNXB;NOTCH4;LINC02571;HLA-B;TSBP1-AS1;MSH5;HCG20;HLA-DQA1;MICB;MUC22	GWAS_Catalog_2023
Crohn Disease	71/912	6.71044e-18	2.36495e-15	0	0	3.71622	146.95	IL21;CD40;ITGAM;NCF1;MIR146A;TNFAIP3;PTPN22;PRDM1;ETS1;BACH2;ICAM1;UBE2L3;IFIH1;FCGR3B;GRAP2;ITGAX;CTLA4;JAK2;ZNF365;SCYL1;IL10;PRKCB;NFKBIL1;FCRL4;HLA-B;HLA-C;IL19;TYK2;ELF1;FCHSD2;BANK1;ZPBP2;IRF8;CD226;IRF5;LCT;CFB;HLA-DQB2;CD44;HLA-DQB1;TCF7;CLEC16A;AIF1;LPP;RASGRP1;RELA;C3;ATXN2;SOCS1;IRAK1;ORMDL3;STAT4;SH2B3;ATG5;IL12RB2;JAZF1;MICB;PLCL1;HIPK1;PRDX6;IL2;FIBP;PTPRC;FCGR2A;ATG16L2;LINC00824;H…	DisGeNET
Idiopathic hypersomnia	33/200	4.52203e-18	3.21516e-15	0	0	8.27117	330.331	C1QB;BLK;CD40;CIITA;TNFRSF13B;NCF1;CLEC10A;AIF1;FCGRT;CD37;CSK;HLA-DQA1;HLA-DPA1;HLA-DRB5;CCL22;MX1;HLA-B;TYK2;LAT2;OAS1;TNIP1;HLA-DPB1;IRF7;HLA-DRA;IRF8;GRB2;TLR7;IRF5;FCGR2B;WDFY4;HLA-DRB1;SIPA1;HLA-DQB1	Rare_Diseases_GeneRIF_ARCHS4_Predictions
Immunodeficiency with hyper IgM type 2	33/200	4.52203e-18	3.21516e-15	0	0	8.27117	330.331	BLK;CD40;CIITA;TNFRSF13B;NCF1;CD80;IKZF1;IKZF2;IKZF3;ARHGAP4;RASSF5;CD37;CSK;HLA-DQA1;LYN;CCL22;MX1;HLA-B;TYK2;DEF6;LAT2;ACAP1;TNIP1;HLA-DPB1;IRF7;IRF8;CD226;TLR7;IRF5;WDFY4;HLA-DRB1;SIPA1;HLA-DQB1	Rare_Diseases_GeneRIF_ARCHS4_Predictions
Crohn's disease	35/248	7.05526e-17	7.30925e-15	0	0	6.89141	256.293	CD40;NOTCH4;CXCR5;TNFAIP3;PTPN22;IKZF1;PRDM1;IKZF3;AIF1;RASGRP1;BACH2;UBE2L3;SPRED2;STAT4;JAK2;HLA-DQA1;ZNF365;JAZF1;IL10;GSDMB;PRKCB;PLCL1;TYK2;RSBN1;ZFP90;RAD51B;FIBP;ELF1;FCHSD2;FCGR2A;FAP;BANK1;ZPBP2;CD226;IRF5	Jensen_DISEASES
Liver RNA M12 Module (Tan) PMID26900923	62/709	3.99906e-18	8.24606e-15	0	0	4.17345	167.19	CIITA;CD40;ITGAM;HIP1;NCF1;NCF2;CD80;LST1;SIRPG;TNFAIP3;PTPN22;IKZF1;PRDM1;IFIT1;SIRPB1;ARHGAP4;ICAM1;FCGR3B;RGS1;ITGAX;CTSB;ARL11;G6PD;PRKCB;HLA-B;HLA-C;ZFP90;CLEC4C;OAS1;BANK1;IRF7;IRF8;TLR7;WDFY4;HLA-DQB2;SLC29A3;CD44;HLA-DQB1;C1QB;PLD4;ITPR3;ARHGAP15;AIF1;RASGRP1;DRAM1;ST8SIA4;HLA-DQA1;LYN;LRRC25;HLA-DRB5;MX1;ARHGAP27;FLI1;TPCN2;FAM167A;PTPRC;FCGR2A;TNIP1;FCGR2B;HLA-DRB1;SIGLEC6;SSBP4	HDSigDB_Human_2021
Cholangitis	29/168	1.42122e-16	1.31677e-14	0	0	8.67036	316.38	CIITA;CD40;CLEC16A;TNFAIP3;PTPN22;PRDM1;ETS1;BACH2;UBE2L3;IFIH1;ATXN2;LINC01967;SH2B3;ATG5;ZNF365;JAZF1;IL10;PRKCB;IL19;TYK2;HIPK1;FIBP;LINC00824;TNIP1;BANK1;ZPBP2;REL-DT;CD226;HLA-DQB1	GeDiPNet_2023
Celiac Disease	27/143	1.53525e-16	1.31677e-14	0	0	9.64307	351.13	IL21;PHLDB1;CIITA;NCF2;IL12A-AS1;CD80;MYNN;SMG7;ETS1;LPP;BACH2;ATXN2;STAT4;CTLA4;IL12A;SH2B3;HLA-DQA1;TNPO3;YDJC;IL2;ARHGAP31;LINC00824;REL-DT;HLA-DPB1;IRF5;HLA-DRB1;HLA-DQB1	GeDiPNet_2023
Allergic Disease (Asthma, Hay Fever Or Eczema)	25/118	1.1747e-16	1.56235e-14	0	0	11.1027	407.252	RERE;CLEC16A;TNFAIP3;ITPR3;ARHGAP15;MIR3142HG;LPP;SPPL3;BACH2;ATXN2;WAKMAR2;JAK2;IKBKE;HLA-DQA1;ATG5;HLA-DPA1;JAZF1;GSDMB;PLCL1;HLA-B;IPCEF1;RAD51B;TNFSF4;HLA-DPB1;IL7R	GWAS_Catalog_2023
Oral Ulcer	21/79	2.38604e-16	1.90031e-14	0	0	14.8548	534.351	IL10;TNXB;IL12A-AS1;NOTCH4;HLA-B;TNFAIP3;IL19;IKZF1;PSORS1C1;RELA;PTPRC;IRAK1;MAPKAPK2;STAT4;HLA-DPB1;IRF8;IL12A;IL7R;RREB1;HLA-DPA1;MUC22	GeDiPNet_2023
Ankylosing Spondylitis	29/172	2.73411e-16	2.03235e-14	0	0	8.42609	301.954	CD40;CLEC16A;TNFAIP3;PTPN22;PRDM1;ETS1;BACH2;UBE2L3;IFIH1;ATXN2;SH2B3;SLC17A2;ATG5;ZNF365;JAZF1;IL10;PRKCB;HLA-B;IL19;TYK2;HIPK1;FIBP;FCGR2A;LINC00824;TNIP1;BANK1;ZPBP2;REL-DT;CD226	GeDiPNet_2023
Leishmaniasis	21/72	2.90508e-17	2.31245e-14	0	0	16.8997	643.499	IL10;HLA-DRB5;ITGAM;NCF1;NCF2;PRKCB;IRAK4;RELA;C3;FCGR3B;FCGR2A;IRAK1;HLA-DPB1;HLA-DRA;IL12A;JAK2;FCGR2C;HLA-DQA1;HLA-DRB1;HLA-DPA1;HLA-DQB1	BioPlanet_2019
Vitiligo	24/112	3.66904e-16	2.55686e-14	0	0	11.2432	399.599	RERE;SLC44A4;TNXB;CD80;NOTCH4;HLA-DRB9;LINC02571;HLA-B;ARID5B;PTPN22;TSBP1-AS1;LPP;BACH2;FLI1;IFIH1;ATXN2;PTPRC;IRF3;STAT4;SH2B3;HLA-DQA1;HLA-DRB1;SLC29A3;CD44	GeDiPNet_2023
Celiac Disease	39/312	7.9527e-17	2.61591e-14	0	0	6.02506	223.352	IL21;CIITA;IL12A-AS1;CLEC10A;CD80;PDGFB;MYNN;TNFAIP3;PTPN22;ETS1;LPP;BACH2;ICAM1;ATXN2;FCGRT;RGS1;ERBB2;STAT4;CTLA4;IL12A;SH2B3;HLA-DQA1;CTSB;IL12RB2;IL10;OLIG3;HLA-B;HLA-C;YDJC;IL2;ARHGAP31;PTPRC;FCGR2A;MSH5;ULK3;HLA-DPB1;HLA-DRB1;HLA-DQB2;HLA-DQB1	DisGeNET
Positive rheumatoid factor polyarthritis	26/131	1.56393e-16	3.01616e-14	0	0	10.2427	372.773	IL21;MIR146A;TNFAIP3;PTPN22;PRDM1;ETS1;AIF1;ICAM1;FCGR3B;STAT4;CTLA4;IL12A;CD58;HLA-DQA1;IL10;HLA-B;HLA-C;IL2;PTPRC;FCGR2A;HLA-DPB1;CD226;IRF5;FCGR2B;HLA-DRB1;HLA-DQB1	Rare_Diseases_GeneRIF_Gene_Lists
Leishmaniasis	21/77	1.34012e-16	3.06888e-14	0	0	15.3869	562.368	IL10;HLA-DRB5;ITGAM;NCF1;NCF2;PRKCB;IRAK4;RELA;C3;FCGR3B;FCGR2A;IRAK1;HLA-DPB1;HLA-DRA;IL12A;JAK2;FCGR2C;HLA-DQA1;HLA-DRB1;HLA-DPA1;HLA-DQB1	KEGG_2021_Human
Monocyte Count	56/645	2.6444e-16	3.29723e-14	0	0	4.09673	146.945	HCP5;MICB-DT;CIITA;CDKN1B;TNFRSF13B;STAB2;PTPN22;IKZF1;CMAHP;LYST;ETS1;RCBTB1;SIRPB1;ICAM1;UBE2L3;ACOXL;FCGR3B;HLA-DPA1;NFKBIL1;FLT3LG;DARS1;SCAMP2;NCR3;KIT;BMP2K;IRF8;CD226;LCT;HLA-DQB2;ILRUN;IL12A-AS1;NOTCH4;ARHGAP15;LPP;APOLD1;INPP5B;ATXN2;ATXN1;ST8SIA4;CDH23;RREB1;SH2B3;HLA-DQA1;FDFT1;JAZF1;MICB;LYN;LINC02694;CARMIL1;FLI1;MYO16;FIBP;HLA-DPB1;SSBP4;SIGLEC5;MUC22	GWAS_Catalog_2023
Self-reported hypothyroidism/myxoedema 20002 1226	27/145	2.21799e-16	3.81494e-14	0	0	9.47865	341.656	BLK;IL21;POGLUT1;SPEF2;TNXB;TCF7;PTPN22;RASGRP1;LPP;BACH2;PSORS1C1;INPP5B;ATXN2;STAT4;CTLA4;SH2B3;HLA-DQA1;TRAFD1;ARID5B;TYK2;RAD51B;MSRA;ARHGAP31;FAM167A;ACAP1;FAP;XKR6	UK_Biobank_GWAS_v1
Lupus Nephritis	32/210	1.61341e-16	4.97535e-14	0	0	7.50436	272.881	BLK;CD40;TNFRSF13B;CD80;PDGFB;MIR146A;TNFAIP3;IKZF1;ICAM1;MECP2;FCGR3B;IRAK1;ERBB2;STAT4;CCL17;ATG5;IL10;CAMK1D;PRKCB;MX1;HLA-C;FLI1;IL2;FAM167A;FCGR2A;TNIP1;TNFSF4;TLR7;IRF5;HLA-DRB1;XKR6;CD44	DisGeNET
Wilson disease	33/229	2.95389e-16	4.98469e-14	0	0	7.03681	251.624	IL21;CD40;CIITA;NOTCH4;TNFAIP3;PLAT;PTPN22;PRDM1;RELA;ICAM1;C3;MECP2;IKBKB;FCGR3B;TERT;ERBB2;STAT4;CTLA4;CD58;JAK2;HLA-DQA1;IL10;HLA-DRB5;G6PD;HLA-B;HLA-C;IRAK4;IL2;PTPRC;KIT;MAPKAPK2;HLA-DRB1;CD44	Rare_Diseases_GeneRIF_Gene_Lists
Langerhans Cells	25/123	3.33316e-16	5.03307e-14	0	0	10.5335	375.389	CIITA;ITGAM;NCF1;NCF2;CD80;CLEC10A;AIF1;ITGAX;HLA-DQA1;HLA-DPA1;HLA-DRB5;PRKCB;HLA-DRB9;PTPRC;FCGR2A;HLA-DPB1;HLA-DRA;IRF8;TLR7;FCGR2B;WDFY4;FCGR2C;HLA-DRB1;HLA-DQB2;HLA-DQB1	PanglaoDB_Augmented_2021
Temporal arteritis	22/92	5.3321e-16	7.19834e-14	0	0	12.9136	454.141	IL21;IL10;BLK;CD40;MX1;HLA-B;TNFAIP3;PTPN22;IL2;ICAM1;MECP2;FAM167A;FCGR2A;IRAK1;BANK1;STAT4;IL12A;IRF5;CD226;CSK;HLA-DRB1;IL12RB2	Rare_Diseases_GeneRIF_Gene_Lists
Juvenile temporal arteritis	22/92	5.3321e-16	7.19834e-14	0	0	12.9136	454.141	IL21;IL10;BLK;CD40;MX1;HLA-B;TNFAIP3;PTPN22;IL2;ICAM1;MECP2;FAM167A;FCGR2A;IRAK1;BANK1;STAT4;IL12A;IRF5;CD226;CSK;HLA-DRB1;IL12RB2	Rare_Diseases_GeneRIF_Gene_Lists
Hypersensitivity	30/185	2.51935e-16	7.31203e-14	0	0	8.05411	289.282	RERE;CLEC16A;TNFAIP3;ITPR3;IKZF3;LPP;MIR3142HG;BACH2;ATXN2;ORMDL3;JAK2;CCL17;HLA-DQA1;ATG5;HLA-DPA1;ZNF365;JAZF1;HLA-DRB5;GSDMB;NFKBIL1;PLCL1;HLA-B;IL2;RAD51B;ZPBP2;HLA-DPB1;HLA-DRA;IL7R;HLA-DRB1;HLA-DQB1	DisGeNET
Acute disseminated encephalomyelitis	31/200	2.959e-16	9.0165e-14	0	0	7.64405	273.325	C1QB;CD40;CIITA;NCF1;NCF2;AIF1;ARHGAP4;FCGRT;ITGAX;CD37;CSK;HLA-DQA1;HLA-DPA1;LYN;LRRC25;HLA-DRB5;HLA-C;TYK2;ARHGAP27;OAS1;TNIP1;HLA-DPB1;HLA-DRA;IRF8;IRF5;FCGR2B;WDFY4;FCGR2C;HLA-DRB1;SIPA1;HLA-DQB1	Rare_Diseases_GeneRIF_ARCHS4_Predictions
Disseminated infection with mycobacterium avium complex	31/200	2.959e-16	9.0165e-14	0	0	7.64405	273.325	BLK;CD40;CIITA;NCF1;AIF1;ARHGAP4;FCGRT;CD37;CSK;HLA-DQA1;HLA-DPA1;LYN;HLA-DRB5;HLA-B;TYK2;ARHGAP27;LAT2;ACAP1;OAS1;HLA-DPB1;IRF7;HLA-DRA;IRF8;TLR7;IRF5;FCGR2B;WDFY4;FCGR2C;HLA-DRB1;SIPA1;HLA-DQB1	Rare_Diseases_GeneRIF_ARCHS4_Predictions
Enteropathy-associated T-cell lymphoma	31/200	2.959e-16	9.0165e-14	0	0	7.64405	273.325	BLK;CIITA;TNFRSF13B;NCF1;CD80;PTPN22;IKZF1;IKZF2;IKZF3;ETS1;ARHGAP4;RASSF5;CD37;CSK;HLA-DQA1;HLA-DPA1;LYN;CCL22;HLA-B;TYK2;ACAP1;PTPRC;HLA-DPB1;HLA-DRA;IRF8;CD226;IRF5;FCGR2B;WDFY4;HLA-DRB1;SIPA1	Rare_Diseases_GeneRIF_ARCHS4_Predictions
Immunodeficiency with hyper IgM type 5	31/200	2.959e-16	9.0165e-14	0	0	7.64405	273.325	BLK;CD40;CIITA;TNFRSF13B;NCF1;CD80;CXCR5;PTPN22;IKZF1;IKZF2;IKZF3;RASSF5;CD37;CSK;HLA-DQA1;CCL22;PRKCB;HLA-B;TYK2;DEF6;LAT2;ACAP1;HLA-DPB1;IRF8;CD226;TLR7;IRF5;WDFY4;HLA-DRB1;SIPA1;HLA-DQB1	Rare_Diseases_GeneRIF_ARCHS4_Predictions
Allograft Rejection WP2328	22/89	2.48954e-16	9.06192e-14	0	0	13.4939	484.827	IL21;IL10;C1QB;CD40;HLA-DRB5;CD80;CSNK2A2;HLA-B;CXCR5;HLA-C;IL2;C2;C4B;C3;HLA-DPB1;CTLA4;HLA-DRA;IL12A;HLA-DQA1;HLA-DRB1;HLA-DPA1;HLA-DQB1	WikiPathway_2021_Human
Cutaneous lupus erythematosus	24/116	8.57908e-16	1.05289e-13	0	0	10.7521	373.014	BLK;IL10;ITGAM;NCF1;MX1;HLA-B;FLT3LG;HLA-C;TYK2;C2;C3;IFIH1;FAM167A;FCGR2A;IRAK1;TNFSF4;ITGAX;CTLA4;IRF5;CD58;CCL17;HLA-DRB1;TNPO3;HLA-DQB1	Rare_Diseases_GeneRIF_Gene_Lists
Asthma (Childhood Onset)	29/183	1.50461e-15	1.76571e-13	0	0	7.81978	266.891	RERE;TSBP1;CIITA;CLEC16A;CXCR5;IKZF3;LPP;SPPL3;BACH2;ATXN2;ORMDL3;HLA-DQA1;ATG5;HLA-DPA1;MICB;JAZF1;ATG3;GSDMB;NFKBIL1;HLA-B;TSBP1-AS1;IPCEF1;OVOL1;IL2;RAD51B;TRAF3;TNFSF4;HLA-DPB1;HLA-DQB1	GWAS_Catalog_2023
Immune system signaling by interferons, interleukins, prolactin, and growth hormones	36/280	5.1906e-16	2.06586e-13	0	0	6.19126	217.898	CIITA;IFI6;IFIT1;USP18;RELA;ICAM1;HERC5;IKBKB;SOCS1;IRAK1;JAK2;HLA-DQA1;SKP1;HLA-DPA1;LYN;HLA-DRB5;MX1;HLA-B;HLA-C;PTPN11;TYK2;IRAK4;IL2;IRF3;OAS1;HLA-DPB1;IRF7;HLA-DRA;IRF8;GRB2;IRF5;IL7R;HLA-DRB1;CD44;HLA-DQB2;HLA-DQB1	BioPlanet_2019
Common Variable Immunodeficiency	27/152	7.66102e-16	2.09997e-13	0	0	8.94462	311.319	BLK;IL21;CD40;ITGAM;TNFRSF13B;CLEC16A;CXCR5;IKZF1;FCGR3B;TERT;FCGRT;ITGAX;CTLA4;SCYL1;IL10;HLA-B;HLA-C;IL2;BCR;PTPRC;FCGR2A;MSH5;TLR7;FCGR2B;FCGR2C;HLA-DRB1;HLA-DQB1	DisGeNET
Graves Disease	39/335	9.01976e-16	2.34229e-13	0	0	5.55025	192.272	IL21;HCP5;CD40;ITGAM;NOTCH4;CXCR5;TNFAIP3;ITPR3;PTPN22;PRICKLE1;IKZF3;ETS1;LPP;BACH2;PSORS1C1;ICAM1;C4B;IFIH1;ATXN2;FCGR3B;STAT4;CTLA4;SDF4;IL12A;SH2B3;HLA-DQA1;IL10;FCRL5;HLA-B;HLA-C;ARID5B;IL2;NCR3;FCGR2A;HLA-DPB1;GRB2;HLA-DRB1;HLA-DQB1;MUC22	DisGeNET
Systemic lupus erythematosus ORPHA:536	26/128	8.57639e-17	2.3911e-13	0	0	10.5455	390.132	BLK;PXK;ITGAM;NCF1;NCF2;TNFAIP3;PTPN22;ETS1;UBE2L3;C4B;MECP2;FCGR3B;IRAK1;ITGAX;STAT4;CTLA4;CD37;JAZF1;IL10;PTPRC;TNIP1;BANK1;TNFSF4;IRF5;FCGR2B;HLA-DRB1	Orphanet_Augmented_2021
Primary biliary cirrhosis	23/109	2.18367e-15	2.45663e-13	0	0	11.0031	371.439	IL21;IL10;HLA-DRB5;GSDMB;HLA-B;PDGFB;ITPR3;PTPN22;IL2;SOCS1;ZPBP2;ORMDL3;STAT4;HLA-DPB1;CTLA4;IL12A;IRF5;IL7R;HLA-DQA1;HLA-DRB1;TNPO3;HLA-DQB1;IL12RB2	Rare_Diseases_GeneRIF_Gene_Lists
Biliary Cirrhosis	19/70	4.21969e-15	2.76762e-13	0	0	15.226	503.965	TSBP1;TIMMDC1;IL12A-AS1;CD80;NAB1;CXCR5;CLEC16A;TSBP1-AS1;TYK2;IKZF3;RELA;RAD51B;FCGR2A;STAT4;IL12A;IRF5;IL7R;TNPO3;IL12RB2	GeDiPNet_2023
Takayasu arteritis	35/256	1.93997e-16	2.81781e-13	0	0	6.63919	240.197	IL21;BLK;CD40;CD80;TNFAIP3;PTPN22;ICAM1;C2;C4B;C3;STAT4;IL12A;JAK2;HLA-DQA1;HLA-DPA1;IL12RB2;MICB;IL10;HLA-DRB5;GCA;NFKBIL1;HLA-B;HLA-C;IL2;BCR;FCGR2A;TNFSF4;KIT;HLA-DPB1;HLA-DRA;TLR7;LCT;FCGR2B;HLA-DRB1;HLA-DQB1	Rare_Diseases_AutoRIF_Gene_Lists
Ulcerative Colitis	67/915	1.36843e-15	3.37591e-13	0	0	3.44411	117.875	IL21;CD40;ITGAM;SLC44A4;CD80;MIR146A;TNFAIP3;PTPN22;IKZF1;PRDM1;ETS1;BACH2;ICAM1;UBE2L3;IFIH1;FCGR3B;GRAP2;ITGAX;CTLA4;JAK2;ZNF365;SCYL1;IL10;MSH5-SAPCD1;PRKCB;NFKBIL1;HLA-B;IL19;TYK2;YDJC;ZFP90;ELF3;BANK1;MSH5;ZPBP2;CD226;TLR7;IRF5;LCT;CFB;HLA-DQB2;CD44;HLA-DQB1;IDUA;CLEC16A;RELA;SOCS1;TERT;IRAK1;ORMDL3;STAT4;SH2B3;JAZF1;MICB;LYN;GSDMB;PLCL1;PTPN11;HIPK1;IL2;FIBP;PTPRC;FCGR2A;LINC00824;HLA-DRA;I…	DisGeNET
Multiple sclerosis	31/219	3.99541e-15	3.44937e-13	0	0	6.86476	227.592	CD40;SPEF2;TNXB;NOTCH4;TCF7;MYNN;CXCR5;CLEC16A;TNFAIP3;BACH2;PSORS1C1;C2;SPRED2;RGS1;ST8SIA4;IL12A;CD58;HLA-DQA1;MICB;PRRT1;ARL11;HLA-B;TRAF3;TNFSF4;HLA-DRA;IL7R;CFB;HLA-DRB1;HLA-DQB2;MUC21;HLA-DQB1	Jensen_DISEASES
Ulcerative Colitis	26/149	4.14561e-15	4.59472e-13	0	0	8.73563	289.295	MICB-DT;CIITA;TNXB;PRDM1;ETS1;UBE2L3;STAT4;HLA-DQA1;ATG5;IL10;GSDMB;PRKCB;HLA-DRB9;PLCL1;HLA-DQB1-AS1;IL19;TSBP1-AS1;TYK2;ZFP90;PTPRC;FCGR2A;HLA-DRA;CD226;IL7R;CFB;HLA-DQB1	GWAS_Catalog_2023
Interferon-gamma signaling pathway	22/97	1.77558e-15	4.71122e-13	0	0	12.0496	409.261	HLA-DRB5;CIITA;HLA-B;HLA-C;PTPN11;ICAM1;SOCS1;IRF3;OAS1;IRF7;HLA-DPB1;HLA-DRA;IRF8;IRF5;JAK2;HLA-DQA1;HLA-DRB1;MAP3K11;CD44;HLA-DQB2;HLA-DPA1;HLA-DQB1	BioPlanet_2019
Type 1 diabetes	22/95	1.10785e-15	4.88564e-13	0	0	12.381	426.357	PRRT1;MSH5-SAPCD1;HLA-DRB5;SLC44A4;TNXB;FKBPL;NOTCH4;HLA-B;HLA-C;AIF1;ENSG00000244255;C2;NCR3;CSNK2B;MSH5;HLA-DRA;HLA-DQA1;HLA-DRB1;MUC21;HLA-DQB1;MICB;MUC22	PheWeb_2019
Uveal diseases	25/137	4.76599e-15	4.9493e-13	0	0	9.2102	303.727	MIR146A;TNFAIP3;PTPN22;ETS1;C2;C3;SOCS1;TERT;IRAK1;ITGAX;STAT4;CTLA4;IL12A;ATG5;IL12RB2;IL10;HLA-B;IRAK4;IL2;KIT;IRF8;SKIV2L;CFB;HLA-DRB1;HLA-DQB1	Rare_Diseases_GeneRIF_Gene_Lists
Immune system	70/998	2.60741e-15	5.18875e-13	0	0	3.29713	110.719	CIITA;CD40;CDKN1B;NCF1;NCF2;CD80;TNFAIP3;IFIT1;ICAM1;UBE2L3;IFIH1;IKBKB;C4B;HERC5;GRAP2;CTLA4;JAK2;IKBKE;HLA-DPA1;SKP1;CTSB;PRKCB;HLA-B;HLA-C;TYK2;IRAK4;STIM1;IRF3;OAS1;TRAF3;MAPKAPK2;IRF7;IRF8;CD226;TLR7;IRF5;CFB;HLA-DQB2;CD44;HLA-DQB1;BLK;C1QB;IFI6;ITPR3;RASGRP1;USP18;RELA;C2;RASGRP3;C3;SOCS1;IRAK1;CSK;HLA-DQA1;ATG5;MICB;LYN;HLA-DRB5;UBE2B;MX1;PTPN11;IL2;PTPRC;HLA-DPB1;HLA-DRA;GRB2;FCGR2B;IL7R;…	BioPlanet_2019
Diffuse scleroderma	25/127	7.39639e-16	5.24692e-13	0	0	10.1184	352.528	BLK;IL21;CD40;PDGFB;ICAM1;C4B;C3;STAT4;CTLA4;CSK;JAK2;IL10;HLA-DRB5;HLA-B;HLA-C;FLI1;IL2;BCR;BANK1;TNFSF4;KIT;IRF5;HLA-DRB1;CD44;HLA-DQB1	Rare_Diseases_AutoRIF_Gene_Lists
Cutaneous lupus erythematosus	25/128	8.98351e-16	5.24692e-13	0	0	10.0196	347.14	IL21;CD40;ITGAM;LPP;ICAM1;C2;C4B;C3;STAT4;CTLA4;CCL17;HLA-DQA1;IL10;MX1;HLA-B;TYK2;BCR;FCGR2A;TNFSF4;KIT;IRF5;TLR7;HLA-DRB1;CD44;HLA-DQB1	Rare_Diseases_AutoRIF_Gene_Lists
Ollier disease	38/318	9.03084e-16	5.24692e-13	0	0	5.70921	197.771	BLK;CIITA;PTPN22;IKZF1;UBE2L3;ICAM1;C2;C4B;C3;FCGR3B;RGS1;STAT4;CTLA4;SH2B3;HLA-DQA1;DRD4;HLA-DPA1;IL12RB2;IL10;GSDMB;GCA;NFKBIL1;PLCL1;HLA-B;HLA-C;PTPN11;TYK2;IL2;SCAMP2;BCR;FCGR2A;KIT;ULK3;HLA-DPB1;HLA-DRA;FCGR2B;HLA-DRB1;HLA-DQB1	Rare_Diseases_AutoRIF_Gene_Lists
Non-albumin Protein Levels	30/206	5.12339e-15	5.37956e-13	0	0	7.08541	233.145	BLK;TNFRSF13B;LRRK1;TNFAIP3;IKZF1;ETS1;RASGRP1;AFF1;UBE2L3;RASGRP3;MECP2;ATXN2;ACOXL;TERT;FCGRT;IKBKE;SH2B3;FDFT1;GSDMB;FLT3LG;PTPN11;YDJC;LAT2;TM9SF2;FCGR2A;ATG16L2;TNIP1;TRAF3;FCGR2B;XKR6	GWAS_Catalog_2023
Autoimmune Diseases	26/154	9.44637e-15	5.8515e-13	0	0	8.39222	271.011	DDX6;CD40;IL12A-AS1;TNFAIP3;PTPN22;ETS1;RASGRP1;LPP;BACH2;UBE2L3;C4B;SPRED2;ATXN2;STAT4;SH2B3;ATG5;ARID5B;TYK2;YDJC;ARHGAP31;LINC00824;TNIP1;FAP;CD226;IRF5;FCGR2B	GeDiPNet_2023
Positive rheumatoid factor polyarthritis	23/108	1.76281e-15	8.53495e-13	0	0	11.1331	378.212	IL21;IL10;CD40;CD80;HLA-B;CXCR5;TNFAIP3;PTPN22;PRDM1;RELA;ICAM1;C2;C4B;BCR;C3;KIT;STAT4;HLA-DPB1;CTLA4;IRF5;HLA-DRB1;CD44;HLA-DQB1	Rare_Diseases_AutoRIF_Gene_Lists
Serum Total Protein Level	37/324	9.37362e-15	8.98472e-13	0	0	5.40957	174.734	BLK;PXK;TNFRSF13B;LRRK1;CLEC16A;IKZF1;IKZF3;BACH2;PPCDC;APOLD1;RASGRP3;PGS1;SYNGR1;ATXN2;ACOXL;ATXN1;TERT;FCGRT;WAKMAR2;RREB1;IKBKE;SH2B3;ATG5;GSDMB;FLT3LG;TBC1D2B;PTPN11;LAT2;RAD51B;FCHSD2;FCGR2A;TRAF3;ALDH16A1;FCGR2B;XKR6;PPARD;HLA-DQB1	GWAS_Catalog_2023
Graves' Disease	15/39	9.4576e-15	8.98472e-13	0	0	25.3659	819.114	BLTP3A;TSBP1;ARID5B;ITPR3;PTPN22;TSBP1-AS1;PRICKLE1;LPP;BACH2;STAT4;CTLA4;LINC01229;JAZF1;HLA-DPA1;MUC22	GWAS_Catalog_2023
Interferon regulatory factor complex	32/235	4.40132e-15	9.01536e-13	0	0	6.57166	217.239	CD40;CIITA;CD80;PTPN22;IKZF1;PRDM1;IFIT1;PHRF1;IKZF3;USP18;RELA;HERC5;IFIH1;IKBKB;SOCS1;IRAK1;STAT4;IKBKE;IL10;SETDB2;MX1;TYK2;IRAK4;ELF1;IRF3;BANK1;TRAF3;IRF7;IRF8;TLR7;IRF5;XKR6	Jensen_COMPARTMENTS
Psoriasis	34/278	1.5532e-14	9.11483e-13	0	0	5.82193	185.113	HCP5;CD40;CLEC16A;TNFAIP3;PTPN22;PRDM1;ETS1;BACH2;UBE2L3;IFIH1;ATXN2;PTTG1;IKBKE;SH2B3;ATG5;ZNF365;JAZF1;IL10;PRKCB;LINC02571;HLA-B;HLA-C;IL19;IFNLR1;TYK2;HIPK1;AP5B1;FIBP;LINC00824;TNIP1;BANK1;ZPBP2;REL-DT;CD226	GeDiPNet_2023
Celiac disease	21/90	4.2313e-15	9.33001e-13	0	0	12.4795	413.026	PRRT1;MSH5-SAPCD1;HLA-DRB5;SLC44A4;TNXB;NOTCH4;HLA-B;ENSG00000244255;PSORS1C1;C2;NCR3;CSNK2B;MSH5;HLA-DRA;HLA-DQB2;HLA-DQA1;HLA-DRB1;MUC21;HLA-DQB1;MICB;MUC22	PheWeb_2019
Eosinophill count 30150	45/471	8.7419e-15	1.1277e-12	0	0	4.47864	144.976	IL21;RERE;TNXB;TCF7;MYNN;IFI6;CLEC16A;TNFAIP3;IKZF1;IKZF2;ARHGAP15;IKZF3;SPPL3;ETS1;RASGRP1;LPP;BACH2;SPRED2;EFEMP2;PTTG1;ANKS1A;JAK2;FNIP1;SH2B3;HLA-DQA1;ZNF365;HLA-B;TRAFD1;ZFP90;KLF2;DUSP22;PTPRC;FAP;TNIP1;TNFSF4;TET3;KIT;HLA-DPB1;IRF8;CD226;IRF5;FAM193A;IL7R;ACTRT3;WDFY4	UK_Biobank_GWAS_v1
Immune System Diseases	17/57	2.09477e-14	1.16784e-12	0	0	17.3067	545.106	DDX6;CD40;IL12A-AS1;PTPN22;ETS1;YDJC;LPP;BACH2;UBE2L3;SPRED2;ATXN2;ARHGAP31;TNIP1;STAT4;SKIV2L;SH2B3;ATG5	GeDiPNet_2023
Optic neuritis	22/106	1.28886e-14	1.24283e-12	0	0	10.7536	343.926	IL21;IL10;CD40;NFKBIL1;NOTCH4;HLA-B;HLA-C;PTPN22;C3;TNFSF4;STAT4;HLA-DPB1;IRF8;IL12A;CD226;IRF5;CD58;IL7R;HLA-DQA1;HLA-DRB1;ATG5;HLA-DQB1	Rare_Diseases_GeneRIF_Gene_Lists
Basophil Count	31/229	1.40522e-14	1.27428e-12	0	0	6.51468	207.792	BLTP3A;HIP1;TNXB;TNFRSF13B;NOTCH4;IKZF1;BACH2;AFF1;SPRED2;EFEMP2;ATXN2;FCGR3B;FAM86B3P;ERI1;JAK2;SLC15A4;SH2B3;CTSB;GSDMB;HLA-B;HLA-C;FLI1;GALC;ELF1;FCGR2A;STIM1;LINC00208;IL7R;SSBP4;HLA-DQB1;MUC22	GWAS_Catalog_2023
The Core Human Microglia Signature PMID28671693	82/1280	1.38852e-15	1.43156e-12	0	0	3.03406	103.797	HCP5;CIITA;CD40;ITGAM;LOC285626;NCF1;SIRPD;NCF2;CD80;LRRK1;LST1;MIR146A;SIRPB2;TNFAIP3;IKZF1;PRDM1;ACRBP;ARHGAP4;ICAM1;IKBKB;FCGR3B;FCGRT;RGS1;CLDN23;ITGAX;CTLA4;CD37;WAKMAR2;IKBKE;HLA-DPA1;IL10;ARL11;HLA-B;SCAMP2;LAT2;ELF1;OAS1;MSH5;BMP2K;IRF7;IRF8;CD226;TLR7;IRF5;CFB;HLA-DQB2;SLC29A3;HLA-DQB1;C1QB;PDGFB;PLD4;ARHGAP15;AIF1;C2;C3;SOCS1;ST8SIA4;CSK;CD58;RREB1;SH2B3;HLA-DQA1;MICB;LYN;LRRC25;HLA-DRB…	HDSigDB_Human_2021
Myasthenia Gravis	28/179	6.57983e-15	1.54595e-12	0	0	7.68484	250.947	CD40;TNFAIP3;PTPN22;C2;IFIH1;GRAP2;ITGAX;CTLA4;CCL17;HLA-DQA1;IL10;CCL22;HLA-B;HLA-C;IL2;CLEC4C;PTPRC;FCGR2A;TNIP1;TNFSF4;KIT;HLA-DPB1;IRF5;TLR7;IL7R;CFB;HLA-DRB1;HLA-DQB1	DisGeNET
Interferon signaling	27/168	1.01478e-14	1.61553e-12	0	0	7.92308	255.294	CIITA;IFI6;IFIT1;USP18;ICAM1;HERC5;SOCS1;JAK2;HLA-DQA1;HLA-DPA1;HLA-DRB5;MX1;HLA-B;HLA-C;PTPN11;TYK2;IRF3;OAS1;IRF7;HLA-DPB1;HLA-DRA;IRF8;IRF5;HLA-DRB1;CD44;HLA-DQB2;HLA-DQB1	BioPlanet_2019
Diffuse systemic sclerosis	25/136	3.98656e-15	1.65442e-12	0	0	9.29366	308.139	BLK;IL21;CD40;PDGFB;ICAM1;C4B;C3;STAT4;CTLA4;CSK;JAK2;IL10;HLA-DRB5;HLA-B;HLA-C;FLI1;IL2;BCR;BANK1;TNFSF4;KIT;IRF5;HLA-DRB1;CD44;HLA-DQB1	Rare_Diseases_AutoRIF_Gene_Lists
Systemic Lupus Erythematosus And Systemic Sclerosis	10/13	2.10911e-14	1.82942e-12	0	0	134.034	4220.73	PXK;ITGAM;TNIP1;TPI1P2;STAT4;PHRF1;ANKS1A;IKZF3;ATG5;JAZF1	GWAS_Catalog_2023
Chronic Lymphocytic Leukemia	74/1120	8.61742e-15	1.93265e-12	0	0	3.10189	100.455	IL21;CD40;CDKN1B;ITGAM;TNFRSF13B;CD80;MIR146A;TNFAIP3;PTPN22;PLAT;PRDM1;IKZF3;ETS1;BACH2;RCBTB1;ICAM1;IKBKB;ACOXL;FCGR3B;GRAP2;ITGAX;CTLA4;CD37;JAK2;IL10;ARL11;G6PD;FCRL5;PRKCB;FCRL4;FLT3LG;HLA-C;IL19;IPCEF1;ETV3;BCR;IRF3;BANK1;IRF8;VDAC1;TLR7;IRF5;CD44;HLA-DQB1;BLK;LEF1;MYNN;CXCR5;ITPR3;LPP;RELA;SOCS1;TERT;IRAK1;ERBB2;SMYD3;CD58;HLA-DQA1;IL12RB2;LYN;CCL22;SETDB2;PTPN11;IL2;PTPRC;RGCC;FCGR2A;NR4A…	DisGeNET
Top Microglia-Enriched Genes In Humans And Mice PMID29892006	70/1000	2.8843e-15	1.98248e-12	0	0	3.28969	110.137	ITGAM;NCF1;TNFRSF13B;NCF2;CLEC10A;CD80;LRRK1;LST1;TNFAIP3;IKZF1;PRDM1;PPCDC;AFF1;ARHGAP4;ICAM1;FCGRT;RGS1;RASSF5;DSE;ITGAX;CD37;CTSB;ARL11;CAMK1D;HLA-B;FRMD4A;IRAK4;IPCEF1;ETV3;SCAMP2;LAT2;ELF1;OAS1;BANK1;MAPKAPK2;BMP2K;IRF8;TLR7;IRF5;WDFY4;SLC29A3;TNFRSF21;HLA-DQB1;PPARD;C1QB;PDGFB;PLD4;AIF1;RASGRP3;C3;CDH23;CSK;RREB1;SLC15A4;SH2B3;HLA-DQA1;LYN;LRRC25;CCL22;ARID3A;ARHGAP27;FLI1;KLF2;PTPRC;FCGR2A…	HDSigDB_Human_2021
Medication levothyroxine sodium 20003 1141191044	20/86	2.05354e-14	2.11925e-12	0	0	12.4013	390.846	MAS1L;POGLUT1;SPEF2;TIMMDC1;TRAFD1;ARID5B;PTPN22;PTPN11;RASGRP1;LPP;BACH2;PSORS1C1;RAD51B;FAM167A;FAP;TMEM116;STAT4;CTLA4;SH2B3;HLA-DQA1	UK_Biobank_GWAS_v1
Celiac disease	20/88	3.29645e-14	2.43938e-12	0	0	12.0353	373.616	IL21;TIMMDC1;OLIG3;CD80;MYNN;PTPN11;ETS1;YDJC;LPP;BACH2;IL2;UBE2L3;ATXN2;ARHGAP31;RGS1;CTLA4;IL12A;SH2B3;HLA-DQA1;HLA-DQB1	Jensen_DISEASES
A Body Shape Index	41/410	3.11763e-14	2.59153e-12	0	0	4.68331	145.647	BLK;HCP5;RNASEH2C;FAM167A-AS1;MICB-DT;BLTP3A;TSBP1;SLC44A4;TNXB;PRAG1;IDUA;NOTCH4;PSORS1C1;C2;ACOXL;FAM86B3P;ERI1;RREB1;HLA-DQA1;FDFT1;JAZF1;CTSB;MICB;MSH5-SAPCD1;PLCL1;HLA-B;HLA-C;TSBP1-AS1;GAK;MFHAS1;MSRA;IQCN;FAM167A;MSH5;HLA-DRA;CFB;XKR6;HLA-DQB2;SIPA1;HLA-DQB1;MUC22	GWAS_Catalog_2023
Behcet's disease	24/135	3.10585e-14	2.79527e-12	0	0	8.90297	276.908	IL21;IL10;CD40;MIR146A;HLA-B;HLA-C;TNFAIP3;PTPN22;ETS1;IL2;ICAM1;FCGR3B;FCGR2A;TRIM39;ITGAX;STAT4;CTLA4;IRF8;IL12A;IRF5;TLR7;JAK2;HLA-DRB1;IL12RB2	Rare_Diseases_GeneRIF_Gene_Lists
Chronic Inflammatory Diseases (Ankylosing Spondylitis, Crohn's Disease, Psoriasis, Primary Sclerosing Cholangitis, Ulcerative Colitis) (Pleiotropy)	24/136	3.68598e-14	2.94141e-12	0	0	8.82302	272.911	IL10;CD40;PRKCB;CLEC16A;IL19;PTPN22;PRDM1;TYK2;HIPK1;ETS1;BACH2;UBE2L3;IFIH1;FIBP;ATXN2;LINC00824;TNIP1;BANK1;ZPBP2;REL-DT;CD226;SH2B3;ATG5;JAZF1	GWAS_Catalog_2023
Asthma	35/304	3.96691e-14	3.04384e-12	0	0	5.44092	167.897	RERE;TSBP1;CD80;NOTCH4;CLEC16A;IKZF3;MIR3142HG;SPPL3;LPP;BACH2;ATXN2;LBH;ERBB2;HLA-DQA1;ATG5;HLA-DPA1;MICB;JAZF1;GSDMB;HLA-DRB5;CCL22;HLA-DRB9;PLCL1;HLA-DQB1-AS1;HLA-B;TSBP1-AS1;OVOL1;IPCEF1;RAD51B;PTPRC;TNFSF4;ZPBP2;IL7R;HLA-DRB1;HLA-DQB1	GWAS_Catalog_2023
Colitis, Ulcerative	36/321	3.81479e-14	3.38245e-12	0	0	5.2893	163.425	CIITA;TNXB;NOTCH4;PDGFB;TNFAIP3;PRDM1;IKZF3;ETS1;PHTF1;UBE2L3;IFIH1;DSE;STAT4;JAK2;HLA-DQA1;ZNF365;MICB;IL10;GSDMB;HLA-DRB5;PRKCB;HLA-DRB9;PLCL1;TYK2;ZFP90;PTPRC;FCGR2A;FAP;ZPBP2;HLA-DRA;CD226;IRF5;IL7R;CFB;HLA-DRB1;HLA-DQB1	PhenGenI_Association_2021
Celiac Disease	18/69	4.80338e-14	3.54916e-12	0	0	14.3944	441.43	PHLDB1;CIITA;NCF2;IL12A-AS1;MYNN;SMG7;ETS1;YDJC;LPP;BACH2;IL2;UBE2L3;ATXN2;ARHGAP31;ULK3;STAT4;SH2B3;HLA-DQA1	GWAS_Catalog_2023
Medication Use (Thyroid Preparations)	21/101	4.98971e-14	3.55517e-12	0	0	10.7575	329.49	BLTP3A;TIMMDC1;ARID5B;PTPN22;PTPN11;TYK2;LPP;RASGRP1;BACH2;AFF1;INPP5B;RAD51B;MSRA;IQCN;ATXN2;SYNGR1;LINC00824;STAT4;CD226;SH2B3;IL12RB2	GWAS_Catalog_2023
Primary Biliary Cirrhosis	11/18	5.20319e-14	3.57943e-12	0	0	63.3052	1936.31	RAD51B;SYNGR1;TIMMDC1;IL12A-AS1;CAPSL;STAT4;IRF5;TYK2;NADSYN1;IKZF3;IL12RB2	GWAS_Catalog_2023
Dermatomyositis	29/209	5.31102e-14	4.21757e-12	0	0	6.68127	204.222	BLK;CXCR5;MIR146A;TNFAIP3;PTPN22;USP18;RELA;ICAM1;IFIH1;STAT4;IL12A;CCL17;HLA-DQA1;IL10;NFKBIL1;PLCL1;MX1;HLA-B;FLT3LG;HLA-C;TYK2;FAM167A;TNFSF4;HLA-DPB1;TLR7;IRF5;HLA-DRB1;CD44;HLA-DQB1	Rare_Diseases_GeneRIF_Gene_Lists
Juvenile dermatomyositis	29/209	5.31102e-14	4.21757e-12	0	0	6.68127	204.222	BLK;CXCR5;MIR146A;TNFAIP3;PTPN22;USP18;RELA;ICAM1;IFIH1;STAT4;IL12A;CCL17;HLA-DQA1;IL10;NFKBIL1;PLCL1;MX1;HLA-B;FLT3LG;HLA-C;TYK2;FAM167A;TNFSF4;HLA-DPB1;TLR7;IRF5;HLA-DRB1;CD44;HLA-DQB1	Rare_Diseases_GeneRIF_Gene_Lists
Agammaglobulinemia X-linked type 2	29/200	1.6533e-14	4.40812e-12	0	0	7.03619	223.282	BLK;CIITA;NCF1;CXCR5;PTPN22;IKZF1;IKZF3;ETS1;ARHGAP4;RASSF5;CD37;CSK;CCL22;PRKCB;HLA-B;TYK2;DEF6;ELF1;ACAP1;PTPRC;HLA-DPB1;IRF8;CD226;TLR7;IRF5;WDFY4;HLA-DRB1;SIPA1;HLA-DQB1	Rare_Diseases_GeneRIF_ARCHS4_Predictions
Rheumatoid vasculitis	18/70	6.32006e-14	4.64819e-12	0	0	14.1168	429.045	IL21;IL10;CD40;CLEC16A;TNFAIP3;HLA-C;PTPN22;ITPR3;IL2;ICAM1;IFIH1;STAT4;CTLA4;IRF5;CD226;SH2B3;HLA-DRB1;HLA-DQB1	Rare_Diseases_GeneRIF_Gene_Lists
Transverse myelitis	20/91	6.5419e-14	4.64819e-12	0	0	11.525	349.875	IL21;IL10;CD40;NOTCH4;HLA-B;HLA-C;PTPN22;C3;TNFSF4;STAT4;HLA-DPB1;IRF8;IRF5;CD226;CD58;IL7R;HLA-DQA1;HLA-DRB1;HLA-DQB1;ATG5	Rare_Diseases_GeneRIF_Gene_Lists
Autism Spectrum Disorder Or Schizophrenia	23/127	7.09672e-14	4.71932e-12	0	0	9.09027	275.222	RERE;HCP5;CARMIL1;MICB-DT;TSBP1;HLA-DRB5;MSH5-SAPCD1;TNXB;NOTCH4;HLA-DRB9;LINC02571;HLA-B;TSBP1-AS1;CMAHP;NT5C2;PSORS1C1;C2;MSH5;HCG20;HLA-DQA1;HLA-DRB1;MUC22;HLA-DQB1	GWAS_Catalog_2023
GTEX-S7SE-0005-SM-2XCEA blood male 50-59 years	113/2131	2.13327e-15	6.20568e-12	0	0	2.56336	86.5931	HCP5;NCF1;NCF2;CLEC10A;CXORF21;LST1;SIRPG;IKZF1;PRDM1;NADSYN1;IKZF3;ETS1;BACH2;HERC5;GRAP2;RASSF5;ARL11;G6PD;PRKCB;HLA-B;FLT3LG;HLA-C;AP5B1;ACAP1;DGKQ;CD226;WDFY4;BLK;DDX6;TCF7;PLD4;ARHGAP15;RASGRP1;PGS1;FAM86B3P;IRAK1;ST8SIA4;SLC15A4;HLA-DQA1;LYN;GSDMB;HLA-DRB5;ARHGAP27;AP4B1;FLI1;PTPRC;ATG16L2;HLA-DRA;GRB2;SKIV2L;PCNXL3;IL7R;HLA-DRB1;CIITA;CDKN1B;ITGAM;TNFRSF13B;SIRPB2;TNFAIP3;PTPN22;CTSW;LYST;…	GTEx_Tissue_Expression_Up
Crohn Disease	40/403	8.32234e-14	6.32498e-12	0	0	4.63585	139.619	CD40;LOC285626;NOTCH4;PDGFB;CXCR5;PTPN22;IKZF1;PRDM1;IKZF3;LPP;RASGRP1;BACH2;PHTF1;UBE2L3;SPRED2;ATXN2;SOCS1;STAT4;JAK2;HLA-DQA1;ZNF365;IL12RB2;JAZF1;IL10;GSDMB;PLCL1;HLA-B;TYK2;DUSP22;FIBP;NCR3;ELF1;PTPRC;FCGR2A;FCHSD2;LINC00824;BANK1;ZPBP2;HLA-DRB1;HLA-DQB1	PhenGenI_Association_2021
Neuromyelitis optica spectrum disorder	20/93	1.01729e-13	6.86672e-12	0	0	11.2081	335.306	IL21;IL10;CD40;NOTCH4;HLA-B;HLA-C;PTPN22;C3;TNFSF4;STAT4;HLA-DPB1;IRF8;IRF5;CD226;CD58;IL7R;HLA-DQA1;HLA-DRB1;HLA-DQB1;ATG5	Rare_Diseases_GeneRIF_Gene_Lists
Immune System R-HSA-168256	105/1943	8.06568e-15	7.122e-12	0	0	2.58787	83.9793	NCF1;NCF2;CLEC10A;CD80;IFIT1;ICAM1;UBE2L3;C4B;HERC5;GRAP2;IL12A;SKP1;PRKCB;HLA-B;FLT3LG;HLA-C;KCTD6;CLEC4C;STIM1;MAPKAPK2;CSNK2B;CD226;CFB;BLK;PLD4;ITPR3;RASGRP1;PLD2;RASGRP3;C3;SYNGR1;SOCS1;IRAK1;MLEC;SLC15A4;HLA-DQA1;ATG5;LYN;HLA-DRB5;UBE2B;IFNLR1;IL2;FBXO31;PTPRC;TNFSF4;HLA-DRA;GRB2;IL7R;HLA-DRB1;MUC21;IL21;CIITA;CD40;CDKN1B;ITGAM;TNFRSF13B;TNFAIP3;PTPN22;SIRPB1;IFIH1;IKBKB;ITGAX;CTLA4;JAK2;IK…	Reactome_2022
Early T Lineage precursor - Thoracic Thymus	22/106	1.28886e-14	7.52694e-12	0	0	10.7536	343.926	LYN;CIITA;CCL22;NCF2;FCRL4;LEF1;PLD4;IFNLR1;LAT2;BANK1;IRF7;HLA-DPB1;HLA-DRA;IRF8;IRF5;FCGR2B;WDFY4;HLA-DQA1;HLA-DRB1;CD44;HLA-DPA1;HLA-DQB1	HuBMAP_ASCTplusB_augmented_2022
Graves' disease	25/157	1.24537e-13	8.00594e-12	0	0	7.80666	231.968	IL21;CD40;CD80;MIR146A;CLEC16A;CXCR5;ITPR3;PTPN22;ICAM1;IFIH1;FCGR3B;STAT4;CTLA4;IL12A;HLA-DQA1;IL10;FCRL5;HLA-B;IL2;PTPRC;FCGR2A;TNFSF4;HLA-DPB1;HLA-DRB1;HLA-DQB1	Rare_Diseases_GeneRIF_Gene_Lists
Polyarthritis systemic	22/109	2.38323e-14	8.6541e-12	0	0	10.3812	325.634	BLK;IL21;IL10;CD40;ITGAM;GCA;CD80;HLA-B;CXCR5;TNFAIP3;PTPN22;FLI1;ICAM1;BCR;C3;FCGR3B;KIT;STAT4;CTLA4;IRF5;TLR7;HLA-DRB1	Rare_Diseases_AutoRIF_Gene_Lists
Eosinophil Percentage Of White Cells	39/390	1.35645e-13	8.72941e-12	0	0	4.66715	138.282	RERE;HCP5;TCF7;CLEC16A;IKZF1;IKZF2;IKZF3;MIR3142HG;SPPL3;ETS1;LPP;BACH2;UBE2L3;SPRED2;ATXN2;ACOXL;TERT;ERI1;LINC00877;LINC01229;JAK2;IKBKE;ATG5;HLA-DPA1;STX17-DT;IL19;FLI1;ZFP90;MSRA;ELF1;PTPRC;NR4A3;TNIP1;TET3;HLA-DPB1;IRF5;FAM193A;HLA-DQB1;SIGLEC5	GWAS_Catalog_2023
Autoantibodies	14/38	1.5137e-13	1.00661e-11	0	0	23.6256	697.405	IL10;GSDMB;CLEC16A;PTPN22;TYK2;RASGRP1;BACH2;IL2;IFIH1;MIR5702;ZPBP2;CTLA4;CD226;SH2B3	PhenGenI_Association_2021
Autoimmune Traits	17/64	1.76373e-13	1.09958e-11	0	0	14.7238	432.383	TSBP1;ARID5B;PTPN22;TSBP1-AS1;TYK2;RASGRP1;LPP;BACH2;UBE2L3;ARHGAP31;FAP;LINC00824;STAT4;CD226;IRF5;SH2B3;HLA-DQB1	GWAS_Catalog_2023
Addison's disease	20/96	1.93042e-13	1.13307e-11	0	0	10.764	315.125	IL21;CIITA;TCF7;HLA-B;CLEC16A;PTPN22;PTPN11;BACH2;IL2;IFIH1;FCGR3B;FCGR2A;STAT4;CTLA4;CD226;SH2B3;CD44;HLA-DQA1;HLA-DRB1;HLA-DQB1	Rare_Diseases_GeneRIF_Gene_Lists
Devic disease	20/96	1.93042e-13	1.13307e-11	0	0	10.764	315.125	IL21;IL10;CD40;NOTCH4;HLA-B;HLA-C;PTPN22;C3;TNFSF4;STAT4;HLA-DPB1;IRF8;IRF5;CD226;CD58;IL7R;HLA-DQA1;HLA-DRB1;HLA-DQB1;ATG5	Rare_Diseases_GeneRIF_Gene_Lists
Primary biliary cirrhosis	12/25	1.79695e-13	1.16352e-11	0	0	37.2518	1093.25	RAD51B;TIMMDC1;CAPSL;NAB1;CXCR5;CLEC16A;STAT4;IL7R;IKZF3;TNPO3;IL12RB2;HLA-DQB1	Jensen_DISEASES
Myasthenia Gravis	18/75	2.32399e-13	1.19472e-11	0	0	12.8752	374.544	TSBP1;MSH5-SAPCD1;NFKBIL1;NOTCH4;HLA-B;PTPN22;TSBP1-AS1;PSORS1C1;C2;TNIP1;MSH5;HLA-DPB1;CTLA4;CFB;HLA-DQA1;MUC21;HLA-DRB1;MICB	GeDiPNet_2023
Sarcoidosis	15/47	2.3573e-13	1.19472e-11	0	0	19.0166	552.928	TSBP1;SLC44A4;NOTCH4;HLA-DRB9;LINC02571;HLA-B;HLA-C;TSBP1-AS1;TYK2;ATXN2;HLA-DPB1;HLA-DRA;HLA-DQA1;HLA-DRB1;HLA-DQB1	GeDiPNet_2023
Panuveitis	25/161	2.24735e-13	1.26414e-11	0	0	7.57548	220.627	CD40;MIR146A;TNFAIP3;PTPN22;ETS1;ICAM1;FCGR3B;ITGAX;STAT4;CTLA4;IL12A;JAK2;HLA-DQA1;IL12RB2;IL10;HLA-B;HLA-C;IL2;FCGR2A;TRIM39;IRF5;TLR7;CFB;HLA-DRB1;HLA-DQB1	Rare_Diseases_GeneRIF_Gene_Lists
Dermatitis	31/255	2.72666e-13	1.26676e-11	0	0	5.75076	166.373	TSBP1;TNXB;ITGAM;CLEC16A;PLAT;ITPR3;IKZF3;C2;IFIH1;SOCS1;FCGR3B;RGS1;CCL17;HLA-DQA1;HLA-DPA1;ZNF365;IL10;G6PD;CCL22;HLA-B;TSBP1-AS1;OVOL1;IPCEF1;PRDX6;IL2;LINC00824;SNHG32;HLA-DPB1;TLR7;HLA-DRB1;CD44	GeDiPNet_2023
Eczema	31/255	2.72666e-13	1.26676e-11	0	0	5.75076	166.373	RERE;ANKRD16;NCF1;NCF2;CLEC16A;TNFAIP3;ITPR3;IKZF2;ARHGAP15;SPPL3;LPP;BACH2;PPCDC;ATXN2;CTLA4;CCL17;HLA-DQA1;ZNF365;JAZF1;IL10;CCL22;PLCL1;OVOL1;FLI1;RAD51B;PTPRC;TNFSF4;DHCR7;IL7R;HLA-DRB1;HLA-DQB1	GeDiPNet_2023
Allograft rejection	14/37	9.77947e-14	1.29741e-11	0	0	24.6541	738.535	IL10;CD40;HLA-DRB5;CD80;HLA-B;HLA-C;IL2;HLA-DPB1;HLA-DRA;IL12A;HLA-DQA1;HLA-DRB1;HLA-DPA1;HLA-DQB1	BioPlanet_2019
Multiple Sclerosis, Acute Fulminating	15/44	7.71962e-14	1.62118e-11	0	0	20.9871	633.651	IL10;CD40;CLEC16A;TNFAIP3;TYK2;ICAM1;STAT4;HLA-DPB1;HLA-DRA;IRF8;IL12A;CD58;IL7R;HLA-DRB1;HLA-DQB1	DisGeNET
Sjogren's Syndrome	32/260	7.88575e-14	1.62118e-11	0	0	5.84351	176.305	IL21;BLK;CD40;NCF1;IL12A-AS1;CXCR5;MIR146A;TNFAIP3;ITPR3;PRDM1;ICAM1;C3;PTTG1;STAT4;CTLA4;IL12A;IKBKE;CCL17;TNPO3;CTSB;GTF2I;IL10;NFKBIL1;IL2;NCR3;FCGR2A;OAS1;TNIP1;DGKQ;HLA-DRA;IRF5;HLA-DRB1	DisGeNET
Cytokine Signaling In Immune System R-HSA-1280215	55/702	3.87841e-14	1.71232e-11	0	0	3.64335	112.51	IL21;CIITA;CD40;CDKN1B;ITGAM;TNFRSF13B;CD80;IFIT1;ICAM1;IKBKB;HERC5;GRAP2;ITGAX;IL12A;JAK2;HLA-DPA1;SKP1;IL10;HLA-B;FLT3LG;HLA-C;IL19;TYK2;IRAK4;IRF3;OAS1;TRAF3;MAPKAPK2;IRF7;IRF8;IRF5;HLA-DQB2;CD44;IFI6;USP18;RELA;SOCS1;IRAK1;STAT4;CSK;SH2B3;HLA-DQA1;IL12RB2;LYN;HLA-DRB5;CCL22;MX1;PTPN11;IFNLR1;IL2;TNFSF4;HLA-DRA;GRB2;IL7R;HLA-DRB1	Reactome_2022
Allograft rejection	14/38	1.5137e-13	1.73319e-11	0	0	23.6256	697.405	IL10;CD40;HLA-DRB5;CD80;HLA-B;HLA-C;IL2;HLA-DPB1;HLA-DRA;IL12A;HLA-DQA1;HLA-DRB1;HLA-DPA1;HLA-DQB1	KEGG_2021_Human
Insulin autoimmune syndrome	30/226	6.41961e-14	2.01436e-11	0	0	6.35583	193.07	CD40;CXCR5;ABHD6;PTPN22;ICAM1;C3;IFIH1;ATXN2;STAT4;CTLA4;CSK;JAK2;SH2B3;HLA-DQA1;IL10;G6PD;HLA-B;HLA-C;IL2;BCR;STIM1;TNIP1;KIT;HLA-DRA;TLR7;IRF5;HLA-DRB1;CD44;SLC29A3;HLA-DQB1	Rare_Diseases_AutoRIF_Gene_Lists
Juvenile temporal arteritis	26/167	6.93412e-14	2.01436e-11	0	0	7.61336	230.683	BLK;IL21;CD40;ITGAM;TNFAIP3;PTPN22;ICAM1;C2;C3;FCGR3B;IRAK1;STAT4;CTLA4;CD58;HLA-DQA1;IL10;GCA;HLA-B;HLA-C;IL2;BCR;FCGR2A;KIT;TLR7;HLA-DRB1;HLA-DQB1	Rare_Diseases_AutoRIF_Gene_Lists
GTEX-X638-0005-SM-47JX6 blood female 70-79 years	81/1310	1.51938e-14	2.20994e-11	0	0	2.90947	92.5732	HCP5;CIITA;ITGAM;NCF1;TNFRSF13B;NCF2;CLEC10A;CXORF21;LST1;SIRPG;SIRPB2;CTSW;IKZF1;ACRBP;PPCDC;SIRPB1;ARHGAP4;FCGR3B;FCGRT;PPP6R1;GRAP2;RASSF5;ITGAX;CTLA4;CD37;IKBKE;ARL11;G6PD;FCRL5;HLA-B;FLT3LG;HLA-C;TYK2;AP5B1;YDJC;LAT2;NCR3;ACAP1;IRF3;OAS1;BANK1;IRF7;IRF8;CD226;TLR7;IRF5;WDFY4;HLA-DQB1;BLK;TCF7;LEF1;PLD4;ARHGAP15;AIF1;STAT4;LINC00877;CSK;HLA-DQA1;MICB;LYN;LRRC25;GSDMB;HLA-DRB5;GCA;ARHGAP27;DEF…	GTEx_Tissue_Expression_Up
Bd syndrome	21/112	4.30127e-13	2.32269e-11	0	0	9.4518	269.137	IL21;IL10;CD40;MIR146A;HLA-B;HLA-C;TNFAIP3;PTPN22;ETS1;IL2;ICAM1;FCGR3B;FCGR2A;TRIM39;ITGAX;STAT4;CTLA4;IL12A;IRF5;TLR7;IL12RB2	Rare_Diseases_GeneRIF_Gene_Lists
Lymphocytes absent	39/405	4.52834e-13	2.35125e-11	0	0	4.47237	127.119	BLK;IL21;CIITA;CD40;TNFRSF13B;NCF2;TCF7;PDGFB;CXCR5;TNFAIP3;IKZF1;PRDM1;IKZF2;IKZF3;RELA;ICAM1;C3;MECP2;IKBKB;ERBB2;HLA-DQA1;MICB;IL10;PDHX;PRKCB;HLA-B;FLT3LG;HLA-C;DEF6;IL2;PTPRC;FCGR2A;IRF8;TLR7;IRF5;FCGR2C;HLA-DRB1;CD44;HLA-DQB1	Rare_Diseases_GeneRIF_Gene_Lists
NF-kappaB complex	61/864	1.48182e-13	2.60165e-11	0	0	3.2735	96.7003	CIITA;CD40;CDKN1B;ITGAM;NCF1;TNFRSF13B;CD80;TNFAIP3;IKZF1;PRDM1;IFIT1;ETS1;ICAM1;IFIH1;IKBKB;ITGAX;CTLA4;JAK2;IKBKE;SKP1;CTSB;IL10;NFKBIL1;CSNK2A2;HLA-B;TRAFD1;TYK2;IRAK4;ELF3;IRF3;TRAF3;MAPKAPK2;IRF7;IRF8;TLR7;CD44;PPARD;NOTCH4;LEF1;PDGFB;RELA;SOCS1;TERT;IRAK1;ERBB2;STAT4;CSK;CCL17;LYN;CCL22;MX1;PTPN11;KLF2;IL2;PTPRC;FCGR2A;TNIP1;TNFSF4;GRB2;FCGR2B;MAP3K11	Jensen_COMPARTMENTS
Selective IgA deficiency	11/21	5.39202e-13	2.69601e-11	0	0	44.3068	1251.61	IL10;C3;IFIH1;TNFRSF13B;MSH5;CLEC16A;HLA-B;PRDM1;HLA-DQA1;HLA-DRB1;HLA-DQB1	Rare_Diseases_GeneRIF_Gene_Lists
Temporal arteritis	26/170	1.06858e-13	2.73071e-11	0	0	7.4536	222.619	BLK;IL21;CD40;ITGAM;TNFAIP3;PTPN22;ICAM1;C2;C3;FCGR3B;IRAK1;STAT4;CTLA4;CD58;HLA-DQA1;IL10;GCA;HLA-B;HLA-C;IL2;BCR;FCGR2A;KIT;TLR7;HLA-DRB1;HLA-DQB1	Rare_Diseases_AutoRIF_Gene_Lists
Behcet's disease	21/105	1.128e-13	2.73071e-11	0	0	10.2431	305.38	IL10;CD40;GCA;CD80;HLA-B;HLA-C;TNFAIP3;PTPN22;IL2;ICAM1;C2;BCR;C3;KIT;STAT4;CTLA4;IRF8;HLA-DRB1;CD44;IL12RB2;MICB	Rare_Diseases_AutoRIF_Gene_Lists
Immunoglobulin A deficiency 2	28/200	1.1619e-13	2.7537e-11	0	0	6.73926	200.719	NCF1;NCF2;SIRPB1;ARHGAP4;RASSF5;ITGAX;CD37;CSK;HLA-DPA1;LYN;LRRC25;HLA-B;HLA-C;TYK2;ARHGAP27;AP5B1;PTPRC;OAS1;TNIP1;HLA-DPB1;IRF7;IRF5;FCGR2B;FCGR2C;HLA-DRB1;SIPA1;HLA-DQB1;SIGLEC5	Rare_Diseases_GeneRIF_ARCHS4_Predictions
Hepadnavirus infection	23/141	7.13333e-13	3.43928e-11	0	0	8.00598	223.918	IL21;IL10;CD40;CIITA;MX1;MIR146A;HLA-B;HLA-C;TNFAIP3;IL2;IFIH1;TERT;OAS1;IRF3;STAT4;HLA-DPB1;CTLA4;IL12A;TLR7;HLA-DQA1;HLA-DRB1;HLA-DPA1;HLA-DQB1	Rare_Diseases_GeneRIF_Gene_Lists
Uveomeningoencephalitic Syndrome	18/74	1.80704e-13	3.56636e-11	0	0	13.1058	384.549	IL21;CD40;MIR146A;HLA-B;CLEC16A;TNFAIP3;PTPN22;ETS1;BACH2;TNIP1;CTLA4;JAK2;HLA-DQA1;HLA-DRB1;ZNF365;HLA-DQB1;IL12RB2;ATG5	DisGeNET
MHC class 1 deficiency	22/119	1.60351e-13	3.58324e-11	0	0	9.30616	274.173	IL21;IL10;CD40;CIITA;CD80;TCF7;HLA-B;HLA-C;PTPN11;ICAM1;C2;C4B;BCR;C3;SOCS1;HLA-DRA;CTLA4;JAK2;HLA-DRB1;CD44;HLA-DQB1;MICB	Rare_Diseases_AutoRIF_Gene_Lists
Acquired Hypogammaglobulinemia	19/86	2.51764e-13	4.77771e-11	0	0	11.5804	335.951	IL21;IL10;BLK;CD40;TNFRSF13B;CLEC16A;HLA-C;IKZF1;IL2;FCGR3B;FCGR2A;PTPRC;TERT;FCGRT;ITGAX;CTLA4;FCGR2B;FCGR2C;HLA-DQB1	DisGeNET
CD8alpha-negative Thymic Conventional Dendritic cell - Thoracic Thymus	21/107	1.67185e-13	4.88181e-11	0	0	10.0039	294.311	CD40;CIITA;CCL22;NCF1;FCRL5;NCF2;CLEC10A;IFIT1;ICAM1;RASGRP3;LAT2;GRAP2;IRF7;HLA-DPB1;HLA-DRA;FCGR2B;WDFY4;HLA-DQA1;HLA-DRB1;HLA-DPA1;HLA-DQB1	HuBMAP_ASCTplusB_augmented_2022
Graves Disease	16/61	1.13436e-12	5.05923e-11	0	0	14.4449	397.307	HCP5;TSBP1;HLA-DRB9;HLA-B;ARID5B;PTPN22;TSBP1-AS1;ITPR3;PRICKLE1;LPP;BACH2;PSORS1C1;IFIH1;SNHG32;CTLA4;MUC22	GeDiPNet_2023
Dendritic Cells	27/199	6.92572e-13	5.22892e-11	0	0	6.48468	181.56	ITGAM;NCF1;NCF2;CLEC10A;LST1;AIF1;ITGAX;CCL17;HLA-DQA1;HLA-DPA1;LRRC25;HLA-DRB5;CCL22;HLA-B;HLA-C;NR4A3;PTPRC;KIT;HLA-DPB1;HLA-DRA;IRF8;FCGR2B;WDFY4;FCGR2C;HLA-DRB1;SIGLEC6;HLA-DQB1	PanglaoDB_Augmented_2021
None of the above problems diagnosed by doctor 6152 100	25/169	6.93706e-13	5.96587e-11	0	0	7.15167	200.223	RERE;TCF7;CLEC16A;CXCR5;TNFAIP3;LPP;SPPL3;BACH2;PTTG1;SH2B3;ZNF365;JAZF1;GSDMB;FKBPL;PLCL1;HLA-B;ARHGAP27;OVOL1;IL2;KLF2;RAD51B;TRAF3;TNFSF4;IL7R;HLA-DQB1	UK_Biobank_GWAS_v1
Lymphocytic Leukemia	22/132	1.44654e-12	6.20343e-11	0	0	8.20085	223.57	ILRUN;ARL11;RNASEH2C;TSBP1;LRRC34;LEF1;MYNN;IL19;TSBP1-AS1;PTPN11;IKZF1;IPCEF1;IKZF3;LPP;IFIH1;ACOXL;BANK1;IRF8;RREB1;SH2B3;HLA-DQA1;HLA-DRB1	GeDiPNet_2023
Primary biliary cirrhosis	35/329	4.18401e-13	7.56204e-11	0	0	4.97179	141.708	CD40;CDKN1B;IL12A-AS1;CD80;NAB1;PDGFB;CXCR5;CLEC16A;IKZF3;ICAM1;C4B;SYNGR1;STAT4;CTLA4;IL12A;CD58;JAK2;TNPO3;IL12RB2;IL10;PDHX;TIMMDC1;PRKCB;HLA-C;ARID3A;TYK2;IL2;BCR;RAD51B;HLA-DPB1;HLA-DRA;IRF5;IL7R;HLA-DRB1;HLA-DQB1	DisGeNET
Vitiligo	30/243	4.44016e-13	7.56204e-11	0	0	5.8434	166.203	RERE;SLC44A4;TNXB;CD80;NOTCH4;PTPN22;LPP;BACH2;ICAM1;C4B;IFIH1;ATXN2;GRAP2;STAT4;CTLA4;SH2B3;HLA-DQA1;IL10;LINC02571;HLA-B;HLA-C;ARID5B;FLI1;IL2;MSRA;PTPRC;IRF3;KIT;HLA-DRB1;CD44	DisGeNET
Ankylosing spondylitis	36/348	4.44465e-13	7.56204e-11	0	0	4.82479	137.226	MIR146A;CLEC16A;TNFAIP3;PTPN22;ETS1;BACH2;RELA;UBE2L3;IFIH1;ORMDL3;CTLA4;JAK2;SLC17A2;SH2B3;ATG5;HLA-DPA1;ZNF365;JAZF1;IL10;PRKCB;FCRL4;HLA-B;HLA-C;TYK2;HIPK1;IL2;FIBP;FCGR2A;STIM1;LINC00824;TNIP1;BANK1;ZPBP2;HLA-DPB1;CD226;HLA-DRB1	DisGeNET
Medication thyroxine product 20003 1140884516	11/22	1.05451e-12	7.77327e-11	0	0	40.2769	1110.75	MAS1L;TNXB;STAT4;ARID5B;CTLA4;PTPN22;LPP;SH2B3;PSORS1C1;HLA-DQA1;HLA-DQB1	UK_Biobank_GWAS_v1
Influenza A	25/172	1.04054e-12	7.94281e-11	0	0	7.00463	193.267	CIITA;RELA;ICAM1;IFIH1;IKBKB;IL12A;JAK2;IKBKE;HLA-DQA1;HLA-DPA1;HLA-DRB5;PRKCB;MX1;IRAK4;TYK2;IRF3;OAS1;TRAF3;IRF7;HLA-DPB1;HLA-DRA;VDAC1;TLR7;HLA-DRB1;HLA-DQB1	KEGG_2021_Human
Asthma	45/549	2.02303e-12	8.35436e-11	0	0	3.77004	101.514	RERE;TSBP1;IL12A-AS1;NOTCH4;CLEC16A;ITPR3;PTPN22;IKZF3;ETS1;LPP;BACH2;PSORS1C1;ICAM1;ATXN2;ORMDL3;ERBB2;ITGAX;RREB1;HLA-DQA1;ATG5;HLA-DPA1;ZNF365;JAZF1;MICB;GSDMB;HLA-DRB5;HLA-DRB9;HLA-B;TSBP1-AS1;OVOL1;IL2;RAD51B;MSRA;ARHGAP31;PTPRC;FCGR2A;TNIP1;TRAF3;TNFSF4;ZPBP2;HLA-DPB1;IL7R;HLA-DRB1;XKR6;HLA-DQB1	GeDiPNet_2023
Still's disease adult onset	18/84	1.88195e-12	8.76081e-11	0	0	11.1144	300.073	IL10;NFKBIL1;MIR146A;HLA-B;PTPN22;IL2;MECP2;SOCS1;PTPRC;FCGR2A;HLA-DPB1;CTLA4;IL12A;IRF5;TLR7;HLA-DQA1;HLA-DRB1;HLA-DQB1	Rare_Diseases_GeneRIF_Gene_Lists
Monocytes	25/176	1.76234e-12	8.87043e-11	0	0	6.81767	184.516	CD40;ITGAM;NCF1;NCF2;CLEC10A;LST1;SIRPB2;IFIT1;LYST;AIF1;ICAM1;FCGR3B;RGS1;ITGAX;LYN;LRRC25;MX1;PTPRC;OAS1;IRF7;HLA-DRA;FCGR2B;FCGR2C;CD44;SIGLEC5	PanglaoDB_Augmented_2021
Myasthenia gravis	25/177	2.00571e-12	9.0257e-11	0	0	6.77247	182.417	IL21;CD40;CIITA;MIR146A;TNFAIP3;PTPN22;C3;FCGR3B;CTLA4;IL12A;CCL17;HLA-DQA1;IL10;CCL22;HLA-B;HLA-C;IL2;PTPRC;FCGR2A;TNIP1;HLA-DRA;IRF8;TLR7;HLA-DRB1;HLA-DQB1	Rare_Diseases_GeneRIF_Gene_Lists
IgM deficiency	20/100	4.36754e-13	9.06265e-11	0	0	10.2237	290.96	LYN;IL21;IL10;CD40;TNFRSF13B;CD80;HLA-B;CXCR5;PRDM1;IL2;C2;C4B;BCR;C3;IKBKB;KIT;CTLA4;TLR7;HLA-DRB1;CD44	Rare_Diseases_AutoRIF_Gene_Lists
Naive B cell - Thoracic Thymus	20/102	6.47124e-13	9.16756e-11	0	0	9.9733	279.913	LYN;CD40;CCL22;CPNE5;NCF1;TNFRSF13B;NCF2;FCRL4;PLD4;IFNLR1;RASGRP3;BANK1;HLA-DPB1;HLA-DRA;IRF8;FCGR2B;HLA-DQA1;HLA-DRB1;HLA-DPA1;HLA-DQB1	HuBMAP_ASCTplusB_augmented_2022
Unswitched Memory B cell - Thoracic Thymus	20/103	7.84894e-13	9.16756e-11	0	0	9.85263	274.625	LYN;CIITA;CCL22;NCF1;FCRL5;NCF2;IFI6;IFNLR1;IFIT1;RASGRP3;LAT2;BANK1;IRF7;HLA-DPB1;HLA-DRA;FCGR2B;HLA-DQA1;HLA-DRB1;HLA-DPA1;HLA-DQB1	HuBMAP_ASCTplusB_augmented_2022
Class Switched Memory B cell - Thoracic Thymus	20/103	7.84894e-13	9.16756e-11	0	0	9.85263	274.625	LYN;CIITA;CCL22;NCF1;FCRL5;NCF2;IFI6;IFNLR1;IFIT1;RASGRP3;LAT2;BANK1;IRF7;HLA-DPB1;HLA-DRA;FCGR2B;HLA-DQA1;HLA-DRB1;HLA-DPA1;HLA-DQB1	HuBMAP_ASCTplusB_augmented_2022
Allergic Disease (Asthma, Hay Fever And/Or Eczema) (Multivariate Analysis)	13/36	1.53717e-12	9.29288e-11	0	0	22.8456	621.424	TSBP1;GSDMB;NFKBIL1;CLEC16A;HLA-B;TSBP1-AS1;OVOL1;SPPL3;LPP;RAD51B;ATXN2;TRAF3;HLA-DPA1	GWAS_Catalog_2023
Staphylococcus aureus infection	19/95	1.69029e-12	9.67689e-11	0	0	10.2043	276.599	IL10;C1QB;HLA-DRB5;ITGAM;ICAM1;C2;C4B;C3;FCGR3B;FCGR2A;HLA-DPB1;HLA-DRA;FCGR2B;FCGR2C;CFB;HLA-DQA1;HLA-DRB1;HLA-DPA1;HLA-DQB1	KEGG_2021_Human
Dermatomyositis	21/114	6.18623e-13	1.01743e-10	0	0	9.24758	259.961	BLK;IL10;CD40;PLCL1;MIR146A;HLA-B;PTPN22;TYK2;USP18;IL2;ICAM1;C2;HERC5;IFIH1;FAM167A;STAT4;HLA-DPB1;IRF5;TLR7;HLA-DRB1;HLA-DPA1	DisGeNET
Hypothyroidism	34/332	2.69586e-12	1.07353e-10	0	0	4.75358	126.632	RERE;RNASEH2C;CD80;PDGFB;PTPN22;PHRF1;LPP;RASGRP1;BACH2;INPP5B;IFIH1;EFEMP2;ATXN2;STAT4;CDH23;RREB1;SH2B3;IL12RB2;GTF2I;TIMMDC1;ARID5B;PTPN11;TYK2;HIPK1;RAD51B;IQCN;ACAP1;LINC00824;CD226;GTF2IRD1;SKIV2L;IRF5;IL7R;HLA-DRB1	GeDiPNet_2023
Lymphoproliferative Disorders	28/215	7.21645e-13	1.14858e-10	0	0	6.19386	173.163	CDKN1B;ITGAM;TNFRSF13B;TNFAIP3;IKZF1;PRDM1;ICAM1;SOCS1;FCGR3B;ERBB2;CTLA4;IL12A;JAK2;CCL17;IL10;CCL22;UBE2B;HLA-B;TYK2;IL2;BCR;PTPRC;STIM1;TRAF3;KIT;IRF8;HLA-DRB1;CD44	DisGeNET
Psoriasis	32/292	1.95216e-12	1.15394e-10	0	0	5.1158	137.933	HCP5;TNXB;LOC285626;NOTCH4;LST1;TNFAIP3;ETS1;PSORS1C1;PHTF1;UBE2L3;C2;IFIH1;SOCS1;JAK2;ZNF365;IL12RB2;IL10;GSDMB;HLA-DRB5;HLA-DRB9;HLA-B;HLA-C;IFNLR1;TYK2;FAP;TNIP1;ZPBP2;HLA-DRA;HCG20;MUC21;HLA-DQB1;MUC22	PhenGenI_Association_2021
COVID-19 Hospitalization Or Rheumatoid Arthritis (MTAG)	11/23	1.97638e-12	1.15967e-10	0	0	36.9186	994.946	INPP5B;TNXB;LBH;NFKBIL1;ZSCAN23;ITPR3;IRF5;TYK2;IKZF3;RSBN1;PSORS1C1	GWAS_Catalog_2023
Felty's syndrome	27/200	7.8253e-13	1.19224e-10	0	0	6.44687	179.714	CD40;NCF1;CD80;AIF1;ICAM1;IFIH1;SOCS1;DRAM1;FCGRT;HLA-DQA1;CTSB;HLA-DPA1;LYN;HLA-DRB5;CCL22;MX1;ARHGAP31;OAS1;TNIP1;HLA-DPB1;IRF7;HLA-DRA;IRF8;IRF5;FCGR2B;HLA-DRB1;HLA-DQB1	Rare_Diseases_GeneRIF_ARCHS4_Predictions
Primary agammaglobulinemia	27/200	7.8253e-13	1.19224e-10	0	0	6.44687	179.714	BLK;CIITA;NCF1;NCF2;IKZF1;ARHGAP4;PPP6R1;RASSF5;ITGAX;CD37;CSK;LYN;LRRC25;HLA-B;HLA-C;TYK2;ARHGAP27;AP5B1;DEF6;GAK;ACAP1;PTPRC;ATG16L2;IRF5;WDFY4;HLA-DRB1;SIPA1	Rare_Diseases_GeneRIF_ARCHS4_Predictions
Selective IgA deficiency	27/200	7.8253e-13	1.19224e-10	0	0	6.44687	179.714	CD40;NCF1;NCF2;CD80;ICAM1;FCGRT;RASSF5;ITGAX;CSK;HLA-DPA1;LYN;MX1;HLA-B;HLA-C;TYK2;ARHGAP27;GAK;OAS1;TNIP1;HLA-DPB1;IRF7;HLA-DRA;IRF5;FCGR2B;HLA-DRB1;SIPA1;HLA-DQB1	Rare_Diseases_GeneRIF_ARCHS4_Predictions
Thymic hyperplasia	27/200	7.8253e-13	1.19224e-10	0	0	6.44687	179.714	CD40;NCF1;NCF2;KIAA0040;ICAM1;ARHGAP4;IFIH1;SOCS1;FCGRT;RASSF5;ITGAX;CSK;HLA-DPA1;LYN;MX1;HLA-B;TYK2;ARHGAP27;GAK;OAS1;TNIP1;MAPKAPK2;HLA-DPB1;IRF7;IRF5;HLA-DRB1;SIPA1	Rare_Diseases_GeneRIF_ARCHS4_Predictions
Whitaker syndrome	27/200	7.8253e-13	1.19224e-10	0	0	6.44687	179.714	CD40;CIITA;NCF1;NCF2;CD80;ICAM1;IFIH1;SOCS1;RASSF5;ITGAX;CD37;CSK;HLA-DPA1;LYN;MX1;HLA-B;HLA-C;ARHGAP27;OAS1;TNIP1;HLA-DPB1;IRF7;HLA-DRA;IRF5;HLA-DRB1;SIPA1;HLA-DQB1	Rare_Diseases_GeneRIF_ARCHS4_Predictions
Rheumatoid vasculitis	21/115	7.39698e-13	1.43255e-10	0	0	9.14873	255.547	IL21;IL10;HLA-DRB5;CD40;GCA;HLA-B;HLA-C;PTPN22;IL2;ICAM1;C2;C4B;BCR;C3;KIT;HLA-DRA;CTLA4;HLA-DQA1;HLA-DRB1;CD44;HLA-DQB1	Rare_Diseases_AutoRIF_Gene_Lists
Interferon Gamma Signaling R-HSA-877300	19/89	4.87689e-13	1.43543e-10	0	0	11.0824	314.176	CIITA;HLA-DRB5;HLA-B;HLA-C;PTPN11;ICAM1;SOCS1;IRF3;OAS1;IRF7;IRF8;HLA-DRA;IRF5;JAK2;CD44;HLA-DQB2;HLA-DQA1;HLA-DRB1;HLA-DPA1	Reactome_2022
GTEX-XUYS-0005-SM-47JZ2 blood male 50-59 years	97/1804	1.50425e-13	1.45863e-10	0	0	2.54113	75.0276	HCP5;NCF1;NCF2;CLEC10A;CXORF21;LST1;SIRPG;MAP3K7CL;MIR146A;IKZF1;NADSYN1;IKZF3;ACRBP;ETS1;BACH2;FCGRT;GRAP2;RASSF5;ATG3;ARL11;HLA-B;FLT3LG;HLA-C;AP5B1;ACAP1;CD226;WDFY4;BLK;TCF7;PLD4;ARHGAP15;RASGRP1;KIAA0040;PGS1;ST8SIA4;SLC15A4;HLA-DQA1;LYN;ARHGAP27;FLI1;PTPRC;ATG16L2;HLA-DRA;GRB2;PCNXL3;IL7R;MAP3K11;CIITA;ITGAM;TNFRSF13B;SIRPB2;PTPN22;CTSW;LYST;PPCDC;SIRPB1;ARHGAP4;IFIH1;FCGR3B;PPP6R1;ITGAX;CT…	GTEx_Tissue_Expression_Up
Immune system	68/1046	2.62648e-13	1.49184e-10	0	0	3.01681	87.3907	CIITA;CDKN1B;ITGAM;NCF1;TNFAIP3;PTPN22;PLAT;IKZF1;IFIT1;IKZF3;ETS1;AFF1;ICAM1;IFIH1;IKBKB;C4B;FCGR3B;FCGRT;GRAP2;JAK2;CTSB;IL10;HLA-B;HLA-C;IL19;TYK2;IRAK4;BCR;STIM1;IRF3;TRAF3;KIT;IRF8;IRF5;CFB;HLA-DQB2;TNFRSF21;CD44;HLA-DQB1;NOTCH4;LEF1;PDGFB;AIF1;RELA;C3;SOCS1;TERT;IRAK1;STAT4;CSK;CD58;CCL17;HLA-DQA1;ATG5;LYN;HLA-DRB5;CCL22;MX1;PTPN11;KLF2;IL2;PTPRC;FCGR2A;HLA-DPB1;HLA-DRA;GRB2;FCGR2B;HLA-DRB1	Jensen_TISSUES
Pleuritis	12/31	4.26027e-12	1.638e-10	0	0	25.4802	667.115	IL10;FCGR2A;IL12A-AS1;STAT4;HLA-B;HLA-DPB1;CTLA4;PTPN22;IL12A;FCGR2B;ICAM1;HLA-DPA1	GeDiPNet_2023
GTEX-U3ZN-0126-SM-4DXUM spleen female 30-39 years	106/2081	2.76935e-13	1.89521e-10	0	0	2.41864	69.9349	HCP5;NCF1;NCF2;CLEC10A;CXORF21;CD80;LST1;SIRPG;MIR146A;IKZF1;IFIT1;ACRBP;ETS1;BACH2;HERC5;FCGRT;GRAP2;RASSF5;ATG3;ARL11;HLA-B;TRAFD1;FLT3LG;HLA-C;AP5B1;SCAMP2;ACAP1;DGKQ;CD226;WDFY4;BLK;TCF7;PLD4;ARHGAP15;C2;DGUOK;ST8SIA4;HLA-DQA1;LYN;HLA-DRB5;ARHGAP27;AP4B1;FLI1;MSRA;COQ2;PTPRC;ATG16L2;HLA-DRA;GRB2;SKIV2L;PCNXL3;HLA-DRB1;MAP3K11;CIITA;ITGAM;TNFRSF13B;STAB2;SIRPB2;CTSW;PPCDC;SIRPB1;ARHGAP4;IFIH1;…	GTEx_Tissue_Expression_Up
GTEX-UPJH-0006-SM-3GACW blood male 50-59 years	85/1498	3.73089e-13	1.89521e-10	0	0	2.65448	75.9632	ITGAM;NCF1;NCF2;CLEC10A;CXORF21;LST1;SIRPG;SIRPB2;TNFAIP3;PTPN22;CTSW;IKZF1;PRDM1;NADSYN1;LYST;IKZF3;ACRBP;ETS1;PPCDC;SIRPB1;ARHGAP4;MECP2;MAP1LC3B;FCGR3B;PPP6R1;GRAP2;RASSF5;ITGAX;CTLA4;CD37;HLA-DPA1;IL10;ARL11;G6PD;HLA-B;FLT3LG;HLA-C;TYK2;AP5B1;LAT2;NCR3;ELF1;ACAP1;MTF1;DGKQ;IRF7;IRF8;CD226;IRF5;BLK;TCF7;ARHGAP15;AIF1;RASGRP1;RELA;PGS1;FAM86B3P;IRAK1;STAT4;ST8SIA4;LINC00877;CSK;SLC15A4;JAZF1;MI…	GTEx_Tissue_Expression_Up
GTEX-WRHU-0006-SM-3MJF6 blood female 50-59 years	104/2034	3.909e-13	1.89521e-10	0	0	2.42211	69.2006	HCP5;NCF1;NCF2;CLEC10A;CXORF21;LST1;SIRPG;IKZF1;PRDM1;NADSYN1;IKZF3;ETS1;BACH2;RGS1;GRAP2;RASSF5;ATG3;ARL11;HLA-B;FLT3LG;HLA-C;AP5B1;ACAP1;DGKQ;CD226;WDFY4;BLK;DDX6;TCF7;PLD4;ARHGAP15;RASGRP1;PGS1;FAM86B3P;ST8SIA4;SLC15A4;HLA-DQA1;BCL2L15;LYN;GSDMB;HLA-DRB5;RABGAP1L;ARHGAP27;AP4B1;FLI1;PTPRC;ATG16L2;HLA-DRA;SKIV2L;PCNXL3;IL7R;HLA-DRB1;CIITA;CDKN1B;ITGAM;TNFRSF13B;SIRPB2;TNFAIP3;PTPN22;CTSW;LYST;P…	GTEx_Tissue_Expression_Up
Microscopic polyangiitis	14/47	4.36111e-12	1.89919e-10	0	0	17.1743	449.251	IL10;HLA-B;PTPN22;ETS1;ICAM1;C3;FCGR3B;FCGR2A;HLA-DPB1;CTLA4;IRF5;FCGR2B;HLA-DRB1;HLA-DQB1	Rare_Diseases_GeneRIF_Gene_Lists
Eczema	23/152	3.60714e-12	2.05607e-10	0	0	7.31914	192.846	RERE;TSBP1;ANKRD16;PLCL1;CLEC16A;TNFAIP3;ITPR3;TSBP1-AS1;IKZF2;OVOL1;ARHGAP15;LPP;SPPL3;BACH2;PPCDC;RAD51B;ATXN2;PTPRC;TRAF3;TNFSF4;IL7R;MICB;JAZF1	GWAS_Catalog_2023
Waist-hip Index	48/625	3.75344e-12	2.08003e-10	0	0	3.52259	92.6736	BLK;ILRUN;HCP5;RNASEH2C;FAM167A-AS1;MICB-DT;CIITA;BLTP3A;TSBP1;SLC44A4;TNXB;NOTCH4;DOT1L;CLEC16A;CMAHP;PSORS1C1;C2;FAM86B3P;ERI1;ANKS1A;RREB1;HLA-DQA1;FDFT1;JAZF1;CTSB;MICB;CARMIL1;HLA-DRB9;LINC02571;HLA-B;HLA-C;ARID5B;TSBP1-AS1;GAK;MFHAS1;MSRA;IQCN;FAM167A;LINC00208;DGKQ;HLA-DRA;GRB2;HCG20;XKR6;HLA-DQB2;SIPA1;HLA-DQB1;MUC22	GWAS_Catalog_2023
Giant Cell Arteritis	21/119	1.48378e-12	2.2878e-10	0	0	8.77351	238.959	IL10;CD40;ITGAM;MX1;HLA-B;HLA-C;TNFAIP3;PTPN22;ICAM1;IKBKB;FCGR3B;FCGR2A;BANK1;RASSF5;ERBB2;STAT4;IRF5;CSK;FCGR2B;HLA-DRB1;IL12RB2	DisGeNET
Epstein-Barr virus infection	26/202	6.35234e-12	2.90937e-10	0	0	6.08832	156.97	CD40;CDKN1B;TNFAIP3;RELA;ICAM1;IKBKB;IRAK1;CD58;IKBKE;HLA-DQA1;HLA-DPA1;LYN;HLA-DRB5;HLA-B;HLA-C;TYK2;IRAK4;IRF3;OAS1;TRAF3;HLA-DPB1;IRF7;HLA-DRA;HLA-DRB1;CD44;HLA-DQB1	KEGG_2021_Human
Complement C4 Levels (C4A.C4B.4481.34.2)	7/7	5.45554e-12	2.94157e-10	0	0	136535	3.54095e+06	C4B;HLA-DRB5;HLA-DRB9;NOTCH4;TSBP1-AS1;HLA-DRB1;HLA-DQA1	GWAS_Catalog_2023
Graves' disease	20/107	1.6606e-12	3.01502e-10	0	0	9.3977	254.902	IL21;IL10;CD40;CD80;HLA-B;PDGFB;PTPN22;ICAM1;C2;BCR;C3;IFIH1;KIT;HLA-DPB1;HLA-DRA;CTLA4;HLA-DQA1;HLA-DRB1;CD44;HLA-DQB1	Rare_Diseases_AutoRIF_Gene_Lists
Lymphocytic vasculitis	23/157	7.18201e-12	3.02991e-10	0	0	7.04422	180.751	BLK;IL21;IL10;CD40;CCL22;CD80;HLA-B;IL19;PTPN22;IKZF1;IRAK4;ETS1;IL2;IRAK1;TNFSF4;ITGAX;HLA-DPB1;CTLA4;IL7R;CCL17;HLA-DRB1;HLA-DQB1;MICB	Rare_Diseases_GeneRIF_Gene_Lists
Bd syndrome	20/108	1.99191e-12	3.40383e-10	0	0	9.29043	250.302	IL10;CD40;CD80;HLA-B;HLA-C;TNFAIP3;PTPN22;IL2;ICAM1;C2;BCR;C3;MECP2;KIT;STAT4;CTLA4;IL12A;HLA-DRB1;CD44;IL12RB2	Rare_Diseases_AutoRIF_Gene_Lists
Lymphoma	76/1307	2.47852e-12	3.70576e-10	0	0	2.69262	71.9559	IL21;CIITA;CD40;CDKN1B;ITGAM;NCF1;TNFRSF13B;CLEC10A;CD80;TNFAIP3;PLAT;IKZF1;PRDM1;IKZF2;LYST;IKZF3;ETS1;BACH2;ICAM1;IKBKB;FCGR3B;FCGRT;RGS1;GRAP2;CTLA4;IL12A;JAK2;SCYL1;IL10;FCRL5;PRKCB;CSNK2A2;FCRL4;FLT3LG;HLA-C;TYK2;BCR;NCR3;IRF3;TRAF3;MTF1;KIT;IRF7;IRF8;CD226;TLR7;IRF5;MCM6;CD44;TCF7;LEF1;CXCR5;RASGRP1;RELA;PLD2;SOCS1;TERT;IRAK1;ERBB2;STAT4;HLA-DQA1;IL12RB2;LYN;UBE2B;PTPN11;FLI1;IL2;PTPRC;RGCC…	DisGeNET
Inflammatory Bowel Diseases	40/463	7.14421e-12	3.80072e-10	0	0	3.96581	101.781	CD40;LOC285626;PDGFB;CXCR5;TNFAIP3;IKZF1;PRDM1;IKZF3;ETS1;LPP;RASGRP1;BACH2;RELA;UBE2L3;IFIH1;SPRED2;ATXN2;SYNGR1;STAT4;JAK2;SH2B3;HLA-DQA1;ZNF365;IL12RB2;IL10;PRKCB;PLCL1;TYK2;DUSP22;GALC;FIBP;PTPRC;FCGR2A;FAP;LINC00824;BANK1;ZPBP2;CD226;IRF5;HLA-DRB1	PhenGenI_Association_2021
Pericarditis	12/33	1.02401e-11	3.80589e-10	0	0	23.0512	583.303	IL10;FCGR2A;IL12A-AS1;STAT4;HLA-B;HLA-DPB1;CTLA4;PTPN22;IL12A;FCGR2B;HLA-DRB1;HLA-DPA1	GeDiPNet_2023
Tetanus	18/92	9.68233e-12	3.96095e-10	0	0	9.90872	251.292	IL10;CIITA;ANKRD27;CLEC10A;CXCR5;FLT3LG;PTPN22;PRDM1;IL2;C3;IRAK1;ERBB2;ITGAX;CTLA4;FCGR2B;HLA-DQA1;HLA-DRB1;HLA-DQB1	Rare_Diseases_GeneRIF_Gene_Lists
Lichen planus follicularis	28/200	1.1619e-13	4.01661e-10	0	0	6.73926	200.719	CD40;CIITA;ITGAM;NCF1;NCF2;CLEC10A;ARHGAP4;RASSF5;ITGAX;CD37;CSK;HLA-DPA1;LYN;HLA-DRB5;HLA-B;TYK2;ARHGAP27;OAS1;TNIP1;HLA-DPB1;IRF7;HLA-DRA;IRF5;WDFY4;FCGR2C;HLA-DRB1;SIPA1;HLA-DQB1	Rare_Diseases_AutoRIF_ARCHS4_Predictions
Castleman's disease	27/200	7.8253e-13	4.01661e-10	0	0	6.44687	179.714	CD40;NCF1;NCF2;KIAA0040;ICAM1;ARHGAP4;IFIH1;SOCS1;FCGRT;RASSF5;ITGAX;CSK;LYN;MX1;HLA-B;TBC1D2B;TYK2;ARHGAP27;AP5B1;GAK;OAS1;TNIP1;MAPKAPK2;IRF7;IRF5;FCGR2B;SIPA1	Rare_Diseases_AutoRIF_ARCHS4_Predictions
Central nervous system lymphoma primary	27/200	7.8253e-13	4.01661e-10	0	0	6.44687	179.714	CD40;NCF1;NCF2;IKZF1;ICAM1;ARHGAP4;SOCS1;FCGRT;PPP6R1;RASSF5;ITGAX;CD37;CSK;LYN;HLA-B;TBC1D2B;TYK2;ARHGAP27;AP5B1;GAK;TNIP1;MAPKAPK2;IRF5;FCGR2B;WDFY4;HLA-DRB1;SIPA1	Rare_Diseases_AutoRIF_ARCHS4_Predictions
Chromosome 10 uniparental disomy	27/200	7.8253e-13	4.01661e-10	0	0	6.44687	179.714	BLK;CD40;CIITA;CD80;DOT1L;IKZF1;IKZF2;ICAM1;IFIH1;SOCS1;DRAM1;RASSF5;CD37;CSK;LYN;IL10;MX1;TYK2;ARHGAP31;TNIP1;IRF8;TLR7;IRF5;FCGR2B;WDFY4;HLA-DRB1;HLA-DQB1	Rare_Diseases_AutoRIF_ARCHS4_Predictions
Idiopathic hypersomnia	27/200	7.8253e-13	4.01661e-10	0	0	6.44687	179.714	NCF1;NCF2;ARHGAP4;FCGRT;RASSF5;ITGAX;CD37;CSK;HLA-DPA1;LYN;LRRC25;HLA-B;TYK2;ARHGAP27;AP5B1;GAK;OAS1;TNIP1;MAPKAPK2;HLA-DPB1;IRF7;HLA-DRA;IRF5;HLA-DRB1;SIPA1;MAP3K11;HLA-DQB1	Rare_Diseases_AutoRIF_ARCHS4_Predictions
Immunodeficiency with hyper IgM type 4	27/200	7.8253e-13	4.01661e-10	0	0	6.44687	179.714	CD40;NCF1;NCF2;AIF1;ICAM1;ARHGAP4;SOCS1;FCGRT;RASSF5;ITGAX;CD37;CSK;HLA-DPA1;LYN;HLA-B;TYK2;ARHGAP27;OAS1;TNIP1;HLA-DPB1;IRF7;HLA-DRA;IRF8;IRF5;HLA-DRB1;SIPA1;HLA-DQB1	Rare_Diseases_AutoRIF_ARCHS4_Predictions
Mycosis fungoides	27/200	7.8253e-13	4.01661e-10	0	0	6.44687	179.714	CD40;NCF1;NCF2;IKZF1;ETS1;ARHGAP4;SOCS1;RASSF5;ITGAX;CD37;CSK;LYN;MX1;HLA-B;HLA-C;TYK2;ARHGAP27;DEF6;ACAP1;PTPRC;OAS1;TNIP1;HLA-DPB1;IRF7;IRF5;HLA-DRB1;SIPA1	Rare_Diseases_AutoRIF_ARCHS4_Predictions
GTEX-VJYA-0126-SM-4KL1P spleen male 60-69 years	112/2308	1.18929e-12	4.43507e-10	0	0	2.30494	63.2882	HCP5;NCF2;CLEC10A;CXORF21;CD80;LST1;SIRPG;MIR146A;IKZF1;NADSYN1;IKZF3;ACRBP;ETS1;ICAM1;FCGRT;GRAP2;RASSF5;ATG3;ARL11;FLT3LG;FRMD4A;HCFC1;SCAMP2;ACAP1;DGKQ;CD226;WDFY4;BLK;RNASEH2C;TCF7;PLD4;ABHD6;ARHGAP15;C2;RASGRP3;IRAK1;ST8SIA4;HLA-DQA1;LYN;HLA-DRB5;SETDB2;B3GALT6;ARHGAP27;AP4B1;FLI1;MFHAS1;COQ2;PTPRC;ATG16L2;HLA-DRA;GRB2;SKIV2L;PCNXL3;HLA-DRB1;XKR6;MAP3K11;CIITA;CD40;ITGAM;TNFRSF13B;STAB2;SIRP…	GTEx_Tissue_Expression_Up
GTEX-XMK1-0126-SM-4B65F spleen male 40-49 years	118/2491	1.24059e-12	4.43507e-10	0	0	2.2597	61.9507	HCP5;POGLUT1;NCF1;NCF2;CLEC10A;CXORF21;CD80;LST1;SIRPG;MIR146A;IKZF1;NADSYN1;IKZF3;ACRBP;ETS1;BACH2;ICAM1;FCGRT;GRAP2;RASSF5;ATG3;ARL11;HLA-B;TRAFD1;FLT3LG;HLA-C;HCFC1;SCAMP2;ACAP1;CD226;WDFY4;BLK;TCF7;PLD4;ABHD6;ARHGAP15;C2;RASGRP3;IRAK1;ST8SIA4;HLA-DQA1;LYN;HLA-DRB5;SETDB2;B3GALT6;ARHGAP27;AP4B1;FLI1;PTPRC;ATG16L2;HLA-DRA;GRB2;RPS20;SKIV2L;PCNXL3;HLA-DRB1;MAP3K11;CIITA;CD40;ITGAM;TNFRSF13B;STAB…	GTEx_Tissue_Expression_Up
GTEX-VUSG-0006-SM-3GIK9 blood male 50-59 years	95/1816	1.42372e-12	4.43507e-10	0	0	2.45421	66.9454	HCP5;CDKN1B;ITGAM;NCF1;TNFRSF13B;NCF2;CLEC10A;CXORF21;LST1;SIRPG;SIRPB2;PTPN22;CTSW;IKZF1;LYST;IKZF3;ACRBP;ETS1;SIRPB1;ARHGAP4;FCGR3B;PPP6R1;GRAP2;RASSF5;DGUOK-AS1;ITGAX;CTLA4;CD37;IKBKE;HLA-DPA1;ATG3;ARL11;G6PD;FCRL5;PRKCB;HLA-B;TRAFD1;FLT3LG;HLA-C;IRAK4;AP5B1;RSBN1;LAT2;NCR3;ELF1;ACAP1;BANK1;MTF1;IRF7;IRF8;CD226;TLR7;IRF5;MCM6;WDFY4;CD44;HLA-DQB1;BLK;C1QB;PXK;TCF7;LEF1;PLD4;ARHGAP15;AIF1;RASGRP…	GTEx_Tissue_Expression_Up
GTEX-XLM4-0005-SM-4AT4P blood male 60-69 years	104/2079	1.5246e-12	4.43507e-10	0	0	2.36087	64.2375	HCP5;NCF1;NCF2;CLEC10A;CXORF21;LST1;SIRPG;IKZF1;PRDM1;IFIT1;NADSYN1;IKZF3;ACRBP;ICAM1;HERC5;PTTG1;FCGRT;GRAP2;RASSF5;ATG3;ARL11;G6PD;FKBPL;HLA-B;TRAFD1;FLT3LG;HLA-C;AP5B1;ACAP1;DGKQ;CSNK2B;CD226;MIR210HG;ARHGAP15;PGS1;SOCS1;FAM86B3P;IRAK1;ERI1;ST8SIA4;SLC15A4;HLA-DQA1;LYN;HLA-DRB5;ARHGAP27;MSRA;PTPRC;ATG16L2;HLA-DRA;GRB2;SKIV2L;PCNXL3;HLA-DRB1;MAP3K11;ITGAM;TNFRSF13B;SIRPB2;PTPN22;CTSW;LYST;PPCDC…	GTEx_Tissue_Expression_Up
Classical Hodgkin's Lymphoma	24/166	3.34166e-12	4.84934e-10	0	0	6.94824	183.604	IL10;CD40;CIITA;CCL22;NCF1;HLA-C;TNFAIP3;PRDM1;IL2;ICAM1;SOCS1;PTPRC;IRAK1;TRAF3;GRAP2;HLA-DPB1;HLA-DRA;IRF5;CD58;JAK2;CCL17;HLA-DRB1;CD44;MICB	DisGeNET
GTEX-XXEK-0126-SM-4BRVU spleen male 50-59 years	129/2847	1.86575e-12	4.93407e-10	0	0	2.17687	58.7915	HCP5;POGLUT1;NCF1;CLEC10A;CXORF21;CD80;LST1;SIRPG;MIR146A;IKZF1;NADSYN1;PHRF1;IKZF3;ACRBP;ETS1;ICAM1;CYP21A1P;GRAP2;RASSF5;IL12A;HLA-B;TRAFD1;HCFC1;HIC2;ACAP1;DGKQ;CD226;WDFY4;BLK;RNASEH2C;TCF7;CLEC16A;PLD4;ABHD6;ITPR3;INPP5B;PGS1;SOCS1;IRAK1;ST8SIA4;HLA-DQA1;LYN;GSDMB;HLA-DRB5;B3GALT6;ARHGAP27;AP4B1;FLI1;PTPRC;ATG16L2;HLA-DRA;GRB2;RPS20;SKIV2L;PCNXL3;IL7R;HLA-DRB1;XKR6;MAP3K11;CIITA;CD40;TNFRSF1…	GTEx_Tissue_Expression_Up
Plasmacytoid Dendritic cell - Liver	19/101	5.33362e-12	5.19139e-10	0	0	9.45473	245.416	LRRC25;ARL11;CIITA;ITGAM;NCF1;CXORF21;NOTCH4;PTPN22;IKZF3;RASGRP3;LAT2;ACAP1;PTPRC;ATG16L2;ST8SIA4;ITGAX;CD226;WDFY4;HLA-DQA1	HuBMAP_ASCTplusB_augmented_2022
Rheumatoid Arthritis (ACPA-positive)	13/41	1.0469e-11	5.37268e-10	0	0	18.7612	474.332	BLK;CD40;ARID5B;PTPN22;TYK2;RASGRP1;RAD51B;SPRED2;SYNGR1;FCGR2A;TNIP1;STAT4;IRF5	GWAS_Catalog_2023
White Blood Cell Count	65/1056	1.0503e-11	5.37268e-10	0	0	2.82404	71.39	RERE;HCP5;TNFRSF13B;LST1;MAP3K7CL;STAB2;TNFAIP3;PTPN22;IKZF2;IKZF3;ETS1;BACH2;RCBTB1;PPCDC;SIRPB1;ICAM1;SCAMP5;IFIH1;SPRED2;ACOXL;LBH;HMG20A;JAK2;FCRL5;HLA-B;TRAFD1;HLA-C;DARS1;RAD51B;ACAP1;LINC00208;CD226;LCT;SLC29A3;DDX6;BLTP3A;TNXB;NOTCH4;DOT1L;ARHGAP15;APOLD1;PSORS1C1;ATXN2;ATXN1;TERT;ST8SIA4;CDH23;RREB1;SH2B3;HLA-DQA1;ATG5;LYN;GSDMB;RABGAP1L;STX17-DT;LINC02571;ARHGAP27;DEF6;KLF2;TPCN2;MSRA;P…	GWAS_Catalog_2023
Autoimmune polyglandular syndrome type 2	26/200	5.04474e-12	5.38022e-10	0	0	6.15893	160.21	CD40;CIITA;NCF1;NCF2;CD80;ICAM1;IFIH1;SOCS1;RASSF5;ITGAX;CD37;CSK;HLA-DPA1;LYN;MX1;HLA-B;HLA-C;ARHGAP27;OAS1;TNIP1;HLA-DPB1;IRF7;HLA-DRA;IRF5;HLA-DRB1;HLA-DQB1	Rare_Diseases_GeneRIF_ARCHS4_Predictions
Blastic plasmacytoid dendritic cell	26/200	5.04474e-12	5.38022e-10	0	0	6.15893	160.21	CD40;ITGAM;NCF1;NCF2;CD80;IKZF1;SIRPB1;ARHGAP4;RASSF5;ITGAX;CD37;HLA-DPA1;LYN;LRRC25;HLA-B;ARHGAP27;PTPRC;TNIP1;HLA-DPB1;IRF7;IRF8;IRF5;FCGR2B;FCGR2C;HLA-DRB1;SIPA1	Rare_Diseases_GeneRIF_ARCHS4_Predictions
Follicular lymphoma	26/200	5.04474e-12	5.38022e-10	0	0	6.15893	160.21	CD40;NCF1;NCF2;CD80;DOT1L;ICAM1;IFIH1;SOCS1;FCGRT;PPP6R1;RASSF5;ITGAX;CSK;LYN;MX1;HLA-B;TYK2;AP5B1;GAK;TNIP1;TRAF3;MAPKAPK2;IRF7;IRF5;FCGR2B;HLA-DRB1	Rare_Diseases_GeneRIF_ARCHS4_Predictions
Fuchs heterochromic iridocyclitis	26/200	5.04474e-12	5.38022e-10	0	0	6.15893	160.21	CD40;CD80;AIF1;ICAM1;ARHGAP4;IFIH1;SOCS1;FCGRT;RASSF5;CD37;CSK;HLA-DPA1;LYN;IL10;HLA-DRB5;MX1;HLA-B;OAS1;TNIP1;HLA-DPB1;IRF7;HLA-DRA;IRF8;IRF5;HLA-DRB1;HLA-DQB1	Rare_Diseases_GeneRIF_ARCHS4_Predictions
Immune deficiency familial variable	26/200	5.04474e-12	5.38022e-10	0	0	6.15893	160.21	ITGAM;NCF1;NCF2;SIRPB2;IKZF1;SIRPB1;ARHGAP4;RASSF5;ITGAX;CD37;CSK;LYN;LRRC25;HLA-B;HLA-C;TYK2;ARHGAP27;AP5B1;DEF6;ACAP1;PTPRC;ATG16L2;TNIP1;IRF5;SIPA1;SIGLEC5	Rare_Diseases_GeneRIF_ARCHS4_Predictions
Thrombotic thrombocytopenic purpura acquired	26/200	5.04474e-12	5.38022e-10	0	0	6.15893	160.21	ITGAM;NCF1;NCF2;ARHGAP4;FCGRT;RASSF5;ITGAX;CD37;CSK;HLA-DPA1;LYN;LRRC25;HLA-B;HLA-C;TYK2;ARHGAP27;AP5B1;ATG16L2;HLA-DPB1;HLA-DRA;IRF5;FCGR2B;WDFY4;HLA-DRB1;SIPA1;HLA-DQB1	Rare_Diseases_GeneRIF_ARCHS4_Predictions
Inflammatory Bowel Diseases	60/911	4.54968e-12	6.41376e-10	0	0	3.02346	78.9606	IL21;CIITA;CD40;CDKN1B;NCF2;LST1;MIR146A;PTPN22;PLAT;PRDM1;ETS1;BACH2;ICAM1;UBE2L3;IFIH1;C4B;MAP1LC3B;FCGR3B;GRAP2;ITGAX;CTLA4;IL12A;JAK2;IL10;PRKCB;HLA-B;HLA-C;IL19;TYK2;ZFP90;BANK1;CD226;VDAC1;TLR7;IRF5;CFB;HLA-DQB2;CD44;HLA-DQB1;IDUA;PDGFB;LPP;C3;ATXN2;TERT;STAT4;SLC15A4;SH2B3;HLA-DQA1;MICB;PTPN11;IL2;GALC;PTPRC;FCGR2A;TRIM39;LINC00824;TNFSF4;HLA-DPB1;HLA-DRB1	DisGeNET
Cholangitis, Sclerosing	22/140	4.91577e-12	6.73734e-10	0	0	7.6417	198.979	IL10;PHLDB1;PRKCB;CLEC16A;TNFAIP3;PTPN22;TYK2;HIPK1;ETS1;BACH2;ICAM1;UBE2L3;IFIH1;FIBP;LINC00824;BANK1;ZPBP2;CD226;SH2B3;HLA-DRB1;ZNF365;JAZF1	DisGeNET
Cdc2 Myeloid Dendritic Cell (id:113)	19/101	5.33362e-12	6.77369e-10	0	0	9.45473	245.416	LRRC25;CIITA;ITGAM;NCF1;CLEC10A;LST1;AIF1;PTPRC;FCGR2A;ITGAX;HLA-DPB1;HLA-DRA;IRF8;FCGR2B;WDFY4;FCGR2C;HLA-DRB1;HLA-DPA1;HLA-DQB1	HuBMAP_ASCT_plus_B_augmented_w_RNAseq_Coexpression
Dendritic Cell (id:145)	19/101	5.33362e-12	6.77369e-10	0	0	9.45473	245.416	CD40;CIITA;ITGAM;NCF1;NCF2;IKZF1;AIF1;PTPRC;RGS1;ITGAX;HLA-DPB1;HLA-DRA;IRF8;TLR7;FCGR2B;WDFY4;HLA-DRB1;HLA-DPA1;HLA-DQB1	HuBMAP_ASCT_plus_B_augmented_w_RNAseq_Coexpression
Lymphocyte Count measurement	20/114	5.68764e-12	7.58455e-10	0	0	8.69474	225.13	RERE;TNFRSF13B;CLEC16A;PTPN22;ARHGAP15;ETS1;IKZF3;BACH2;ICAM1;UBE2L3;ACOXL;ELF1;PTPRC;CDH23;RREB1;IKBKE;SH2B3;PPARD;JAZF1;SIGLEC5	DisGeNET
Hepadnavirus infection	19/101	5.33362e-12	8.2613e-10	0	0	9.45473	245.416	IL21;IL10;CD40;CD80;MX1;HLA-B;IL2;RELA;C2;BCR;C3;IRF3;KIT;STAT4;HLA-DPB1;CTLA4;TLR7;HLA-DRB1;HLA-DPA1	Rare_Diseases_AutoRIF_Gene_Lists
Idiopathic myopathy	24/170	5.63774e-12	8.2613e-10	0	0	6.75648	175.003	BLK;IL10;CD40;GCA;CD80;PLCL1;MX1;HLA-B;HLA-C;PTPN22;RELA;UBE2L3;ICAM1;BCR;C3;IFIH1;KIT;STAT4;HLA-DPB1;HLA-DRA;HLA-DQA1;HLA-DRB1;CD44;HLA-DQB1	Rare_Diseases_AutoRIF_Gene_Lists
Common variable immunodeficiency	20/114	5.68764e-12	8.2613e-10	0	0	8.69474	225.13	IL21;IL10;CD40;TNFRSF13B;CD80;HLA-B;CXCR5;PRDM1;IKZF1;IL2;C2;C4B;BCR;C3;IKBKB;FCGR3B;MSH5;CTLA4;TLR7;HLA-DQB1	Rare_Diseases_AutoRIF_Gene_Lists
Fc receptor complex	25/185	5.46584e-12	8.3969e-10	0	0	6.43118	166.777	CD40;ITGAM;CD80;CMAHP;ICAM1;C4B;C3;FCGR3B;FCGRT;ERBB2;ITGAX;CD58;LYN;IL10;FCRL5;FCRL4;PTPN11;IL2;LAT2;PTPRC;FCGR2A;CD226;TLR7;FCGR2B;CD44	Jensen_COMPARTMENTS
Kawasaki syndrome	27/230	2.1995e-11	8.73332e-10	0	0	5.4856	134.618	IL21;BLK;HCP5;CD40;NOTCH4;ITPR3;IKZF1;RELA;PSORS1C1;C2;FCGR3B;CTLA4;CCL17;TNPO3;IL10;HLA-B;HLA-C;NMNAT2;FAM167A;FCGR2A;HLA-DPB1;SKIV2L;IRF5;FCGR2B;FCGR2C;HLA-DRB1;HLA-DQB2	Rare_Diseases_GeneRIF_Gene_Lists
Selective IgA deficiency	21/128	6.42011e-12	8.88115e-10	0	0	8.03182	206.993	IL21;IL10;G6PD;CD40;NCF1;TNFRSF13B;HLA-B;CLEC16A;PRDM1;IL2;RELA;C2;C4B;C3;IFIH1;MSH5;KIT;HLA-DRA;HLA-DQA1;HLA-DRB1;HLA-DQB1	Rare_Diseases_AutoRIF_Gene_Lists
Polymyositis	26/214	2.38702e-11	9.20709e-10	0	0	5.69616	139.319	BLK;MIR146A;TNFAIP3;PTPN22;USP18;RELA;ICAM1;IFIH1;STAT4;IL12A;CCL17;HLA-DQA1;IL10;PLCL1;MX1;HLA-B;HLA-C;TYK2;FAM167A;TNFSF4;HLA-DPB1;TLR7;IRF5;HLA-DRB1;CD44;HLA-DQB1	Rare_Diseases_GeneRIF_Gene_Lists
Immune deficiency familial variable	28/236	7.18998e-12	9.49404e-10	0	0	5.56247	142.724	IL21;BLK;CD40;TNFRSF13B;NCF2;CXCR5;IKZF1;PRDM1;C2;C4B;C3;IKBKB;CTLA4;CSK;IKBKE;HLA-DQA1;LYN;IL10;HLA-B;IRAK4;BCR;FCGR2A;FAP;KIT;MSH5;HLA-DRA;HLA-DRB1;HLA-DQB1	Rare_Diseases_AutoRIF_Gene_Lists
Dermatomyositis	20/116	7.94739e-12	9.61965e-10	0	0	8.51272	217.57	BLK;IL10;CD40;CD80;MX1;HLA-B;ICAM1;C2;C4B;BCR;C3;IFIH1;KIT;STAT4;HLA-DRA;CTLA4;TLR7;HLA-DQA1;HLA-DRB1;HLA-DQB1	Rare_Diseases_AutoRIF_Gene_Lists
Juvenile dermatomyositis	20/116	7.94739e-12	9.61965e-10	0	0	8.51272	217.57	BLK;IL10;CD40;CD80;MX1;HLA-B;ICAM1;C2;C4B;BCR;C3;IFIH1;KIT;STAT4;HLA-DRA;CTLA4;TLR7;HLA-DQA1;HLA-DRB1;HLA-DQB1	Rare_Diseases_AutoRIF_Gene_Lists
Idiopathic thrombocytopenic purpura	21/130	8.73664e-12	1.0152e-09	0	0	7.88364	200.745	IL21;IL10;G6PD;CD40;TNFRSF13B;CD80;HLA-B;PTPN22;C2;BCR;C3;FCGR2A;TERT;KIT;CTLA4;CSK;JAK2;FCGR2B;HLA-DRB1;CD44;HLA-DQB1	Rare_Diseases_AutoRIF_Gene_Lists
Autoimmune thyroid disease	14/53	2.67857e-11	1.02232e-09	0	0	14.5276	353.649	IL10;CD40;HLA-DRB5;CD80;HLA-B;HLA-C;IL2;HLA-DPB1;CTLA4;HLA-DRA;HLA-DQA1;HLA-DRB1;HLA-DPA1;HLA-DQB1	KEGG_2021_Human
Asthma	75/1313	8.36872e-12	1.08661e-09	0	0	2.63487	67.2063	IL21;CD40;CDKN1B;ITGAM;TNFRSF13B;CD80;MIR146A;TNFAIP3;PTPN22;IKZF3;ETS1;BACH2;ICAM1;IFIH1;FCGR3B;FCGRT;GRAP2;ITGAX;CTLA4;SDF4;IL12A;HLA-DPA1;IL10;GPX3;HLA-B;FLT3LG;HLA-C;IL19;IRAK4;RAD51B;IRF3;OAS1;KIT;ZPBP2;IRF7;TLR7;CD44;HLA-DQB1;IL12A-AS1;NOTCH4;PDGFB;CLEC16A;LPP;RELA;PSORS1C1;C3;ATXN2;SOCS1;IRAK1;ORMDL3;ERBB2;STAT4;CCL17;HLA-DQA1;ATG5;MICB;GSDMB;HLA-DRB5;CCL22;GTF2H1;PTPN11;IL2;ARHGAP31;FCGR2…	DisGeNET
Self-reported asthma 20002 1111	20/121	1.77903e-11	1.14747e-09	0	0	8.08921	200.227	PRRT1;RERE;IL21;GSDMB;TNXB;HLA-B;CLEC16A;CXCR5;OVOL1;LPP;SPPL3;BACH2;RAD51B;PTPRC;TNFSF4;IL7R;TCP11;HLA-DQA1;HLA-DQB1;JAZF1	UK_Biobank_GWAS_v1
Doctor diagnosed asthma 6152 8	20/122	2.07974e-11	1.19238e-09	0	0	8.00949	197.003	RERE;IL21;GSDMB;TNXB;HLA-B;CLEC16A;CXCR5;OVOL1;LPP;SPPL3;BACH2;RAD51B;PTPRC;TRAF3;TNFSF4;IL7R;TCP11;HLA-DQA1;HLA-DQB1;JAZF1	UK_Biobank_GWAS_v1
Hay Fever And/Or Eczema	18/97	2.46999e-11	1.23191e-09	0	0	9.2792	226.637	RERE;CLEC16A;ARHGAP15;MIR3142HG;LPP;SPPL3;BACH2;PPCDC;RAD51B;ATXN2;TNFSF4;HLA-DPB1;WAKMAR2;IL7R;HLA-DQA1;HLA-DRB1;HLA-DQB1;JAZF1	GWAS_Catalog_2023
Neuromyelitis optica spectrum disorder	23/161	1.22175e-11	1.34129e-09	0	0	6.83863	171.842	IL21;IL10;CD40;CD80;CXCR5;PTPN22;AIF1;IL2;ICAM1;C2;BCR;C3;IFIH1;KIT;HLA-DPB1;HLA-DRA;CD226;IRF5;CD58;CCL17;HLA-DQA1;HLA-DRB1;HLA-DQB1	Rare_Diseases_AutoRIF_Gene_Lists
Microscopic polyangiitis	26/208	1.24664e-11	1.34129e-09	0	0	5.88578	147.78	IL21;CD80;PTPN22;IFIT1;ETS1;ICAM1;HERC5;C3;FCGR3B;STAT4;CTLA4;IL10;GCA;HLA-B;HLA-C;BCR;FCGR2A;KIT;HLA-DPB1;IRF7;CD226;TLR7;IRF5;FCGR2B;HLA-DRB1;HLA-DQB1	Rare_Diseases_AutoRIF_Gene_Lists
Behcet Syndrome	29/258	1.16259e-11	1.45863e-09	0	0	5.23834	131.89	HCP5;CD40;CIITA;IL12A-AS1;MIR146A;CLEC16A;TNFAIP3;PTPN22;ETS1;BACH2;PSORS1C1;ICAM1;STAT4;CTLA4;IL12A;JAK2;ATG5;IL12RB2;MICB;IL10;HLA-B;HLA-C;TNIP1;HLA-DPB1;IRF8;TLR7;DHCR7;HLA-DRB1;HLA-DQB1	DisGeNET
Blood basophil count (lab test)	27/224	1.18251e-11	1.45863e-09	0	0	5.65443	142.27	RERE;HIP1;TNXB;CLEC16A;PTPN22;IKZF1;IKZF2;LPP;RCBTB1;BACH2;AFF1;SPRED2;ATXN2;ACOXL;ATXN1;TERT;NAALAD2;JAK2;FNIP1;RREB1;SH2B3;ZNF365;HLA-B;PTPRC;TNIP1;IRF8;MAP3K11	DisGeNET
X-linked severe combined immunodeficiency	25/194	1.58359e-11	1.64298e-09	0	0	6.08586	151.348	IL21;CD40;TNFRSF13B;CHD9;RELA;C2;C3;IKBKB;IRAK1;JAK2;IKBKE;IL10;G6PD;TYK2;IRAK4;IL2;BCR;ELF1;PTPRC;KIT;IRF8;TLR7;IL7R;CFB;CD44	Rare_Diseases_AutoRIF_Gene_Lists
Anaplastic large cell lymphoma	26/200	5.04474e-12	1.6478e-09	0	0	6.15893	160.21	CD40;NCF1;NCF2;IKZF1;ETS1;ICAM1;ARHGAP4;SOCS1;PPP6R1;RASSF5;ITGAX;CSK;LYN;HLA-B;TBC1D2B;TYK2;AP5B1;GAK;ARHGAP31;TNIP1;TRAF3;MAPKAPK2;IRF5;WDFY4;HLA-DRB1;SIPA1	Rare_Diseases_AutoRIF_ARCHS4_Predictions
Idiopathic eosinophilic chronic pneumopathy	26/200	5.04474e-12	1.6478e-09	0	0	6.15893	160.21	CD40;ITGAM;CLEC10A;CD80;ICAM1;IFIH1;SOCS1;FCGRT;RASSF5;ITGAX;HLA-DPA1;MX1;HLA-B;TBC1D2B;TYK2;SCAMP2;GAK;ARHGAP31;OAS1;TNIP1;MAPKAPK2;HLA-DPB1;IRF7;IRF5;WDFY4;HLA-DRB1	Rare_Diseases_AutoRIF_ARCHS4_Predictions
Immunodeficiency with hyper IgM type 3	26/200	5.04474e-12	1.6478e-09	0	0	6.15893	160.21	CD40;NCF1;NCF2;IKZF1;ICAM1;ARHGAP4;SOCS1;RASSF5;ITGAX;CD37;CSK;HLA-DPA1;LYN;MX1;HLA-B;TYK2;ARHGAP27;DEF6;OAS1;TNIP1;HLA-DPB1;IRF7;IRF5;HLA-DRB1;SIPA1;HLA-DQB1	Rare_Diseases_AutoRIF_ARCHS4_Predictions
Tubulointerstitial nephritis and uveitis	26/200	5.04474e-12	1.6478e-09	0	0	6.15893	160.21	CD40;NCF1;ICAM1;ARHGAP4;FCGRT;PPP6R1;RASSF5;ITGAX;CSK;HLA-DPA1;LYN;HLA-B;TBC1D2B;TYK2;ARHGAP27;AP5B1;GAK;TNIP1;MAPKAPK2;HLA-DPB1;IRF7;IRF5;HLA-DRB1;SIPA1;MAP3K11;HLA-DQB1	Rare_Diseases_AutoRIF_ARCHS4_Predictions
Celiac Disease	22/154	3.43013e-11	1.65894e-09	0	0	6.82629	164.485	IL21;IL10;GSDMB;IL12A-AS1;NOTCH4;MYNN;TNFAIP3;ETS1;LPP;YDJC;BACH2;IL2;PHTF1;DUSP22;ATXN2;ARHGAP31;LINC00824;RGS1;ZPBP2;JAK2;HLA-DQA1;ZNF365	PhenGenI_Association_2021
Autoimmune Primary Adrenal Insufficiency	14/51	1.50714e-11	1.81371e-09	0	0	15.3145	381.61	CIITA;HLA-B;CLEC16A;HLA-C;PTPN22;IL2;IFIH1;CTLA4;CD226;HLA-DQB2;HLA-DQA1;HLA-DRB1;HLA-DQB1;MICB	DisGeNET
Paneth cell:Large Intestine	33/311	2.14414e-12	1.83753e-09	0	0	4.94013	132.733	C1QB;CD40;ITGAM;NCF1;NCF2;CLEC10A;LST1;TNFAIP3;IKZF1;AIF1;ICAM1;C2;RASSF5;ITGAX;CD37;SH2B3;HLA-DQA1;HLA-DPA1;LYN;IL10;PRKCB;FLI1;LAT2;NR4A3;PTPRC;FCGR2A;HLA-DPB1;HLA-DRA;IRF8;ACTRT3;WDFY4;HLA-DRB1;HLA-DQB1	CellMarker_Augmented_2021
Wegener's granulomatosis	19/114	4.92081e-11	1.8453e-09	0	0	8.15546	193.57	IL21;IL10;CD40;CIITA;ITGAM;TNFAIP3;PTPN22;ETS1;C3;FCGR3B;FCGR2A;STAT4;HLA-DPB1;CTLA4;CD226;IRF5;IL7R;HLA-DRB1;HLA-DQB1	Rare_Diseases_GeneRIF_Gene_Lists
Dendritic cell:Bone Marrow	19/100	4.43038e-12	1.89842e-09	0	0	9.57195	250.235	CD40;ITGAM;NCF1;NCF2;CD80;IKZF1;AIF1;PTPRC;ITGAX;HLA-DPB1;HLA-DRA;IRF8;TLR7;FCGR2B;WDFY4;FCGR2C;HLA-DRB1;HLA-DPA1;HLA-DQB1	CellMarker_Augmented_2021
Autoimmune Diabetes	13/46	5.40071e-11	1.94251e-09	0	0	15.9145	376.249	IL10;CLEC16A;IL19;ITPR3;PTPN22;TYK2;BACH2;ATXN2;SH2B3;HLA-DQA1;SLC29A3;HLA-DRB1;HLA-DQB1	GeDiPNet_2023
Sarcoidosis	26/222	5.47601e-11	1.998e-09	0	0	5.4614	129.042	CD40;CIITA;TNFRSF13B;NCF1;NCF2;ICAM1;C3;FCGR3B;CTLA4;IL12A;HLA-DQA1;IL12RB2;IL10;HLA-DRB5;HLA-B;HLA-C;TYK2;IL2;FCGR2A;HLA-DPB1;TLR7;IRF5;IL7R;FCGR2C;HLA-DRB1;HLA-DQB1	Rare_Diseases_GeneRIF_Gene_Lists
GTEX-WYVS-0006-SM-3NMA7 blood female 40-49 years	91/1758	8.42547e-12	2.04247e-09	0	0	2.4103	61.462	HCP5;CIITA;ITGAM;NCF1;TNFRSF13B;NCF2;CLEC10A;CXORF21;LST1;SIRPG;SIRPB2;PTPN22;CTSW;IKZF1;NADSYN1;LYST;ACRBP;PPCDC;SIRPB1;ARHGAP4;FCGR3B;FCGRT;PPP6R1;GRAP2;RASSF5;ITGAX;CTLA4;CD37;IKBKE;HLA-DPA1;ATG3;ARL11;G6PD;FCRL5;HLA-B;FLT3LG;HLA-C;TYK2;IRAK4;AP5B1;LAT2;NCR3;ACAP1;OAS1;BANK1;DGKQ;IRF7;IRF8;CD226;TLR7;IRF5;WDFY4;CD44;HLA-DQB1;BLK;RNASEH2C;TCF7;PLD4;ARHGAP15;AIF1;PGS1;FAM86B3P;STAT4;ST8SIA4;LINC…	GTEx_Tissue_Expression_Up
Actinomycosis	25/200	3.1091e-11	2.2868e-09	0	0	5.87538	142.15	NCF1;NCF2;AIF1;ARHGAP4;FCGRT;RASSF5;ITGAX;CD37;CSK;HLA-DPA1;LYN;LRRC25;HLA-B;HLA-C;TYK2;ARHGAP27;TNIP1;HLA-DPB1;HLA-DRA;IRF5;FCGR2B;FCGR2C;HLA-DRB1;SIPA1;HLA-DQB1	Rare_Diseases_GeneRIF_ARCHS4_Predictions
Autoimmune polyglandular syndrome type 1	25/200	3.1091e-11	2.2868e-09	0	0	5.87538	142.15	CD40;NCF1;NCF2;CD80;ICAM1;IFIH1;SOCS1;FCGRT;RASSF5;CD37;CSK;HLA-DPA1;LYN;MX1;HLA-B;HLA-C;ARHGAP27;OAS1;TNIP1;HLA-DPB1;IRF7;HLA-DRA;IRF5;HLA-DRB1;HLA-DQB1	Rare_Diseases_GeneRIF_ARCHS4_Predictions
Diffuse panbronchiolitis	25/200	3.1091e-11	2.2868e-09	0	0	5.87538	142.15	NCF1;NCF2;AIF1;ARHGAP4;FCGRT;RASSF5;ITGAX;CD37;CSK;HLA-DPA1;LYN;LRRC25;HLA-B;HLA-C;TYK2;ARHGAP27;AP5B1;OAS1;TNIP1;HLA-DPB1;HLA-DRA;IRF5;HLA-DRB1;SIPA1;HLA-DQB1	Rare_Diseases_GeneRIF_ARCHS4_Predictions
Indolent B cell lymphoma	25/200	3.1091e-11	2.2868e-09	0	0	5.87538	142.15	NCF1;NCF2;IKZF1;ETS1;KIAA0040;ICAM1;ARHGAP4;PPP6R1;RASSF5;ITGAX;CD37;CSK;LYN;HLA-B;TYK2;ARHGAP27;AP5B1;GAK;TNIP1;TRAF3;MAPKAPK2;IRF5;FCGR2B;WDFY4;SIPA1	Rare_Diseases_GeneRIF_ARCHS4_Predictions
Keshan disease	25/200	3.1091e-11	2.2868e-09	0	0	5.87538	142.15	C1QB;CD40;CIITA;CD80;AIF1;DRAM1;FCGRT;HLA-DQA1;CTSB;HLA-DPA1;LYN;HLA-DRB5;ARHGAP31;OAS1;TNIP1;MAPKAPK2;HLA-DPB1;IRF7;HLA-DRA;IRF8;IRF5;FCGR2B;WDFY4;HLA-DRB1;HLA-DQB1	Rare_Diseases_GeneRIF_ARCHS4_Predictions
Perniosis	25/200	3.1091e-11	2.2868e-09	0	0	5.87538	142.15	NCF1;NCF2;IKZF1;AIF1;ARHGAP4;FCGRT;RASSF5;ITGAX;CSK;HLA-DPA1;LYN;LRRC25;MX1;HLA-B;ARHGAP27;PTPRC;OAS1;TNIP1;HLA-DPB1;IRF7;HLA-DRA;IRF5;HLA-DRB1;SIPA1;HLA-DQB1	Rare_Diseases_GeneRIF_ARCHS4_Predictions
Scheuermann disease	25/200	3.1091e-11	2.2868e-09	0	0	5.87538	142.15	CD40;NCF1;NCF2;AIF1;FCGRT;ITGAX;CD37;CSK;HLA-DPA1;LYN;HLA-DRB5;HLA-B;ARHGAP27;OAS1;TNIP1;HLA-DPB1;IRF7;HLA-DRA;IRF8;IRF5;FCGR2B;WDFY4;HLA-DRB1;SIPA1;HLA-DQB1	Rare_Diseases_GeneRIF_ARCHS4_Predictions
Severe combined immunodeficiency atypical	25/200	3.1091e-11	2.2868e-09	0	0	5.87538	142.15	CIITA;NCF1;TCF7;LEF1;PTPN22;IKZF1;ETS1;BACH2;ARHGAP4;IKBKB;RASSF5;CD37;CSK;LYN;HLA-B;HLA-C;TYK2;ARHGAP27;FLI1;DEF6;LAT2;ELF1;ACAP1;PTPRC;SIPA1	Rare_Diseases_GeneRIF_ARCHS4_Predictions
West nile encephalitis	25/200	3.1091e-11	2.2868e-09	0	0	5.87538	142.15	CD40;NCF1;NCF2;CD80;IFI6;IFIT1;USP18;ICAM1;IFIH1;SOCS1;FCGRT;ITGAX;CSK;LYN;IL10;MX1;HLA-B;ARHGAP27;AP5B1;OAS1;TNIP1;MAPKAPK2;IRF7;IRF5;HLA-DRB1	Rare_Diseases_GeneRIF_ARCHS4_Predictions
Autoimmune thyroid disease	14/52	2.01619e-11	2.2927e-09	0	0	14.9107	367.209	IL10;CD40;HLA-DRB5;CD80;HLA-B;HLA-C;IL2;HLA-DPB1;CTLA4;HLA-DRA;HLA-DQA1;HLA-DRB1;HLA-DPA1;HLA-DQB1	BioPlanet_2019
Conventional Dc (id:134)	19/111	3.03349e-11	2.56835e-09	0	0	8.4227	203.987	LRRC25;ITGAM;NCF1;NCF2;CLEC10A;LST1;AIF1;RGCC;ITGAX;HLA-DPB1;HLA-DRA;IRF8;FCGR2B;WDFY4;FCGR2C;HLA-DQA1;HLA-DRB1;HLA-DPA1;HLA-DQB1	HuBMAP_ASCT_plus_B_augmented_w_RNAseq_Coexpression
GTEX-WQUQ-0006-SM-3MJF4 blood male 60-69 years	99/2010	1.49565e-11	3.04256e-09	0	0	2.30167	57.3713	HCP5;NCF1;NCF2;CLEC10A;CXORF21;LST1;SIRPG;IKZF1;PRDM1;NADSYN1;IKZF3;ACRBP;ETS1;FCGRT;GRAP2;RASSF5;ATG3;ARL11;G6PD;PRKCB;HLA-B;TRAFD1;FLT3LG;HLA-C;AP5B1;RSBN1;ACAP1;DGKQ;CD226;WDFY4;BLK;PXK;TCF7;ARHGAP15;PGS1;ATXN1;ST8SIA4;CDH23;SLC15A4;LYN;UBE2B;ARHGAP27;FLI1;PTPRC;ATG16L2;GRB2;SKIV2L;IL7R;CDKN1B;ITGAM;TNFRSF13B;SIRPB2;PTPN22;CTSW;LYST;PPCDC;PHTF1;SIRPB1;ARHGAP4;FCGR3B;PPP6R1;ITGAX;CTLA4;CD37;IKB…	GTEx_Tissue_Expression_Up
GTEX-UJHI-0126-SM-4IHLP spleen female 50-59 years	99/2010	1.49565e-11	3.04256e-09	0	0	2.30167	57.3713	HCP5;NCF1;NCF2;CLEC10A;CXORF21;CD80;LST1;SIRPG;MIR146A;IKZF1;IKZF3;ACRBP;ETS1;C4B;CYP21A1P;FCGRT;RASSF5;ATG3;ARL11;HLA-B;FLT3LG;FRMD4A;TBC1D2B;HCFC1;SCAMP2;ACAP1;CD226;WDFY4;BLK;TCF7;PLD4;ABHD6;ARHGAP15;C2;ST8SIA4;HLA-DQA1;LYN;SETDB2;ARHGAP27;FLI1;COQ2;PTPRC;ATG16L2;HLA-DRA;GRB2;SKIV2L;PCNXL3;MAP3K11;CIITA;ITGAM;TNFRSF13B;LRRK1;STAB2;SIRPB2;CTSW;CMAHP;PPCDC;SIRPB1;ARHGAP4;IFIH1;IKBKB;FCGR3B;PPP6R…	GTEx_Tissue_Expression_Up
GTEX-SSA3-0005-SM-32QOT blood male 60-69 years	71/1223	1.56887e-11	3.04256e-09	0	0	2.66776	66.3688	HCP5;CIITA;ITGAM;NCF1;NCF2;CXORF21;LST1;SIRPG;MAP3K7CL;SIRPB2;PTPN22;CTSW;IKZF1;LYST;IKZF3;ACRBP;PPCDC;SIRPB1;ARHGAP4;IFIH1;HERC5;FCGR3B;GRAP2;RASSF5;ITGAX;CTLA4;CD37;IKBKE;HLA-DPA1;ATG3;ARL11;HLA-B;TRAFD1;FLT3LG;HLA-C;IRAK4;AP5B1;LAT2;NCR3;ACAP1;OAS1;IRF7;CD226;TLR7;IRF5;BLK;TCF7;LEF1;IFI6;PLD4;ARHGAP15;AIF1;KIAA0040;PGS1;ST8SIA4;LINC00877;CSK;MICB;LYN;LRRC25;GCA;ARHGAP27;FLI1;DEF6;PTPRC;FCGR2A;…	GTEx_Tissue_Expression_Up
Autoimmune myocarditis	20/125	3.29144e-11	3.29227e-09	0	0	7.77945	187.773	IL21;IL10;CD40;CIITA;CD80;HLA-B;RELA;ICAM1;BCR;C3;IKBKB;SOCS1;PTPRC;KIT;STAT4;CTLA4;IL12A;TLR7;HLA-DRB1;CD44	Rare_Diseases_AutoRIF_Gene_Lists
Immunodeficiency with hyper IgM type 1	15/64	3.39993e-11	3.29227e-09	0	0	12.4082	299.095	IL10;CD40;TNFRSF13B;CD80;HLA-B;IRAK4;IL2;C2;IKBKB;BCR;C3;TNFSF4;KIT;TLR7;HLA-DRB1	Rare_Diseases_AutoRIF_Gene_Lists
Adult Asthma	11/30	6.82652e-11	3.32169e-09	0	0	23.3086	545.599	MICB-DT;HLA-DRB9;HLA-DQB1-AS1;CLEC16A;MSC-AS1;HLA-DRA;TSBP1-AS1;IKZF3;PSORS1C1;HLA-DQA1;HLA-DQB1	GWAS_Catalog_2023
Encephalitis, St. Louis	20/124	2.82878e-11	3.32314e-09	0	0	7.85466	190.779	IL10;MIR146A;HLA-C;PTPN22;ARID3A;TYK2;ETS1;IL2;RELA;C3;IFIH1;IRF7;CTLA4;IRF5;FCGR2B;IKBKE;FCGR2C;HLA-DRB1;ATG5;HLA-DQB1	DisGeNET
GTEX-R55E-0006-SM-2TC5G blood male 20-29 years	81/1500	1.85232e-11	3.36775e-09	0	0	2.4937	61.6244	HCP5;CIITA;ITGAM;NCF1;NCF2;CLEC10A;LST1;SIRPG;SIRPB2;PTPN22;CTSW;IKZF1;PRDM1;LYST;IKZF3;ETS1;PPCDC;SIRPB1;ARHGAP4;HERC5;FCGR3B;PPP6R1;GRAP2;RASSF5;ITGAX;CD37;IKBKE;HLA-DPA1;ARL11;G6PD;HLA-B;FLT3LG;HLA-C;TYK2;AP5B1;LAT2;NCR3;ACAP1;OAS1;DGKQ;IRF7;IRF8;CD226;TLR7;IRF5;WDFY4;BLK;TCF7;LEF1;IFI6;PLD4;ARHGAP15;AIF1;RASGRP1;RELA;STAT4;ST8SIA4;LINC00877;CSK;SLC15A4;SH2B3;MICB;LYN;LRRC25;GCA;MX1;ARHGAP27;F…	GTEx_Tissue_Expression_Up
Alopecia areata	14/56	6.04278e-11	3.47795e-09	0	0	13.4879	317.364	IL21;SLC44A4;TNXB;NOTCH4;IL2;C2;MSH5;CTLA4;HLA-DRA;SKIV2L;HLA-DQB2;CFB;HLA-DQA1;HLA-DQB1	Jensen_DISEASES
Diabetes, Autoimmune	19/111	3.03349e-11	3.48075e-09	0	0	8.4227	203.987	IL10;CLEC16A;IL19;ITPR3;PTPN22;USP18;BACH2;IL2;ICAM1;NR4A3;OAS1;FCGRT;STAT4;CTLA4;SH2B3;HLA-DQA1;HLA-DRB1;SLC29A3;HLA-DQB1	DisGeNET
Lymphomatous thyroiditis	23/178	9.82078e-11	3.48896e-09	0	0	6.08324	140.182	BLK;IL10;CD40;CDKN1B;CCL22;PRKCB;HLA-B;TNFAIP3;PTPN22;IFIH1;FAM167A;PTPRC;TNIP1;ERBB2;STAT4;CTLA4;IRF5;TLR7;FCGR2B;DRD4;HLA-DQA1;HLA-DRB1;HLA-DQB1	Rare_Diseases_GeneRIF_Gene_Lists
GTEX-QEG4-0006-SM-2I5FY blood male 30-39 years	72/1257	2.05622e-11	3.51856e-09	0	0	2.63147	64.7542	HCP5;ITGAM;NCF1;NCF2;CLEC10A;LST1;SIRPG;MAP3K7CL;SIRPB2;TNFAIP3;PTPN22;CTSW;IKZF1;PRDM1;LYST;IKZF3;ETS1;PPCDC;SIRPB1;ARHGAP4;FCGR3B;PPP6R1;GRAP2;RASSF5;ITGAX;CTLA4;CD37;HLA-DPA1;HLA-B;FLT3LG;HLA-C;TYK2;AP5B1;LAT2;NCR3;ELF1;ACAP1;DGKQ;CD226;WDFY4;HLA-DQB1;BLK;DDX6;TCF7;LEF1;PLD4;RASGRP1;FAM86B3P;STAT4;ST8SIA4;LINC00877;CSK;SLC15A4;SH2B3;HLA-DQA1;IL12RB2;JAZF1;MICB;LYN;LRRC25;HLA-DRB5;GCA;FLI1;DEF6…	GTEx_Tissue_Expression_Up
Waist-to-hip Ratio Adjusted For BMI	57/900	7.56399e-11	3.59289e-09	0	0	2.88092	67.14	HCP5;MICB-DT;CIITA;TSBP1;SLC44A4;CMAHP;ACOXL;TCP11;SCYL1;HLA-B;HLA-C;ARID5B;TSBP1-AS1;OVOL1;GAK;RAD51B;IQCN;LINC00208;DGKQ;HLA-DQB2;HLA-DQB1;PPARD;BLK;ILRUN;RNASEH2C;FAM167A-AS1;BLTP3A;TNXB;NOTCH4;DOT1L;CLEC16A;AIF1;APOLD1;PSORS1C1;C2;PGS1;FAM86B3P;ERI1;RREB1;HLA-DQA1;FDFT1;JAZF1;MICB;CARMIL1;HLA-DRB9;LINC02571;PTPN11;TPCN2;MFHAS1;MSRA;FAM167A;TAOK3;HLA-DRA;HCG20;XKR6;SIPA1;MUC22	GWAS_Catalog_2023
Development Disorder	24/195	1.07511e-10	3.74608e-09	0	0	5.76124	132.24	RERE;HCP5;CARMIL1;TSBP1;HLA-DRB5;MSH5-SAPCD1;TNXB;HLA-DRB9;NOTCH4;LINC02571;HLA-B;TSBP1-AS1;CMAHP;NT5C2;PSORS1C1;C2;MECP2;MSH5;WDFY4;HLA-DQA1;HLA-DRB1;DRD4;HLA-DQB1;MUC22	GeDiPNet_2023
Interdigitating Dendritic Cell (id:346)	18/102	5.94514e-11	3.77517e-09	0	0	8.72462	205.429	CD40;CIITA;ITGAM;NCF1;NCF2;AIF1;PTPRC;ITGAX;HLA-DPB1;HLA-DRA;IRF8;TLR7;FCGR2B;WDFY4;FCGR2C;HLA-DRB1;HLA-DPA1;HLA-DQB1	HuBMAP_ASCT_plus_B_augmented_w_RNAseq_Coexpression
Post-transplant lymphoproliferative disease	29/272	4.26193e-11	3.99384e-09	0	0	4.93296	117.793	CD40;CIITA;PLAT;IKZF1;PRDM1;IKZF3;ETS1;RELA;C4B;C3;SOCS1;ATXN1;TERT;STAT4;CTLA4;JAK2;HLA-DQA1;MICB;IL10;CCL22;HLA-B;FLI1;IL2;BCR;NCR3;CLEC4C;KIT;HLA-DRB1;CD44	Rare_Diseases_AutoRIF_Gene_Lists
Classic Kaposi sarcoma	18/101	5.00904e-11	4.40947e-09	0	0	8.83019	209.427	IL10;GCA;MX1;HLA-B;HLA-C;LPP;ICAM1;C2;C3;CLEC4C;STIM1;KIT;STAT4;HLA-DRA;IL12A;HLA-DQA1;HLA-DRB1;HLA-DQB1	Rare_Diseases_AutoRIF_Gene_Lists
Homologous wasting disease	18/101	5.00904e-11	4.40947e-09	0	0	8.83019	209.427	IL21;IL10;CD40;CD80;HLA-B;HLA-C;IL2;ICAM1;C2;BCR;C3;KIT;HLA-DPB1;CTLA4;JAK2;HLA-DRB1;CD44;HLA-DQB1	Rare_Diseases_AutoRIF_Gene_Lists
Lymphocyte percentage 30180 raw	38/460	9.12191e-11	4.7069e-09	0	0	3.76012	86.9255	BLK;SPEF2;TNXB;TNFRSF13B;PTPN22;IKZF1;ARHGAP15;LYST;ETS1;UBE2L3;ICAM1;SPRED2;ATXN2;ACOXL;ATXN1;TERT;IRAK1;IKBKE;SLC17A2;TCP11;JAZF1;OLIG3;TRAFD1;HLA-C;ARID5B;TYK2;ARHGAP27;NCR3;ELF1;PTPRC;TRAF3;KIT;ULK3;IRF8;CD226;IL7R;XKR6;HLA-DQB1	UK_Biobank_GWAS_v1
Autosomal recessive hyper IgE syndrome	25/200	3.1091e-11	4.85696e-09	0	0	5.87538	142.15	CD40;NCF1;NCF2;IKZF1;ICAM1;ARHGAP4;IFIH1;SOCS1;RASSF5;ITGAX;CSK;LYN;MX1;HLA-B;TYK2;ARHGAP27;AP5B1;GAK;PTPRC;OAS1;TNIP1;IRF7;IRF5;HLA-DRB1;SIPA1	Rare_Diseases_AutoRIF_ARCHS4_Predictions
Cryoglobulinemia	25/200	3.1091e-11	4.85696e-09	0	0	5.87538	142.15	CD40;NCF1;NCF2;ICAM1;C2;ARHGAP4;FCGRT;RASSF5;ITGAX;CSK;LYN;HLA-B;TBC1D2B;TYK2;ARHGAP27;AP5B1;GAK;OAS1;TNIP1;MAPKAPK2;IRF7;IRF5;CFB;HLA-DRB1;SIPA1	Rare_Diseases_AutoRIF_ARCHS4_Predictions
Felty's syndrome	25/200	3.1091e-11	4.85696e-09	0	0	5.87538	142.15	NCF1;NCF2;IKZF1;ARHGAP4;FCGRT;PPP6R1;RASSF5;ITGAX;CD37;CSK;LYN;HLA-B;HLA-C;TBC1D2B;TYK2;ARHGAP27;AP5B1;GAK;TNIP1;MAPKAPK2;HLA-DPB1;IRF5;HLA-DRB1;SIPA1;HLA-DQB1	Rare_Diseases_AutoRIF_ARCHS4_Predictions
Hodgkin lymphoma	25/200	3.1091e-11	4.85696e-09	0	0	5.87538	142.15	NCF1;NCF2;IKZF1;ETS1;ARHGAP4;PPP6R1;RASSF5;ITGAX;CD37;CSK;LYN;HLA-B;TYK2;ARHGAP27;AP5B1;GAK;PTPRC;TNIP1;MAPKAPK2;IRF7;IRF5;FCGR2B;WDFY4;HLA-DRB1;SIPA1	Rare_Diseases_AutoRIF_ARCHS4_Predictions
Idiopathic thrombocytopenic purpura	25/200	3.1091e-11	4.85696e-09	0	0	5.87538	142.15	CD40;NCF1;NCF2;ICAM1;ARHGAP4;FCGRT;RASSF5;ITGAX;CD37;CSK;LYN;LRRC25;HLA-B;HLA-C;TYK2;ARHGAP27;AP5B1;GAK;TNIP1;MAPKAPK2;HLA-DPB1;IRF7;IRF5;HLA-DRB1;SIPA1	Rare_Diseases_AutoRIF_ARCHS4_Predictions
Immunodeficiency with hyper IgM type 1	25/200	3.1091e-11	4.85696e-09	0	0	5.87538	142.15	CD40;NCF1;CD80;IKZF1;ICAM1;ARHGAP4;IFIH1;SOCS1;RASSF5;CD37;CSK;LYN;MX1;HLA-B;TYK2;ARHGAP27;DEF6;OAS1;TNIP1;HLA-DPB1;IRF7;IRF5;HLA-DRB1;SIPA1;HLA-DQB1	Rare_Diseases_AutoRIF_ARCHS4_Predictions
Immunodeficiency with hyper IgM type 5	25/200	3.1091e-11	4.85696e-09	0	0	5.87538	142.15	NCF1;NCF2;IKZF1;ARHGAP4;SOCS1;RASSF5;ITGAX;CD37;CSK;LYN;HLA-B;HLA-C;TYK2;ARHGAP27;DEF6;ACAP1;PTPRC;OAS1;TNIP1;HLA-DPB1;IRF7;IRF5;HLA-DRB1;SIPA1;HLA-DQB1	Rare_Diseases_AutoRIF_ARCHS4_Predictions
Indolent B cell lymphoma	25/200	3.1091e-11	4.85696e-09	0	0	5.87538	142.15	NCF1;NCF2;IKZF1;ETS1;KIAA0040;ARHGAP4;PPP6R1;RASSF5;ITGAX;CD37;CSK;LYN;HLA-B;HLA-C;TYK2;ARHGAP27;AP5B1;DEF6;GAK;ACAP1;PTPRC;TNIP1;MAPKAPK2;IRF5;SIPA1	Rare_Diseases_AutoRIF_ARCHS4_Predictions
Lymphoma small cleaved-cell diffuse	25/200	3.1091e-11	4.85696e-09	0	0	5.87538	142.15	BLK;CD40;NCF1;NCF2;IKZF1;ETS1;KIAA0040;ARHGAP4;PPP6R1;RASSF5;ITGAX;CD37;CSK;LYN;HLA-B;HLA-C;TYK2;ARHGAP27;DEF6;ACAP1;TNIP1;IRF5;WDFY4;HLA-DRB1;SIPA1	Rare_Diseases_AutoRIF_ARCHS4_Predictions
Myalgia eosinophilia associated with tryptophan	25/200	3.1091e-11	4.85696e-09	0	0	5.87538	142.15	CD40;NCF1;NCF2;ICAM1;IFIH1;SOCS1;DRAM1;FCGRT;ITGAX;CSK;HLA-DPA1;LYN;TBC1D2B;TYK2;ARHGAP27;GAK;ARHGAP31;OAS1;TNIP1;MAPKAPK2;HLA-DPB1;IRF7;IRF5;HLA-DRB1;HLA-DQB1	Rare_Diseases_AutoRIF_ARCHS4_Predictions
Non-Hodgkin lymphoma childhood	25/200	3.1091e-11	4.85696e-09	0	0	5.87538	142.15	CD40;NCF1;NCF2;IKZF1;ICAM1;ARHGAP4;SOCS1;PPP6R1;RASSF5;ITGAX;CD37;CSK;LYN;HLA-B;TYK2;ARHGAP27;AP5B1;TNIP1;MAPKAPK2;IRF7;IRF5;FCGR2B;WDFY4;HLA-DRB1;SIPA1	Rare_Diseases_AutoRIF_ARCHS4_Predictions
Roifman syndrome	25/200	3.1091e-11	4.85696e-09	0	0	5.87538	142.15	CIITA;NCF1;NCF2;IKZF1;ETS1;ARHGAP4;PPP6R1;RASSF5;ITGAX;CSK;LYN;MX1;HLA-B;TBC1D2B;TYK2;ARHGAP27;AP5B1;GAK;PTPRC;TNIP1;MAPKAPK2;IRF7;IRF5;WDFY4;SIPA1	Rare_Diseases_AutoRIF_ARCHS4_Predictions
Human T-cell leukemia virus type 1	18/102	5.94514e-11	4.93447e-09	0	0	8.72462	205.429	IL10;CD40;CDKN1B;CD80;HLA-B;HLA-C;ETS1;IL2;RELA;ICAM1;C3;IKBKB;TNFSF4;KIT;CTLA4;CD58;IKBKE;HLA-DRB1	Rare_Diseases_AutoRIF_Gene_Lists
Omenn syndrome	18/102	5.94514e-11	4.93447e-09	0	0	8.72462	205.429	IL21;IL10;CD40;CIITA;CD80;HLA-B;TYK2;IL2;ICAM1;BCR;C3;IKBKB;STIM1;KIT;ERBB2;IL7R;JAK2;CD44	Rare_Diseases_AutoRIF_Gene_Lists
IGA Glomerulonephritis	27/237	4.41994e-11	4.95636e-09	0	0	5.30082	126.384	C1QB;BLK;PXK;CDKN1B;CD80;PDGFB;MIR146A;RELA;ICAM1;UBE2L3;C2;C3;ACOXL;FCGR3B;FCGRT;STAT4;ITGAX;IL10;IL2;FCGR2A;HLA-DPB1;HLA-DRA;IRF5;FCGR2B;HLA-DRB1;CD44;HLA-DQB1	DisGeNET
GTEX-PX3G-0926-SM-48U12 spleen female 20-29 years	106/2246	3.10105e-11	5.01165e-09	0	0	2.21115	53.5024	HCP5;NCF1;CPNE5;CLEC10A;CXORF21;CD80;LST1;SIRPG;MIR146A;IKZF1;PRDM1;IKZF3;ACRBP;BACH2;ICAM1;FCGRT;GRAP2;RASSF5;IL12A;ARL11;HLA-B;TRAFD1;FLT3LG;HLA-C;HCFC1;SCAMP2;ACAP1;DGKQ;MSH5;ULK3;CD226;SNRPC;WDFY4;BLK;TCF7;PLD4;C2;RASGRP3;IRAK1;HLA-DQA1;LYN;AP4B1;FLI1;FIBP;MSRA;PTPRC;ATG16L2;HLA-DRA;GRB2;SKIV2L;PCNXL3;HLA-DRB1;MAP3K11;CIITA;CD40;TNFRSF13B;STAB2;CTSW;PPCDC;ARHGAP4;IFIH1;IKBKB;FCGR3B;PPP6R1;ITG…	GTEx_Tissue_Expression_Up
Atopic Asthma	18/106	1.156e-10	5.36331e-09	0	0	8.32633	190.514	MICB-DT;TSBP1;GSDMB;SLC44A4;NFKBIL1;CLEC16A;TSBP1-AS1;IPCEF1;OVOL1;IKZF3;LPP;BACH2;RAD51B;TNFSF4;ATG5;HLA-DQB1;MICB;JAZF1	GWAS_Catalog_2023
Mumps	15/71	1.66308e-10	5.75683e-09	0	0	10.8532	244.384	IL10;HLA-B;HLA-C;IFIT1;IL2;ICAM1;IFIH1;C3;HLA-DPB1;IL12A;HLA-DQA1;HLA-DRB1;HLA-DPA1;HLA-DQB1;IL12RB2	Rare_Diseases_GeneRIF_Gene_Lists
Connective tissue disease	10/24	1.13224e-10	5.86501e-09	0	0	28.7054	657.402	BLK;PXK;ITGAM;TNFSF4;TNFAIP3;PHRF1;ANKS1A;IKZF3;JAZF1;ATG5	Jensen_DISEASES
Still's disease adult onset	28/260	7.32915e-11	5.91422e-09	0	0	4.98084	116.236	CD80;TNFAIP3;PTPN22;ICAM1;C2;C3;MECP2;SOCS1;IRAK1;STAT4;CTLA4;CCL17;HLA-DQA1;ATG5;IL10;G6PD;NFKBIL1;HLA-B;IRAK4;IL2;BCR;PTPRC;HLA-DPB1;HLA-DRA;TLR7;IRF5;HLA-DRB1;HLA-DQB1	Rare_Diseases_AutoRIF_Gene_Lists
Myeloid cells in Lung	23/173	5.46706e-11	6.1231e-09	0	0	6.28764	148.575	C1QB;LRRC25;HLA-DRB5;CIITA;NCF2;CLEC10A;HLA-DRB9;LRRK1;HLA-DQB1-AS1;PLD4;SIRPB2;SIRPB1;ITGAX;HLA-DPB1;HLA-DRA;IRF8;WDFY4;HLA-DQA1;HLA-DRB1;HLA-DQB2;HLA-DPA1;HLA-DQB1;SIGLEC5	Descartes_Cell_Types_and_Tissue_2021
Measles	22/168	1.93697e-10	6.53728e-09	0	0	6.16725	137.929	IL10;CD80;MX1;HLA-B;HLA-C;IL2;RELA;IFIH1;SOCS1;FCGR2A;IRF3;ERBB2;HLA-DPB1;CTLA4;IL12A;TLR7;HLA-DQA1;HLA-DRB1;TNPO3;HLA-DPA1;HLA-DQB1;IL12RB2	Rare_Diseases_GeneRIF_Gene_Lists
Lymphocyte Percentage Of White Cells	33/364	1.4954e-10	6.78026e-09	0	0	4.13768	93.6086	RERE;TNFRSF13B;IKZF1;ARHGAP15;IKZF3;ETS1;BACH2;RCBTB1;APOLD1;UBE2L3;ATXN2;ACOXL;ATXN1;TERT;IRAK1;CDH23;IKBKE;HLA-DQA1;ATG5;JAZF1;HLA-DRB9;LINC02571;MSC-AS1;ARID5B;TYK2;ELF1;PTPRC;TRAF3;ULK3;IRF8;CD226;IL7R;HLA-DQB1	GWAS_Catalog_2023
pre-B cell receptor complex	18/101	5.00904e-11	6.84012e-09	0	0	8.83019	209.427	LYN;CD40;FLT3LG;PRDM1;IKZF1;IKZF3;BACH2;AFF1;KLF2;LAT2;PTPRC;BANK1;KIT;IRF8;IL7R;FNIP1;FCGR2B;MAP3K11	Jensen_COMPARTMENTS
Interferon Signaling R-HSA-913531	25/200	3.1091e-11	6.86334e-09	0	0	5.87538	142.15	CIITA;IFI6;IFIT1;USP18;ICAM1;HERC5;SOCS1;JAK2;HLA-DQA1;HLA-DPA1;HLA-DRB5;MX1;HLA-B;HLA-C;PTPN11;TYK2;IRF3;OAS1;IRF7;HLA-DRA;IRF8;IRF5;HLA-DRB1;CD44;HLA-DQB2	Reactome_2022
Cutaneous sclerosis	20/132	9.12325e-11	6.97448e-09	0	0	7.2906	168.541	BLK;IL21;IL10;CD40;HLA-B;PDGFB;PTPN22;FLI1;IL2;ICAM1;C4B;BCR;C3;BANK1;TNFSF4;KIT;STAT4;IRF5;HLA-DRB1;HLA-DQB1	Rare_Diseases_AutoRIF_Gene_Lists
Immunodeficiency with hyper IgM type 2	20/132	9.12325e-11	6.97448e-09	0	0	7.2906	168.541	IL10;CD40;TNFRSF13B;CD80;MX1;HLA-B;IRAK4;IL2;RELA;C2;BCR;C3;IKBKB;TRAF3;TNFSF4;KIT;IRF8;TLR7;IKBKE;HLA-DRB1	Rare_Diseases_AutoRIF_Gene_Lists
Primary malignant lymphoma	23/185	2.15424e-10	7.09322e-09	0	0	5.81828	129.506	IL21;IL10;CIITA;CDKN1B;LEF1;CXCR5;TNFAIP3;PRDM1;IKZF1;TYK2;ETS1;IL2;RELA;ICAM1;NCR3;TERT;KIT;ERBB2;CD37;IRF5;CD58;JAK2;CD44	Rare_Diseases_GeneRIF_Gene_Lists
Primary sclerosing cholangitis	18/105	9.81855e-11	7.31356e-09	0	0	8.42247	194.089	IL21;IL10;CD40;CD80;HLA-B;HLA-C;IL2;RELA;ICAM1;C2;BCR;C3;FAP;KIT;ERBB2;HLA-DRB1;CD44;HLA-DQB1	Rare_Diseases_AutoRIF_Gene_Lists
Multiple Sclerosis	29/288	1.69418e-10	7.51086e-09	0	0	4.62437	104.042	CD40;SLC44A4;SPEF2;LOC285626;IL12A-AS1;TCF7;MYNN;CXCR5;CLEC16A;TNFAIP3;BACH2;RCBTB1;RGS1;IL12A;CD58;RREB1;HLA-DQA1;ARL11;TIMMDC1;NCOA5;HLA-DRB9;ARHGAP27;RGCC;LINC00824;HLA-DRA;VDAC1;IL7R;HLA-DRB1;HLA-DQB1	PhenGenI_Association_2021
Measles	20/139	2.36767e-10	7.74567e-09	0	0	6.85927	152.028	CDKN1B;CSNK2A2;MX1;TNFAIP3;IRAK4;TYK2;IL2;RELA;IFIH1;IKBKB;IRAK1;IRF3;OAS1;TRAF3;CSNK2B;IRF7;IL12A;TLR7;FCGR2B;IKBKE	KEGG_2021_Human
Rhizomelic pseudopolyarthritis	24/195	1.07511e-10	7.80797e-09	0	0	5.76124	132.24	IL10;GCA;MX1;HLA-B;HLA-C;TNFAIP3;PTPN22;ICAM1;C2;BCR;C3;TNIP1;KIT;STAT4;CTLA4;CD226;TLR7;IRF5;CSK;JAK2;HLA-DQA1;HLA-DRB1;HLA-DQB1;MICB	Rare_Diseases_AutoRIF_Gene_Lists
Lupus nephritis	18/106	1.156e-10	8.1907e-09	0	0	8.32633	190.514	IL21;IL10;CD40;CD80;CXCR5;ICAM1;C2;C4B;BCR;C3;FCGR3B;KIT;STAT4;CTLA4;TLR7;FCGR2B;HLA-DRB1;CD44	Rare_Diseases_AutoRIF_Gene_Lists
Allograft Rejection	24/200	1.82936e-10	8.41507e-09	0	0	5.59612	125.476	LYN;IL10;CD40;CCL22;PRKCB;CD80;ETS1;IL2;DARS1;ICAM1;C2;IKBKB;SOCS1;PTPRC;ST8SIA4;STAT4;IRF7;HLA-DRA;IRF8;IL12A;CSK;JAK2;FCGR2B;HLA-DQA1	MSigDB_Hallmark_2020
GTEX-PX3G-0006-SM-33HBQ blood female 20-29 years	90/1791	5.505e-11	8.42844e-09	0	0	2.32595	54.9455	HCP5;CIITA;ITGAM;NCF1;NCF2;CXORF21;LST1;SIRPG;SIRPB2;PTPN22;IKZF1;LYST;IKZF3;PPCDC;SIRPB1;ARHGAP4;FCGR3B;PPP6R1;GRAP2;RASSF5;ITGAX;CTLA4;CD37;IKBKE;ATG3;ARL11;NCOA2;G6PD;CAMK1D;PRKCB;HLA-B;TRAFD1;FLT3LG;HLA-C;TYK2;IRAK4;AP5B1;LAT2;NCR3;ELF1;ACAP1;OAS1;BANK1;MTF1;TET3;BMP2K;IRF8;CD226;TLR7;IRF5;WDFY4;CD44;DDX6;TCF7;LEF1;PLD4;ARHGAP15;NT5C2;AIF1;KIAA0040;PGS1;ST8SIA4;LINC00877;CSK;CD58;FNIP1;SLC15A…	GTEx_Tissue_Expression_Up
Toxoplasmosis	18/112	2.96201e-10	8.47876e-09	0	0	7.79245	170.966	IL10;HLA-DRB5;CD40;CIITA;IRAK4;TYK2;RELA;IKBKB;SOCS1;IRAK1;HLA-DPB1;HLA-DRA;IL12A;JAK2;HLA-DQA1;HLA-DRB1;HLA-DPA1;HLA-DQB1	KEGG_2021_Human
Acute myeloblastic leukemia type 5	24/200	1.82936e-10	8.48267e-09	0	0	5.59612	125.476	LYN;LRRC25;ITGAM;NCF1;NCF2;HLA-B;SIRPB2;TBC1D2B;IKZF1;TYK2;ARHGAP27;AP5B1;SIRPB1;ARHGAP4;GAK;PTPRC;ATG16L2;PPP6R1;RASSF5;MAPKAPK2;ITGAX;CSK;FCGR2C;SIPA1	Rare_Diseases_GeneRIF_ARCHS4_Predictions
Autoimmune hemolytic anemia	24/200	1.82936e-10	8.48267e-09	0	0	5.59612	125.476	LYN;LRRC25;ITGAM;NCF1;NCF2;HLA-B;HLA-C;SIRPB2;IKZF1;TYK2;ARHGAP27;AP5B1;SIRPB1;ARHGAP4;PTPRC;TNIP1;FCGRT;RASSF5;ITGAX;CD37;IRF5;CSK;SIPA1;SIGLEC5	Rare_Diseases_GeneRIF_ARCHS4_Predictions
Berylliosis	24/200	1.82936e-10	8.48267e-09	0	0	5.59612	125.476	LYN;IL10;CD40;CD80;HLA-B;AIF1;ICAM1;IFIH1;SOCS1;DRAM1;OAS1;TNIP1;FCGRT;RASSF5;MAPKAPK2;HLA-DPB1;ITGAX;IRF7;HLA-DRA;IRF5;HLA-DRB1;CTSB;HLA-DPA1;HLA-DQB1	Rare_Diseases_GeneRIF_ARCHS4_Predictions
Chromosome 1p36 deletion syndrome	24/200	1.82936e-10	8.48267e-09	0	0	5.59612	125.476	BLK;CIITA;CCL22;TNFRSF13B;NCF1;HLA-B;HLA-C;TYK2;ARHGAP27;ARHGAP4;GAK;ACAP1;TNIP1;PPP6R1;TRAF3;RASSF5;DGKQ;CD37;IRF5;CSK;WDFY4;HLA-DRB1;SIPA1;HLA-DQB1	Rare_Diseases_GeneRIF_ARCHS4_Predictions
Chronic berylliosis	24/200	1.82936e-10	8.48267e-09	0	0	5.59612	125.476	LYN;IL10;CD40;NCF2;CD80;HLA-B;AIF1;ICAM1;IFIH1;SOCS1;DRAM1;TNIP1;FCGRT;RASSF5;MAPKAPK2;HLA-DPB1;ITGAX;IRF7;HLA-DRA;IRF5;HLA-DRB1;CTSB;HLA-DPA1;HLA-DQB1	Rare_Diseases_GeneRIF_ARCHS4_Predictions
Congenital heart block	24/200	1.82936e-10	8.48267e-09	0	0	5.59612	125.476	LYN;IL10;CD40;NCF1;NCF2;CD80;MX1;HLA-B;AP5B1;ICAM1;IFIH1;ARHGAP31;SOCS1;DRAM1;OAS1;TNIP1;FCGRT;MAPKAPK2;HLA-DPB1;ITGAX;IRF7;IRF5;HLA-DRB1;CTSB	Rare_Diseases_GeneRIF_ARCHS4_Predictions
Dancing eyes-dancing feet syndrome	24/200	1.82936e-10	8.48267e-09	0	0	5.59612	125.476	LYN;C1QB;CD40;ITGAM;NCF2;CLEC10A;CD80;MX1;IFIT1;ICAM1;IFIH1;ARHGAP31;SOCS1;OAS1;TNIP1;HLA-DPB1;ITGAX;IRF7;HLA-DRA;IRF5;WDFY4;HLA-DRB1;HLA-DPA1;HLA-DQB1	Rare_Diseases_GeneRIF_ARCHS4_Predictions
Duhring Brocq disease	24/200	1.82936e-10	8.48267e-09	0	0	5.59612	125.476	LYN;NCF1;NCF2;HLA-B;HLA-C;TBC1D2B;TYK2;ARHGAP27;AP5B1;SCAMP2;ARHGAP4;GAK;OAS1;TNIP1;FCGRT;RASSF5;MAPKAPK2;ITGAX;IRF7;SDF4;CSK;SIPA1;MAP3K11;PPARD	Rare_Diseases_GeneRIF_ARCHS4_Predictions
Eosinophilic esophagitis	24/200	1.82936e-10	8.48267e-09	0	0	5.59612	125.476	LYN;CD40;ITGAM;NCF1;NCF2;HLA-B;TBC1D2B;TYK2;ARHGAP27;AP5B1;ICAM1;GAK;ARHGAP31;OAS1;TNIP1;FCGRT;RASSF5;MAPKAPK2;HLA-DPB1;ITGAX;IRF5;FCGR2C;HLA-DRB1;HLA-DPA1	Rare_Diseases_GeneRIF_ARCHS4_Predictions
Lymphosarcoma	24/200	1.82936e-10	8.48267e-09	0	0	5.59612	125.476	LYN;NCF1;NCF2;HLA-B;IKZF1;TYK2;ARHGAP27;AP5B1;ETS1;KIAA0040;ARHGAP4;GAK;PTPRC;TNIP1;PPP6R1;RASSF5;MAPKAPK2;ITGAX;CD37;IRF5;CSK;WDFY4;HLA-DRB1;SIPA1	Rare_Diseases_GeneRIF_ARCHS4_Predictions
Myasthenia gravis	24/200	1.82936e-10	8.48267e-09	0	0	5.59612	125.476	LYN;CD40;NCF1;NCF2;CD80;MX1;HLA-B;TYK2;ARHGAP27;AP5B1;KIAA0040;ICAM1;SOCS1;OAS1;TNIP1;RASSF5;MAPKAPK2;ITGAX;IRF7;IRF5;CSK;FCGR2B;HLA-DRB1;SIPA1	Rare_Diseases_GeneRIF_ARCHS4_Predictions
Parainfluenza virus type 3	24/200	1.82936e-10	8.48267e-09	0	0	5.59612	125.476	LYN;CD40;NCF1;NCF2;CD80;MX1;HLA-B;IFI6;IKZF1;ARHGAP27;IFIT1;USP18;KIAA0040;ICAM1;IFIH1;SOCS1;PTPRC;OAS1;TNIP1;RASSF5;MAPKAPK2;IRF7;IRF5;CSK	Rare_Diseases_GeneRIF_ARCHS4_Predictions
Periarteritis nodosa	24/200	1.82936e-10	8.48267e-09	0	0	5.59612	125.476	LYN;LRRC25;ITGAM;NCF1;NCF2;HLA-B;HLA-C;SIRPB2;TYK2;ARHGAP27;AP5B1;SIRPB1;ICAM1;ARHGAP4;ATG16L2;TNIP1;FCGRT;RASSF5;MAPKAPK2;ITGAX;IRF5;FCGR2C;SIPA1;SIGLEC5	Rare_Diseases_GeneRIF_ARCHS4_Predictions
Polyarteritis nodosa	24/200	1.82936e-10	8.48267e-09	0	0	5.59612	125.476	LYN;LRRC25;ITGAM;NCF1;NCF2;HLA-B;HLA-C;SIRPB2;TYK2;ARHGAP27;AP5B1;SIRPB1;ICAM1;ARHGAP4;ATG16L2;TNIP1;FCGRT;RASSF5;MAPKAPK2;ITGAX;IRF5;FCGR2C;SIPA1;SIGLEC5	Rare_Diseases_GeneRIF_ARCHS4_Predictions
Recurrent respiratory papillomatosis	24/200	1.82936e-10	8.48267e-09	0	0	5.59612	125.476	LYN;LRRC25;CD40;ITGAM;NCF1;NCF2;HLA-B;HLA-C;TYK2;ARHGAP27;ARHGAP4;GAK;OAS1;TNIP1;RASSF5;HLA-DPB1;ITGAX;IRF7;CD37;IRF5;CSK;HLA-DRB1;SIPA1;HLA-DPA1	Rare_Diseases_GeneRIF_ARCHS4_Predictions
Sialadenitis	24/200	1.82936e-10	8.48267e-09	0	0	5.59612	125.476	LYN;LRRC25;CD40;NCF1;NCF2;HLA-B;HLA-C;TYK2;ARHGAP27;AP5B1;ICAM1;ARHGAP4;OAS1;TNIP1;FCGRT;RASSF5;HLA-DPB1;ITGAX;IRF7;IRF5;CSK;HLA-DRB1;SIPA1;HLA-DQB1	Rare_Diseases_GeneRIF_ARCHS4_Predictions
Whipple disease	24/200	1.82936e-10	8.48267e-09	0	0	5.59612	125.476	LYN;CD40;NCF1;NCF2;HLA-B;TBC1D2B;IKZF1;TYK2;ARHGAP27;ETS1;ARHGAP4;GAK;TNIP1;PPP6R1;TRAF3;RASSF5;MAPKAPK2;HLA-DPB1;GRB2;IRF5;CSK;WDFY4;SIPA1;HLA-DPA1	Rare_Diseases_GeneRIF_ARCHS4_Predictions
Vasculitis	14/62	2.64249e-10	8.92842e-09	0	0	11.7983	260.2	IL10;CIITA;TNFRSF13B;IL12A-AS1;NFKBIL1;HLA-B;PTPN22;RASGRP1;IFIH1;STAT4;HLA-DPB1;CTLA4;IL12A;HLA-DPA1	GeDiPNet_2023
Type I diabetes mellitus	12/43	3.53501e-10	8.99463e-09	0	0	15.6073	339.664	HLA-DRB5;CD80;HLA-B;HLA-DPB1;HLA-C;HLA-DRA;IL12A;HLA-DQA1;IL2;HLA-DRB1;HLA-DPA1;HLA-DQB1	KEGG_2021_Human
Hip Circumference Adjusted For BMI	56/900	2.19477e-10	9.73013e-09	0	0	2.82043	62.7258	HCP5;MICB-DT;TSBP1;SLC44A4;SPPL3;BACH2;ACOXL;DSE;ANKS1A;TCP11;HLA-DPA1;NCOA2;MSH5-SAPCD1;NFKBIL1;HLA-B;HLA-C;ARID5B;TSBP1-AS1;RAD51B;MSH5;CSNK2B;HLA-DQB2;HLA-DQB1;PPARD;ILRUN;FBN2;BLTP3A;TNXB;NOTCH4;DOT1L;CLEC16A;PRICKLE1;AIF1;PSORS1C1;C2;ATXN2;DRAM1;RREB1;SH2B3;HLA-DQA1;JAZF1;MICB;PRRT1;LINC02571;HLA-DQB1-AS1;PTPN11;DEF6;TPCN2;MFHAS1;SNHG32;HLA-DPB1;HLA-DRA;HCG20;XKR6;SIPA1;MUC22	GWAS_Catalog_2023
Inflammatory Bowel Disease	24/205	3.06043e-10	1.00364e-08	0	0	5.44012	119.178	IL21;IL10;PRKCB;HLA-B;PTPN22;TYK2;PRDM1;ETS1;LPP;BACH2;ICAM1;UBE2L3;IFIH1;GALC;ATXN2;FCGR2A;LINC00824;BANK1;STAT4;CD226;IRF5;SH2B3;HLA-DQA1;HLA-DRB1	GeDiPNet_2023
PD-1 signaling	11/31	1.03469e-10	1.02951e-08	0	0	22.142	509.084	HLA-DRB5;PTPRC;HLA-DPB1;HLA-DRA;CSK;PTPN11;HLA-DQA1;HLA-DQB2;HLA-DRB1;HLA-DPA1;HLA-DQB1	BioPlanet_2019
Oral Ulcer	11/31	1.03469e-10	1.13448e-08	0	0	22.142	509.084	IL21;IL10;ITGAM;FCGR2A;PTPRC;IL12A-AS1;STAT4;HLA-B;IL12A;IL7R;HLA-DRB1	DisGeNET
Pemphigus	19/122	1.65991e-10	1.14811e-08	0	0	7.51893	169.319	IL21;IL10;CD40;HLA-B;HLA-C;ICAM1;C2;C4B;BCR;C3;KIT;HLA-DRA;CTLA4;CSK;CCL17;HLA-DQA1;HLA-DRB1;CD44;HLA-DQB1	Rare_Diseases_AutoRIF_Gene_Lists
Inflammatory bowel disease	14/65	5.17857e-10	1.18589e-08	0	0	11.1025	237.387	IL21;IL10;HLA-DRB5;RELA;IL2;STAT4;HLA-DPB1;HLA-DRA;IL12A;HLA-DQA1;HLA-DRB1;HLA-DPA1;HLA-DQB1;IL12RB2	KEGG_2021_Human
Mouth Ulcers	13/52	2.94303e-10	1.27638e-08	0	0	13.462	295.442	IL10;TNXB;IL12A-AS1;NOTCH4;IL19;IKZF1;PSORS1C1;MAPKAPK2;HLA-DPB1;IRF8;RREB1;HLA-DPA1;MUC22	GWAS_Catalog_2023
GTEX-WK11-0006-SM-3NB3J blood male 50-59 years	80/1520	8.85806e-11	1.2884e-08	0	0	2.41834	55.9776	HCP5;CDKN1B;ITGAM;NCF1;NCF2;CXORF21;LST1;SIRPG;MAP3K7CL;TNFAIP3;PTPN22;CTSW;IKZF1;NADSYN1;LYST;IKZF3;ETS1;PPCDC;SIRPB1;ARHGAP4;MECP2;FCGR3B;PPP6R1;GRAP2;RASSF5;ITGAX;CTLA4;CD37;HLA-DPA1;IL10;ARL11;G6PD;HLA-B;FLT3LG;HLA-C;TYK2;AP5B1;LAT2;NCR3;ELF1;ACAP1;DGKQ;IRF7;IRF8;CD226;IRF5;ACTRT3;TCF7;PLD4;ARHGAP15;AIF1;RASGRP1;RELA;PGS1;FAM86B3P;IRAK1;STAT4;LINC00877;CSK;SLC15A4;SLC17A3;IL12RB2;JAZF1;MICB;L…	GTEx_Tissue_Expression_Up
GTEX-SJXC-0005-SM-2XCE7 blood male 60-69 years	59/956	9.46963e-11	1.31177e-08	0	0	2.8072	64.7911	ITGAM;NCF1;TNFRSF13B;NCF2;LST1;SIRPG;SIRPB2;TNFAIP3;PTPN22;CTSW;IKZF1;PRDM1;IKZF3;ETS1;SIRPB1;ARHGAP4;FCGR3B;PPP6R1;GRAP2;RASSF5;ITGAX;CTLA4;CD37;IKBKE;HLA-DPA1;G6PD;HLA-B;FLT3LG;TYK2;AP5B1;NCR3;ACAP1;DGKQ;IRF7;CD226;WDFY4;HLA-DQB1;BLK;TCF7;LEF1;PLD4;RELA;FAM86B3P;IRAK1;STAT4;HLA-DQA1;IL12RB2;JAZF1;LRRC25;HLA-DRB5;MX1;DEF6;FCGR2A;ATG16L2;HLA-DPB1;PCNXL3;IL7R;HLA-DRB1;SIPA1	GTEx_Tissue_Expression_Up
Myeloid cells in Intestine	25/220	2.47008e-10	1.38324e-08	0	0	5.26732	116.522	C1QB;CIITA;NCF1;NCF2;CLEC10A;PLD4;SIRPB2;AIF1;ITGAX;HLA-DQA1;HLA-DPA1;IL10;HLA-DRB5;CCL22;HLA-DRB9;CLEC4C;FCGR2A;HLA-DPB1;HLA-DRA;IRF8;TLR7;WDFY4;HLA-DRB1;HLA-DQB1;SIGLEC5	Descartes_Cell_Types_and_Tissue_2021
Adenosine deaminase deficiency	24/200	1.82936e-10	1.42889e-08	0	0	5.59612	125.476	LYN;NCF1;NCF2;HLA-B;TBC1D2B;IKZF1;TYK2;ARHGAP27;AP5B1;DEF6;ICAM1;ARHGAP4;GAK;TNIP1;FCGRT;PPP6R1;RASSF5;MAPKAPK2;ITGAX;IRF7;IRF5;CSK;HLA-DRB1;SIPA1	Rare_Diseases_AutoRIF_ARCHS4_Predictions
Anisakiasis	24/200	1.82936e-10	1.42889e-08	0	0	5.59612	125.476	LYN;C1QB;CD40;ITGAM;NCF2;ARHGAP27;AIF1;ICAM1;C2;ARHGAP4;GAK;OAS1;TNIP1;FCGRT;RASSF5;HLA-DPB1;ITGAX;IRF5;CSK;FCGR2B;WDFY4;HLA-DRB1;HLA-DPA1;HLA-DQB1	Rare_Diseases_AutoRIF_ARCHS4_Predictions
Antigen-peptide-transporter 2 deficiency	24/200	1.82936e-10	1.42889e-08	0	0	5.59612	125.476	LYN;LRRC25;CD40;ITGAM;NCF1;NCF2;HLA-B;HLA-C;ARHGAP27;AP5B1;ARHGAP4;SOCS1;OAS1;TNIP1;FCGRT;RASSF5;HLA-DPB1;ITGAX;IRF7;IRF5;CSK;HLA-DRB1;SIPA1;HLA-DQB1	Rare_Diseases_AutoRIF_ARCHS4_Predictions
Autoimmune polyglandular syndrome type 1	24/200	1.82936e-10	1.42889e-08	0	0	5.59612	125.476	LYN;CD40;NCF1;NCF2;MX1;HLA-B;IKZF1;TYK2;ARHGAP27;AP5B1;ARHGAP4;GAK;SOCS1;PTPRC;OAS1;TNIP1;FCGRT;RASSF5;ITGAX;IRF7;IRF5;CSK;HLA-DRB1;SIPA1	Rare_Diseases_AutoRIF_ARCHS4_Predictions
B-cell lymphomas	24/200	1.82936e-10	1.42889e-08	0	0	5.59612	125.476	LYN;CD40;NCF1;NCF2;HLA-B;IKZF1;TYK2;ARHGAP27;AP5B1;ETS1;ICAM1;ARHGAP4;GAK;SOCS1;PTPRC;TNIP1;PPP6R1;RASSF5;MAPKAPK2;ITGAX;CD37;IRF5;CSK;SIPA1	Rare_Diseases_AutoRIF_ARCHS4_Predictions
Chromosome 12p deletion	24/200	1.82936e-10	1.42889e-08	0	0	5.59612	125.476	LYN;LRRC25;CIITA;NCF1;HLA-B;SIRPB2;IKZF1;TYK2;ARHGAP27;AP5B1;AIF1;FLI1;DEF6;SIRPB1;KLF2;ARHGAP4;LAT2;ACAP1;ATG16L2;RASSF5;ITGAX;CD37;CSK;SIPA1	Rare_Diseases_AutoRIF_ARCHS4_Predictions
Chromosome 3 trisomy 3q	24/200	1.82936e-10	1.42889e-08	0	0	5.59612	125.476	LYN;LRRC25;ITGAM;NCF1;NCF2;LST1;HLA-B;SIRPB2;TYK2;ARHGAP27;AP5B1;AIF1;SIRPB1;ARHGAP4;GAK;ATG16L2;FCGRT;ITGAX;IRF5;FCGR2B;FCGR2C;HLA-DRB1;SIPA1;SIGLEC5	Rare_Diseases_AutoRIF_ARCHS4_Predictions
Cutaneous T-cell lymphoma	24/200	1.82936e-10	1.42889e-08	0	0	5.59612	125.476	LYN;CD40;NCF1;NCF2;HLA-B;HLA-C;IKZF1;TYK2;ARHGAP27;ETS1;DEF6;ARHGAP4;ACAP1;SOCS1;PTPRC;TNIP1;RASSF5;ITGAX;IRF7;CD37;IRF5;CSK;HLA-DRB1;SIPA1	Rare_Diseases_AutoRIF_ARCHS4_Predictions
Evans syndrome	24/200	1.82936e-10	1.42889e-08	0	0	5.59612	125.476	LYN;NCF1;HLA-B;HLA-C;TBC1D2B;IKZF1;TYK2;ARHGAP27;ETS1;DEF6;ARHGAP4;GAK;ACAP1;TNIP1;PPP6R1;RASSF5;MAPKAPK2;HLA-DPB1;IRF7;CD37;IRF5;CSK;HLA-DRB1;SIPA1	Rare_Diseases_AutoRIF_ARCHS4_Predictions
Fetal and neonatal alloimmune thrombocytopenia	24/200	1.82936e-10	1.42889e-08	0	0	5.59612	125.476	LYN;C1QB;NCF2;HLA-B;TBC1D2B;TYK2;ARHGAP27;AP5B1;ARHGAP4;GAK;TNIP1;FCGRT;PPP6R1;MAPKAPK2;HLA-DPB1;ITGAX;SDF4;IRF5;CSK;HLA-DRB1;SIPA1;MAP3K11;HLA-DPA1;HLA-DQB1	Rare_Diseases_AutoRIF_ARCHS4_Predictions
Follicular lymphoma	24/200	1.82936e-10	1.42889e-08	0	0	5.59612	125.476	LYN;NCF1;NCF2;HLA-B;IKZF1;TYK2;ARHGAP27;AP5B1;ETS1;ARHGAP4;GAK;PTPRC;TNIP1;PPP6R1;RASSF5;MAPKAPK2;ITGAX;CD37;IRF5;CSK;FCGR2B;WDFY4;HLA-DRB1;SIPA1	Rare_Diseases_AutoRIF_ARCHS4_Predictions
Fuchs heterochromic iridocyclitis	24/200	1.82936e-10	1.42889e-08	0	0	5.59612	125.476	LYN;CD40;NCF1;NCF2;TYK2;ARHGAP27;AP5B1;AIF1;ICAM1;ARHGAP4;GAK;SOCS1;TNIP1;FCGRT;RASSF5;MAPKAPK2;HLA-DPB1;ITGAX;IRF7;CD37;IRF5;CSK;HLA-DRB1;SIPA1	Rare_Diseases_AutoRIF_ARCHS4_Predictions
Hand-Schuller-Christian disease	24/200	1.82936e-10	1.42889e-08	0	0	5.59612	125.476	LYN;CD40;NCF1;NCF2;HLA-B;TBC1D2B;TYK2;ARHGAP27;AP5B1;ICAM1;ARHGAP4;GAK;ARHGAP31;SOCS1;TNIP1;FCGRT;RASSF5;MAPKAPK2;ITGAX;IRF7;IRF5;CSK;HLA-DRB1;SIPA1	Rare_Diseases_AutoRIF_ARCHS4_Predictions
Langerhans cell histiocytosis	24/200	1.82936e-10	1.42889e-08	0	0	5.59612	125.476	LYN;CD40;NCF1;NCF2;HLA-B;TBC1D2B;TYK2;ARHGAP27;AP5B1;ICAM1;ARHGAP4;GAK;ARHGAP31;SOCS1;TNIP1;FCGRT;RASSF5;MAPKAPK2;ITGAX;IRF7;IRF5;CSK;HLA-DRB1;SIPA1	Rare_Diseases_AutoRIF_ARCHS4_Predictions
Lymphoblastic lymphoma	24/200	1.82936e-10	1.42889e-08	0	0	5.59612	125.476	LYN;NCF1;NCF2;HLA-B;TBC1D2B;IKZF1;TYK2;ARHGAP27;AP5B1;ETS1;DEF6;ARHGAP4;GAK;ACAP1;PTPRC;TNIP1;PPP6R1;RASSF5;ITGAX;CD37;IRF5;CSK;WDFY4;SIPA1	Rare_Diseases_AutoRIF_ARCHS4_Predictions
Lymphoma large-cell immunoblastic	24/200	1.82936e-10	1.42889e-08	0	0	5.59612	125.476	LYN;CD40;NCF1;NCF2;HLA-B;HLA-C;IKZF1;TYK2;ARHGAP27;AP5B1;ETS1;ARHGAP4;GAK;SOCS1;TNIP1;PPP6R1;RASSF5;MAPKAPK2;ITGAX;IRF7;IRF5;CSK;HLA-DRB1;SIPA1	Rare_Diseases_AutoRIF_ARCHS4_Predictions
Mixed connective tissue disease	24/200	1.82936e-10	1.42889e-08	0	0	5.59612	125.476	CD40;DOT1L;TBC1D2B;TYK2;PHRF1;ICAM1;C2;ARHGAP4;GAK;ARHGAP31;SOCS1;TNIP1;FCGRT;PPP6R1;MAPKAPK2;HLA-DPB1;IRF7;SDF4;IRF5;CSK;CFB;HLA-DRB1;MAP3K11;CTSB	Rare_Diseases_AutoRIF_ARCHS4_Predictions
Recurrent respiratory papillomatosis	24/200	1.82936e-10	1.42889e-08	0	0	5.59612	125.476	LYN;CD40;NCF1;NCF2;CD80;MX1;HLA-B;ARHGAP27;AP5B1;ICAM1;IFIH1;SOCS1;OAS1;TNIP1;FCGRT;RASSF5;MAPKAPK2;HLA-DPB1;ITGAX;IRF7;IRF5;CSK;HLA-DRB1;HLA-DPA1	Rare_Diseases_AutoRIF_ARCHS4_Predictions
Reed syndrome	24/200	1.82936e-10	1.42889e-08	0	0	5.59612	125.476	LYN;CD40;NCF1;NCF2;HLA-B;TBC1D2B;TYK2;ARHGAP27;AP5B1;ICAM1;ARHGAP4;GAK;TNIP1;FCGRT;PPP6R1;RASSF5;MAPKAPK2;ITGAX;IRF7;SDF4;IRF5;CSK;HLA-DRB1;SIPA1	Rare_Diseases_AutoRIF_ARCHS4_Predictions
Selective IgA deficiency	24/200	1.82936e-10	1.42889e-08	0	0	5.59612	125.476	LYN;LRRC25;NCF1;NCF2;HLA-B;HLA-C;IKZF1;TYK2;ARHGAP27;AP5B1;ARHGAP4;OAS1;TNIP1;FCGRT;RASSF5;HLA-DPB1;ITGAX;CD37;IRF5;CSK;FCGR2B;HLA-DRB1;SIPA1;HLA-DQB1	Rare_Diseases_AutoRIF_ARCHS4_Predictions
Thymic hyperplasia	24/200	1.82936e-10	1.42889e-08	0	0	5.59612	125.476	LYN;CD40;NCF1;NCF2;HLA-B;IKZF1;TYK2;ARHGAP27;AP5B1;ARHGAP4;GAK;SOCS1;TNIP1;FCGRT;RASSF5;MAPKAPK2;HLA-DPB1;ITGAX;IRF7;CD37;IRF5;CSK;HLA-DRB1;SIPA1	Rare_Diseases_AutoRIF_ARCHS4_Predictions
Togaviridae disease	24/200	1.82936e-10	1.42889e-08	0	0	5.59612	125.476	LYN;CD40;NCF1;NCF2;MX1;HLA-B;TYK2;ARHGAP27;AP5B1;ICAM1;C2;IFIH1;GAK;SOCS1;OAS1;TNIP1;FCGRT;MAPKAPK2;ITGAX;IRF7;IRF5;CSK;HLA-DRB1;MAP3K11	Rare_Diseases_AutoRIF_ARCHS4_Predictions
ZAP-70 deficiency	24/200	1.82936e-10	1.42889e-08	0	0	5.59612	125.476	LYN;LRRC25;NCF1;NCF2;HLA-B;HLA-C;SIRPB2;IKZF1;TYK2;ARHGAP27;AP5B1;DEF6;SIRPB1;ARHGAP4;ACAP1;PTPRC;ATG16L2;TNIP1;RASSF5;ITGAX;CD37;CSK;SIPA1;SIGLEC5	Rare_Diseases_AutoRIF_ARCHS4_Predictions
Panuveitis	18/110	2.18011e-10	1.47284e-08	0	0	7.96267	177.141	IL10;CD40;CD80;HLA-B;HLA-C;TNFAIP3;PTPN22;IL2;ICAM1;C2;BCR;C3;KIT;STAT4;CTLA4;HLA-DRB1;CD44;IL12RB2	Rare_Diseases_AutoRIF_Gene_Lists
Brittle Diabetes Mellitus	12/44	4.75257e-10	1.51403e-08	0	0	15.1188	324.558	IL10;CLEC16A;IL19;ITPR3;PTPN22;TYK2;SH2B3;BACH2;HLA-DQA1;SLC29A3;HLA-DRB1;HLA-DQB1	GeDiPNet_2023
GTEX-XAJ8-0126-SM-47JYG spleen male 40-49 years	112/2482	1.15583e-10	1.52832e-08	0	0	2.11424	48.3761	HCP5;POGLUT1;NCF1;NCF2;CLEC10A;CXORF21;CD80;LST1;SIRPG;MIR146A;IKZF1;NADSYN1;IKZF3;ACRBP;ETS1;BACH2;FCGRT;GRAP2;RASSF5;ARL11;PRKCB;HLA-B;AP5B1;HCFC1;SCAMP2;ACAP1;DGKQ;MAPKAPK2;CD226;WDFY4;BLK;RNASEH2C;TCF7;PLD4;ABHD6;ARHGAP15;C2;PGS1;SOCS1;IRAK1;ST8SIA4;LYN;SETDB2;ARHGAP27;AP4B1;FLI1;PTPRC;ATG16L2;HLA-DRA;GRB2;SKIV2L;PCNXL3;IL7R;XKR6;MAP3K11;CIITA;CD40;ITGAM;TNFRSF13B;LRRK1;STAB2;SIRPB2;PTPN22;CT…	GTEx_Tissue_Expression_Up
CD8alpha-positive Thymic Conventional Dendritic cell - Thoracic Thymus	18/109	1.86545e-10	1.55632e-08	0	0	8.05059	180.352	CIITA;ITGAM;CCL22;NCF2;IFNLR1;ICAM1;LAT2;RGCC;BANK1;HLA-DPB1;HLA-DRA;IRF8;FCGR2B;WDFY4;HLA-DQA1;HLA-DRB1;HLA-DPA1;HLA-DQB1	HuBMAP_ASCTplusB_augmented_2022
Vitiligo	14/63	3.32142e-10	1.56409e-08	0	0	11.5569	252.234	RERE;SLC44A4;TNXB;FKBPL;NOTCH4;PTPN22;LPP;BACH2;ATXN2;FAP;SH2B3;HLA-DQA1;MUC21;HLA-DRB1	Jensen_DISEASES
Primary Sj??gren's syndrome	21/151	1.60928e-10	1.72613e-08	0	0	6.60297	148.897	IL21;IL10;HLA-DRB9;CXCR5;TNFAIP3;IKZF1;ICAM1;NCR3;CYP21A1P;SOCS1;FCGR3B;IRAK1;STAT4;HLA-DPB1;CTLA4;IRF5;TLR7;IKBKE;HLA-DRB1;GTF2I;HLA-DQB1	DisGeNET
GTEX-S4UY-0006-SM-3K2A7 blood female 40-49 years	96/2000	1.36482e-10	1.7262e-08	0	0	2.22417	50.5217	HCP5;CIITA;CDKN1B;ITGAM;NCF1;TNFRSF13B;NCF2;CLEC10A;CXORF21;LST1;SIRPG;SIRPB2;TNFAIP3;PTPN22;CTSW;IKZF1;PRDM1;LYST;IKZF3;ETS1;PHTF1;SIRPB1;ARHGAP4;HERC5;MAP1LC3B;FCGR3B;PPP6R1;GRAP2;RASSF5;ITGAX;CTLA4;CD37;JAK2;IKBKE;HLA-DPA1;IL10;ATG3;ARL11;NCOA2;FCRL5;PRKCB;HLA-B;TYK2;IRAK4;AP5B1;RSBN1;LAT2;NCR3;ELF1;ACAP1;BANK1;MTF1;DGKQ;IRF8;CD226;IRF5;WDFY4;BLK;DDX6;PXK;TCF7;LEF1;ARHGAP15;NT5C2;AIF1;RASGRP1;…	GTEx_Tissue_Expression_Up
Felty's syndrome	14/62	2.64249e-10	1.74465e-08	0	0	11.7983	260.2	IL10;HLA-B;C2;C4B;BCR;C3;FCGR3B;KIT;HLA-DPB1;HLA-DRA;HLA-DQA1;HLA-DRB1;HLA-DPA1;HLA-DQB1	Rare_Diseases_AutoRIF_Gene_Lists
Costimulation by the CD28 family	15/72	2.05358e-10	1.81627e-08	0	0	10.6623	237.836	LYN;HLA-DRB5;CD80;PTPN11;GRAP2;HLA-DPB1;CTLA4;HLA-DRA;CSK;GRB2;HLA-DQB2;HLA-DQA1;HLA-DRB1;HLA-DPA1;HLA-DQB1	BioPlanet_2019
Hodgkin lymphoma	18/117	6.19066e-10	1.98986e-08	0	0	7.39699	156.837	IL21;IL10;CDKN1B;HLA-B;TNFAIP3;PRDM1;IKZF1;SOCS1;PTPRC;CTLA4;IRF8;CD37;IRF5;CD58;JAK2;CCL17;HLA-DRB1;CD44	Rare_Diseases_GeneRIF_Gene_Lists
Arthritis	45/630	2.00405e-10	2.10383e-08	0	0	3.23419	72.2216	IL21;CD40;ITGAM;NCF1;IL12A-AS1;CD80;PDCD5;MIR146A;STAB2;TNFAIP3;PTPN22;ETS1;RELA;PSORS1C1;ICAM1;C3;C4B;FCGR3B;FCGRT;GRAP2;STAT4;CTLA4;IL12A;JAK2;HLA-DQA1;CTSB;IL10;NCOA5;HLA-DRB9;HLA-B;FLT3LG;HLA-C;PTPN11;PRDX6;IL2;FCGR2A;BANK1;TNFSF4;HLA-DPB1;IRF5;FCGR2B;FCGR2C;HLA-DRB1;CD44;HLA-DQB1	DisGeNET
Dendritic Cell Type 2 (Dc2) (id:156)	17/101	4.39798e-10	2.18384e-08	0	0	8.22268	177.155	LRRC25;ITGAM;NCF1;CLEC10A;LST1;AIF1;PTPRC;ITGAX;HLA-DPB1;HLA-DRA;IRF8;FCGR2B;WDFY4;FCGR2C;HLA-DRB1;HLA-DPA1;HLA-DQB1	HuBMAP_ASCT_plus_B_augmented_w_RNAseq_Coexpression
Tolerogenic Dendritic Cell (Tdc) (id:606)	17/102	5.15868e-10	2.18384e-08	0	0	8.12552	173.766	LRRC25;CD40;CIITA;ITGAM;NCF1;NCF2;LST1;LAT2;FCGR2A;ITGAX;HLA-DPB1;HLA-DRA;TLR7;FCGR2B;WDFY4;FCGR2C;SIGLEC6	HuBMAP_ASCT_plus_B_augmented_w_RNAseq_Coexpression
Leukemia T-cell chronic	27/268	7.2178e-10	2.23045e-08	0	0	4.61155	97.07	IL21;CD40;LEF1;CXCR5;IKZF1;PRDM1;IKZF2;IKZF3;TERT;CTLA4;CD37;JAK2;CCL22;PRKCB;HLA-B;HLA-C;IL2;BCR;NCR3;IRF3;HLA-DPB1;CD226;TLR7;IRF5;IL7R;HLA-DRB1;HLA-DQB1	Rare_Diseases_GeneRIF_Gene_Lists
Mantle cell lymphoma	28/287	7.2696e-10	2.23045e-08	0	0	4.45535	93.7501	IL21;CDKN1B;TNFRSF13B;LEF1;CXCR5;TNFAIP3;PRDM1;RASGRP1;BACH2;RELA;IKBKB;SOCS1;TERT;ITGAX;IL12A;IL12RB2;LYN;IL10;G6PD;PRKCB;CSNK2A2;FCRL4;PTPRC;FCGR2A;CSNK2B;KIT;IRF8;CD44	Rare_Diseases_GeneRIF_Gene_Lists
Myeloid cells in Stomach	16/90	6.20586e-10	2.31685e-08	0	0	8.77098	185.948	C1QB;CIITA;HLA-DRB5;GCA;NCF2;PLD4;NR4A3;ITGAX;HLA-DPB1;IRF8;HLA-DRA;WDFY4;HLA-DQA1;HLA-DRB1;HLA-DPA1;HLA-DQB1	Descartes_Cell_Types_and_Tissue_2021
Neutrophill percentage 30200 raw	34/402	4.97229e-10	2.33246e-08	0	0	3.83534	82.1606	BLK;SPEF2;TNFRSF13B;CLEC16A;TNFAIP3;IKZF1;ARHGAP15;ETS1;PPCDC;UBE2L3;ICAM1;SPRED2;ATXN2;ACOXL;TERT;IRAK1;FNIP1;HLA-DQA1;JAZF1;LRRC25;OLIG3;ARID5B;PTPN11;TYK2;ARHGAP27;MSRA;ELF1;KIT;IRF8;IL7R;XKR6;HLA-DQB2;HLA-DQB1;MUC22	UK_Biobank_GWAS_v1
Severe combined immunodeficiency	17/100	3.74203e-10	2.34852e-08	0	0	8.32218	180.643	IL21;IL10;CD40;CIITA;CD80;HLA-B;IL2;ICAM1;BCR;C3;IKBKB;STIM1;KIT;ERBB2;IL7R;JAK2;CD44	Rare_Diseases_AutoRIF_Gene_Lists
Complement component 2 deficiency	15/75	3.78544e-10	2.34852e-08	0	0	10.1276	219.715	C1QB;CD40;TNXB;HLA-B;HLA-C;IRAK4;C2;C4B;C3;FCGR2A;HLA-DRA;CD44;CFB;HLA-DRB1;HLA-DQB1	Rare_Diseases_AutoRIF_Gene_Lists
Transverse myelitis	21/158	3.79967e-10	2.34852e-08	0	0	6.26333	135.857	IL21;IL10;CD40;CD80;CXCR5;AIF1;IL2;ICAM1;C2;BCR;C3;IFIH1;KIT;HLA-DPB1;HLA-DRA;CD226;CD58;CCL17;HLA-DQA1;HLA-DRB1;HLA-DQB1	Rare_Diseases_AutoRIF_Gene_Lists
Methazolamide-induced Stevens-Johnson Syndrome / Toxic Epidermal Necrolysis	7/10	6.13684e-10	2.55063e-08	0	0	93.2473	1977.92	MSH5-SAPCD1;CYP21A1P;MSH5;HLA-C;AIF1;MICB;MUC22	GWAS_Catalog_2023
Complement C4b Levels	7/10	6.13684e-10	2.55063e-08	0	0	93.2473	1977.92	MSH5-SAPCD1;TNXB;NOTCH4;MSH5;HLA-DRA;C2;MUC22	GWAS_Catalog_2023
Narcolepsy type 1 ORPHA:2073	19/108	1.83928e-11	2.56395e-08	0	0	8.70796	215.253	CIITA;ITGAM;NCF1;CXORF21;LST1;IKZF1;IPCEF1;AIF1;LAT2;PTPRC;TNFSF4;ITGAX;IRF8;CD37;TLR7;WDFY4;HLA-DRB1;ZNF365;HLA-DQB1	Orphanet_Augmented_2021
Pemphigus	19/134	8.62214e-10	2.58664e-08	0	0	6.73018	140.469	IL21;IL10;CD40;CIITA;CCL22;HLA-B;HLA-C;PTPN22;IL2;FCGR3B;FCGRT;MAPKAPK2;CTLA4;IL12A;CCL17;FCGR2C;HLA-DQA1;HLA-DRB1;HLA-DQB1	Rare_Diseases_GeneRIF_Gene_Lists
Addison's disease	21/159	4.27885e-10	2.5896e-08	0	0	6.21762	134.128	CIITA;GCA;HLA-B;CLEC16A;PTPN22;BACH2;IL2;C2;BCR;C3;IFIH1;KIT;ERBB2;STAT4;HLA-DRA;CTLA4;CSK;HLA-DQA1;HLA-DRB1;CD44;HLA-DQB1	Rare_Diseases_AutoRIF_Gene_Lists
Bare lymphocyte syndrome	17/101	4.39798e-10	2.60737e-08	0	0	8.22268	177.155	IL21;IL10;CD40;CIITA;CD80;HLA-B;IL2;ICAM1;BCR;C3;IKBKB;STIM1;KIT;ERBB2;IL7R;JAK2;CD44	Rare_Diseases_AutoRIF_Gene_Lists
Allergic angiitis	24/209	4.56583e-10	2.65275e-08	0	0	5.3214	114.449	IL21;IL10;CD40;CCL22;GCA;CD80;HLA-B;HLA-C;PTPN22;ICAM1;C2;BCR;C3;IKBKB;FCGR3B;HLA-DPB1;CTLA4;CD226;CSK;IKBKE;CCL17;HLA-DRB1;CD44;HLA-DQB1	Rare_Diseases_AutoRIF_Gene_Lists
GTEX-S33H-0005-SM-2XCAL blood male 30-39 years	85/1693	2.20957e-10	2.67819e-08	0	0	2.30743	51.3013	HCP5;ITGAM;NCF1;NCF2;CLEC10A;CXORF21;LST1;SIRPG;SIRPB2;PTPN22;CTSW;IKZF1;LYST;IKZF3;ACRBP;ETS1;PPCDC;SIRPB1;ARHGAP4;FCGR3B;PPP6R1;GRAP2;RASSF5;ITGAX;CTLA4;CD37;IKBKE;ARL11;G6PD;FCRL5;HLA-B;TRAFD1;FLT3LG;HLA-C;TYK2;AP5B1;SCAMP2;LAT2;NCR3;ACAP1;OAS1;MTF1;DGKQ;IRF7;CD226;TLR7;IRF5;WDFY4;CD44;HLA-DQB1;BLK;TCF7;LEF1;ARHGAP15;AIF1;RASGRP1;RELA;PGS1;STAT4;ST8SIA4;LINC00877;CSK;SLC15A4;SH2B3;HLA-DQA1;IL1…	GTEx_Tissue_Expression_Up
Type 1 diabetes mellitus	12/43	3.53501e-10	2.81387e-08	0	0	15.6073	339.664	HLA-DRB5;CD80;HLA-B;HLA-DPB1;HLA-C;HLA-DRA;IL12A;HLA-DQA1;IL2;HLA-DRB1;HLA-DPA1;HLA-DQB1	BioPlanet_2019
Hepatitis B, Chronic	10/28	6.9311e-10	2.83642e-08	0	0	22.3219	470.765	CD40;NOTCH4;HLA-DPB1;HLA-C;HLA-DRA;CFB;HLA-DQB2;UBE2L3;HLA-DPA1;HLA-DQB1	PhenGenI_Association_2021
Antiphospholipid syndrome	19/135	9.80781e-10	2.87838e-08	0	0	6.67182	138.391	BLK;PLAT;PTPN22;RELA;ICAM1;C4B;C3;ATXN2;FCGR2A;BANK1;STAT4;HLA-DPB1;IRF5;TLR7;SH2B3;CFB;HLA-DQA1;HLA-DRB1;HLA-DQB1	Rare_Diseases_GeneRIF_Gene_Lists
Acute myeloblastic leukemia type 1	23/200	1.02612e-09	2.87988e-08	0	0	5.32108	110.133	LYN;LRRC25;ITGAM;NCF1;NCF2;HLA-B;TBC1D2B;IKZF1;TYK2;ARHGAP27;AP5B1;ARHGAP4;GAK;PTPRC;ATG16L2;TNIP1;PPP6R1;RASSF5;MAPKAPK2;ITGAX;CSK;FCGR2C;SIPA1	Rare_Diseases_GeneRIF_ARCHS4_Predictions
Acute myeloblastic leukemia type 2	23/200	1.02612e-09	2.87988e-08	0	0	5.32108	110.133	LYN;LRRC25;ITGAM;NCF1;NCF2;HLA-B;TBC1D2B;IKZF1;TYK2;ARHGAP27;AP5B1;ARHGAP4;GAK;PTPRC;ATG16L2;TNIP1;PPP6R1;RASSF5;MAPKAPK2;ITGAX;CSK;FCGR2C;SIPA1	Rare_Diseases_GeneRIF_ARCHS4_Predictions
Acute myeloblastic leukemia type 6	23/200	1.02612e-09	2.87988e-08	0	0	5.32108	110.133	LYN;LRRC25;ITGAM;NCF1;NCF2;HLA-B;SIRPB2;TYK2;ARHGAP27;AP5B1;SIRPB1;ARHGAP4;GAK;ATG16L2;TNIP1;RASSF5;MAPKAPK2;ITGAX;IRF5;CSK;FCGR2C;SIPA1;SIGLEC5	Rare_Diseases_GeneRIF_ARCHS4_Predictions
Allergic bronchopulmonary aspergillosis	23/200	1.02612e-09	2.87988e-08	0	0	5.32108	110.133	LYN;CD40;ITGAM;NCF1;NCF2;HLA-B;ARHGAP27;AP5B1;ICAM1;ARHGAP31;DRAM1;TNIP1;FCGRT;MAPKAPK2;HLA-DPB1;ITGAX;IRF5;FCGR2B;WDFY4;FCGR2C;HLA-DRB1;CTSB;HLA-DPA1	Rare_Diseases_GeneRIF_ARCHS4_Predictions
Alveolitis extrinsic allergic	23/200	1.02612e-09	2.87988e-08	0	0	5.32108	110.133	LYN;LRRC25;CD40;NCF1;NCF2;HLA-B;ARHGAP27;AP5B1;AIF1;ICAM1;IFIH1;SOCS1;DRAM1;OAS1;TNIP1;FCGRT;RASSF5;HLA-DPB1;ITGAX;IRF7;IRF5;HLA-DRB1;CTSB	Rare_Diseases_GeneRIF_ARCHS4_Predictions
Autosomal dominant hyper IgE syndrome	23/200	1.02612e-09	2.87988e-08	0	0	5.32108	110.133	LYN;LRRC25;CD40;ITGAM;NCF1;NCF2;MX1;HLA-B;IKZF1;ARHGAP27;AP5B1;KIAA0040;SIRPB1;PTPRC;OAS1;TNIP1;RASSF5;ITGAX;IRF5;CSK;FCGR2B;FCGR2C;SIGLEC5	Rare_Diseases_GeneRIF_ARCHS4_Predictions
Biliary atresia extrahepatic	23/200	1.02612e-09	2.87988e-08	0	0	5.32108	110.133	LYN;CD40;NCF1;NCF2;TBC1D2B;ARHGAP27;ICAM1;IFIH1;GAK;ARHGAP31;DRAM1;OAS1;TNIP1;FCGRT;MAPKAPK2;HLA-DPB1;ITGAX;IRF7;HLA-DRA;IRF5;HLA-DRB1;HLA-DPA1;HLA-DQB1	Rare_Diseases_GeneRIF_ARCHS4_Predictions
Burkitt's lymphoma	23/200	1.02612e-09	2.87988e-08	0	0	5.32108	110.133	LYN;BLK;NCF1;NCF2;HLA-B;IKZF1;TYK2;ARHGAP27;AP5B1;ETS1;ARHGAP4;TNIP1;PPP6R1;TRAF3;RASSF5;MAPKAPK2;ITGAX;IRF7;CD37;IRF5;CSK;WDFY4;SIPA1	Rare_Diseases_GeneRIF_ARCHS4_Predictions
Chikungunya	23/200	1.02612e-09	2.87988e-08	0	0	5.32108	110.133	LYN;CD40;NCF1;NCF2;CD80;MX1;HLA-B;IFI6;IFIT1;AP5B1;ICAM1;IFIH1;ARHGAP31;SOCS1;DRAM1;OAS1;TNIP1;FCGRT;MAPKAPK2;ITGAX;IRF7;IRF5;HLA-DRB1	Rare_Diseases_GeneRIF_ARCHS4_Predictions
Chromosome 12 12p trisomy	23/200	1.02612e-09	2.87988e-08	0	0	5.32108	110.133	LYN;LRRC25;NCF1;NCF2;HLA-B;HLA-C;TBC1D2B;IKZF1;TYK2;ARHGAP27;AP5B1;ETS1;SIRPB1;ARHGAP4;GAK;PTPRC;ATG16L2;PPP6R1;RASSF5;ITGAX;CSK;WDFY4;SIPA1	Rare_Diseases_GeneRIF_ARCHS4_Predictions
Chronic inflammatory demyelinating polyneuropathy	23/200	1.02612e-09	2.87988e-08	0	0	5.32108	110.133	LYN;LRRC25;ITGAM;NCF1;NCF2;HLA-B;TBC1D2B;TYK2;ARHGAP27;ARHGAP31;TNIP1;FCGRT;RASSF5;HLA-DPB1;ITGAX;IRF5;CSK;WDFY4;FCGR2C;HLA-DRB1;SIPA1;CTSB;HLA-DPA1	Rare_Diseases_GeneRIF_ARCHS4_Predictions
Cold agglutinin disease	23/200	1.02612e-09	2.87988e-08	0	0	5.32108	110.133	LYN;LRRC25;ITGAM;NCF1;NCF2;HLA-B;HLA-C;SIRPB2;IKZF1;TYK2;ARHGAP27;AP5B1;SIRPB1;ARHGAP4;PTPRC;ATG16L2;TNIP1;RASSF5;ITGAX;CD37;CSK;SIPA1;SIGLEC5	Rare_Diseases_GeneRIF_ARCHS4_Predictions
Cryoglobulinemia	23/200	1.02612e-09	2.87988e-08	0	0	5.32108	110.133	LYN;CD40;NCF1;NCF2;CD80;MX1;HLA-B;AP5B1;ICAM1;IFIH1;SOCS1;OAS1;TNIP1;FCGRT;RASSF5;MAPKAPK2;HLA-DPB1;ITGAX;IRF7;IRF5;CSK;FCGR2B;HLA-DRB1	Rare_Diseases_GeneRIF_ARCHS4_Predictions
Guttate psoriasis	23/200	1.02612e-09	2.87988e-08	0	0	5.32108	110.133	LYN;LRRC25;ITGAM;NCF1;NCF2;HLA-B;SIRPB2;TYK2;ARHGAP27;AP5B1;SIRPB1;ARHGAP4;ATG16L2;TNIP1;FCGRT;RASSF5;ITGAX;CD37;IRF5;CSK;HLA-DRB1;SIPA1;SIGLEC5	Rare_Diseases_GeneRIF_ARCHS4_Predictions
Herpes simplex encephalitis	23/200	1.02612e-09	2.87988e-08	0	0	5.32108	110.133	LYN;CD40;NCF1;NCF2;MX1;HLA-B;HLA-C;TYK2;ARHGAP27;AP5B1;ICAM1;ARHGAP4;IFIH1;GAK;OAS1;TNIP1;FCGRT;RASSF5;MAPKAPK2;ITGAX;IRF7;IRF5;CSK	Rare_Diseases_GeneRIF_ARCHS4_Predictions
Leukemia T-cell chronic	23/200	1.02612e-09	2.87988e-08	0	0	5.32108	110.133	LYN;LRRC25;NCF1;NCF2;HLA-B;HLA-C;IKZF1;TYK2;ARHGAP27;AP5B1;ETS1;DEF6;ARHGAP4;PTPRC;TNIP1;RASSF5;ITGAX;IRF7;CD37;IRF5;CSK;HLA-DRB1;SIPA1	Rare_Diseases_GeneRIF_ARCHS4_Predictions
Lymphoma large-cell	23/200	1.02612e-09	2.87988e-08	0	0	5.32108	110.133	LYN;NCF1;NCF2;HLA-B;HLA-C;IKZF1;TYK2;ARHGAP27;AP5B1;ETS1;KIAA0040;ARHGAP4;GAK;PTPRC;TNIP1;PPP6R1;RASSF5;ITGAX;CD37;IRF5;CSK;WDFY4;SIPA1	Rare_Diseases_GeneRIF_ARCHS4_Predictions
Lymphoma large-cell immunoblastic	23/200	1.02612e-09	2.87988e-08	0	0	5.32108	110.133	LYN;ITGAM;NCF1;NCF2;HLA-B;TBC1D2B;IKZF1;TYK2;ARHGAP27;AP5B1;ETS1;ARHGAP4;GAK;PTPRC;TNIP1;TRAF3;RASSF5;MAPKAPK2;ITGAX;IRF5;CSK;WDFY4;SIPA1	Rare_Diseases_GeneRIF_ARCHS4_Predictions
Mantle cell lymphoma	23/200	1.02612e-09	2.87988e-08	0	0	5.32108	110.133	LYN;CD40;NCF1;NCF2;HLA-B;IKZF1;TYK2;ARHGAP27;AP5B1;ETS1;KIAA0040;ARHGAP4;PTPRC;TNIP1;PPP6R1;RASSF5;MAPKAPK2;ITGAX;CD37;IRF5;CSK;WDFY4;SIPA1	Rare_Diseases_GeneRIF_ARCHS4_Predictions
Mycobacterium Malmoense	23/200	1.02612e-09	2.87988e-08	0	0	5.32108	110.133	LRRC25;CIITA;CCL22;ITGAM;NCF2;CLEC10A;TCF7;LEF1;SIRPB2;CREBL2;IKZF1;TYK2;ARHGAP31;HLA-DPB1;ITGAX;HLA-DRA;CSK;CCL17;WDFY4;FCGR2C;HLA-DRB1;HLA-DPA1;HLA-DQB1	Rare_Diseases_GeneRIF_ARCHS4_Predictions
Myelodysplastic/myeloproliferative disease	23/200	1.02612e-09	2.87988e-08	0	0	5.32108	110.133	LYN;LRRC25;ITGAM;NCF1;NCF2;HLA-B;TBC1D2B;IKZF1;TYK2;ARHGAP27;AP5B1;SIRPB1;ARHGAP4;GAK;PTPRC;ATG16L2;TNIP1;PPP6R1;RASSF5;MAPKAPK2;ITGAX;CSK;FCGR2C	Rare_Diseases_GeneRIF_ARCHS4_Predictions
Primary sclerosing cholangitis	23/200	1.02612e-09	2.87988e-08	0	0	5.32108	110.133	LYN;LRRC25;NCF1;NCF2;HLA-B;HLA-C;TYK2;ARHGAP27;AP5B1;C2;ARHGAP4;GAK;OAS1;TNIP1;FCGRT;RASSF5;MAPKAPK2;ITGAX;IRF5;CSK;HLA-DRB1;SIPA1;MAP3K11	Rare_Diseases_GeneRIF_ARCHS4_Predictions
Progressive multifocal leukoencephalopathy	23/200	1.02612e-09	2.87988e-08	0	0	5.32108	110.133	LYN;CD40;NCF1;NCF2;HLA-B;TBC1D2B;TYK2;ARHGAP27;AP5B1;ICAM1;ARHGAP4;GAK;TNIP1;FCGRT;PPP6R1;RASSF5;MAPKAPK2;ITGAX;IRF7;IRF5;CSK;HLA-DRB1;SIPA1	Rare_Diseases_GeneRIF_ARCHS4_Predictions
Rubella	23/200	1.02612e-09	2.87988e-08	0	0	5.32108	110.133	LYN;LRRC25;CD40;NCF1;NCF2;HLA-B;HLA-C;ARHGAP27;AP5B1;ICAM1;ARHGAP4;OAS1;TNIP1;FCGRT;RASSF5;MAPKAPK2;HLA-DPB1;ITGAX;IRF7;IRF5;CSK;HLA-DRB1;SIPA1	Rare_Diseases_GeneRIF_ARCHS4_Predictions
Small non-cleaved cell lymphoma	23/200	1.02612e-09	2.87988e-08	0	0	5.32108	110.133	LYN;NCF1;NCF2;HLA-B;IKZF1;TYK2;ARHGAP27;AP5B1;ETS1;KIAA0040;ARHGAP4;GAK;PTPRC;TNIP1;PPP6R1;RASSF5;MAPKAPK2;ITGAX;CD37;IRF5;CSK;WDFY4;SIPA1	Rare_Diseases_GeneRIF_ARCHS4_Predictions
Stevens-Johnson syndrome	23/200	1.02612e-09	2.87988e-08	0	0	5.32108	110.133	LYN;LRRC25;ITGAM;NCF1;NCF2;HLA-B;HLA-C;SIRPB2;TYK2;ARHGAP27;AP5B1;DEF6;SIRPB1;ARHGAP4;PTPRC;ATG16L2;TNIP1;RASSF5;ITGAX;CD37;CSK;SIPA1;SIGLEC5	Rare_Diseases_GeneRIF_ARCHS4_Predictions
Thrombocytopenia x-linked	23/200	1.02612e-09	2.87988e-08	0	0	5.32108	110.133	LYN;LRRC25;ITGAM;NCF1;NCF2;HLA-B;HLA-C;SIRPB2;IKZF1;TYK2;ARHGAP27;AP5B1;FLI1;SIRPB1;KLF2;ARHGAP4;ATG16L2;PPP6R1;RASSF5;GRAP2;ITGAX;CSK;SIPA1	Rare_Diseases_GeneRIF_ARCHS4_Predictions
Togaviridae disease	23/200	1.02612e-09	2.87988e-08	0	0	5.32108	110.133	LYN;IL10;CD40;NCF1;NCF2;CD80;MX1;HLA-B;AP5B1;ICAM1;IFIH1;SOCS1;DRAM1;OAS1;TNIP1;FCGRT;RASSF5;MAPKAPK2;ITGAX;IRF7;IRF5;CSK;HLA-DRB1	Rare_Diseases_GeneRIF_ARCHS4_Predictions
Wolfram syndrome	23/200	1.02612e-09	2.87988e-08	0	0	5.32108	110.133	DOT1L;TBC1D2B;TYK2;PHRF1;AP5B1;AFF1;SCAMP2;PCNX3;GAK;MFSD6;IRAK1;TNIP1;PPP6R1;TRAF3;TET3;MAPKAPK2;HLA-DPB1;SDF4;IRF5;RREB1;WDFY4;MAP3K11;HLA-DQB1	Rare_Diseases_GeneRIF_ARCHS4_Predictions
ZAP-70 deficiency	23/200	1.02612e-09	2.87988e-08	0	0	5.32108	110.133	LYN;LRRC25;ITGAM;NCF1;NCF2;HLA-B;HLA-C;SIRPB2;IKZF1;ARHGAP27;AP5B1;ETS1;DEF6;SIRPB1;ARHGAP4;ACAP1;PTPRC;ATG16L2;RASSF5;ITGAX;CD37;CSK;SIPA1	Rare_Diseases_GeneRIF_ARCHS4_Predictions
X-linked agammaglobulinemia ORPHA:47	18/101	5.00904e-11	2.90063e-08	0	0	8.83019	209.427	LRRC25;ITGAM;NCF1;CXORF21;LST1;IKZF1;AIF1;LAT2;PTPRC;FCGR2A;ITGAX;IRF8;CD37;TLR7;FCGR2B;WDFY4;FCGR2C;SIGLEC5	Orphanet_Augmented_2021
X-linked mendelian susceptibility to mycobacterial diseases due to CYBB deficiency ORPHA:319623	18/101	5.00904e-11	2.90063e-08	0	0	8.83019	209.427	LRRC25;ITGAM;NCF1;NCF2;CLEC10A;CXORF21;LST1;IKZF1;AIF1;PTPRC;FCGR2A;ITGAX;IRF8;TLR7;FCGR2B;WDFY4;FCGR2C;SIGLEC5	Orphanet_Augmented_2021
NON RARE IN EUROPE: Celiac disease ORPHA:555	18/103	7.04154e-11	2.90063e-08	0	0	8.62153	201.542	CIITA;ITGAM;NCF1;CXORF21;LST1;IKZF1;AIF1;PTPRC;RGS1;ITGAX;IRF8;TLR7;FCGR2B;WDFY4;FCGR2C;HLA-DQA1;HLA-DRB1;HLA-DQB1	Orphanet_Augmented_2021
NON RARE IN EUROPE: Diabetes mellitus type 1 ORPHA:243377	18/103	7.04154e-11	2.90063e-08	0	0	8.62153	201.542	CIITA;ITGAM;NCF1;CXORF21;LST1;IKZF1;AIF1;PTPRC;RGS1;ITGAX;IRF8;TLR7;FCGR2B;WDFY4;FCGR2C;HLA-DQA1;HLA-DRB1;HLA-DQB1	Orphanet_Augmented_2021
Idiopathic achalasia ORPHA:930	18/104	8.32319e-11	2.90063e-08	0	0	8.52084	197.764	LRRC25;CIITA;NCF1;FCRL5;PRKCB;LST1;ARHGAP15;IKZF3;RASGRP3;ACAP1;PTPRC;ITGAX;TLR7;FCGR2B;WDFY4;FCGR2C;HLA-DQA1;HLA-DQB1	Orphanet_Augmented_2021
Narcolepsy type 2 ORPHA:83465	18/104	8.32319e-11	2.90063e-08	0	0	8.52084	197.764	CIITA;ITGAM;NCF1;CXORF21;LST1;IKZF1;IPCEF1;AIF1;PTPRC;RGS1;ITGAX;IRF8;TLR7;FCGR2B;WDFY4;HLA-DRB1;ZNF365;HLA-DQB1	Orphanet_Augmented_2021
Monocyte Percentage Of White Cells	32/366	7.13819e-10	2.90626e-08	0	0	3.96705	83.5476	RERE;DDX6;CIITA;CDKN1B;TNFRSF13B;CHD9;IKZF1;SPPL3;LPP;BACH2;IFIH1;ATXN2;ACOXL;ATXN1;TERT;CDH23;JAK2;SH2B3;HLA-DQA1;HLA-DPA1;JAZF1;GSDMB;NFKBIL1;HLA-B;FLT3LG;FLI1;MYO16;SCAMP2;ACAP1;PTPRC;IRF8;FCGR2B	GWAS_Catalog_2023
Intestinal immune network for IgA production	12/48	1.43491e-09	2.98722e-08	0	0	13.4362	273.589	IL10;CD40;HLA-DRB5;TNFRSF13B;CD80;HLA-DPB1;HLA-DRA;HLA-DQA1;IL2;HLA-DRB1;HLA-DPA1;HLA-DQB1	KEGG_2021_Human
GTEX-O5YT-0926-SM-48TDG spleen male 20-29 years	111/2484	2.58236e-10	3.00484e-08	0	0	2.0869	46.0728	HCP5;NCF1;NCF2;CLEC10A;CXORF21;CD80;LST1;SIRPG;IKZF1;NADSYN1;ACRBP;ETS1;BACH2;FCGRT;RASSF5;ATG3;ARL11;NFKBIL1;HLA-B;HLA-C;AP5B1;SCAMP2;ACAP1;MAPKAPK2;CSNK2B;CD226;SNRPC;WDFY4;BLK;RNASEH2C;TCF7;PLD4;C2;PGS1;DGUOK;SOCS1;IRAK1;ST8SIA4;HLA-DQA1;HLA-DRB5;B3GALT6;ARHGAP27;AP4B1;FLI1;FIBP;PTPRC;ATG16L2;HLA-DRA;GRB2;RPS20;SKIV2L;PCNXL3;IL7R;HLA-DRB1;XKR6;MAP3K11;CIITA;CD40;ITGAM;TNFRSF13B;STAB2;SIRPB2;PT…	GTEx_Tissue_Expression_Up
Interferon alpha/beta signaling	14/64	4.15623e-10	3.0076e-08	0	0	11.3252	244.637	MX1;HLA-B;IFI6;HLA-C;PTPN11;TYK2;IFIT1;USP18;SOCS1;IRF3;OAS1;IRF7;IRF8;IRF5	BioPlanet_2019
GTEX-POMQ-0126-SM-48TD6 spleen female 20-29 years	102/2213	3.1104e-10	3.48006e-08	0	0	2.13855	46.8151	HCP5;NCF1;CXORF21;CD80;LST1;SIRPG;MIR146A;IKZF1;IKZF3;ACRBP;ETS1;ICAM1;FCGRT;GRAP2;RASSF5;ATG3;ARL11;HLA-B;TRAFD1;FLT3LG;HLA-C;FRMD4A;HCFC1;SCAMP2;ACAP1;CD226;WDFY4;BLK;RNASEH2C;TCF7;PLD4;ABHD6;ARHGAP15;C2;RASGRP3;DGUOK;IRAK1;ST8SIA4;HLA-DQA1;LYN;B3GALT6;ARHGAP27;AP4B1;FLI1;FIBP;MSRA;COQ2;PTPRC;ATG16L2;HLA-DRA;GRB2;SKIV2L;PCNXL3;XKR6;MAP3K11;CIITA;CD40;ITGAM;TNFRSF13B;STAB2;SIRPB2;PPCDC;ARHGAP4;I…	GTEx_Tissue_Expression_Up
Immunologic Deficiency Syndromes	22/184	1.13197e-09	3.50596e-08	0	0	5.55355	114.399	IL21;C1QB;CD40;NCF1;TNFRSF13B;NCF2;IKZF1;IRAK4;TYK2;RASGRP1;LYST;BCR;C3;IKBKB;STIM1;TERT;CDH23;IRF7;CTLA4;IRF8;SKIV2L;RREB1	GeDiPNet_2023
GTEX-Q2AH-0226-SM-48U1I spleen male 40-49 years	110/2463	3.30132e-10	3.55687e-08	0	0	2.08269	45.4683	HCP5;POGLUT1;NCF1;CXORF21;CD80;LST1;SIRPG;MIR146A;IKZF1;NADSYN1;IKZF3;ACRBP;ETS1;BACH2;GRAP2;RASSF5;IL12A;ANKS1A;ARL11;HLA-B;HCFC1;ACAP1;DGKQ;CD226;MIR210HG;WDFY4;BLK;RNASEH2C;TCF7;PLD4;ABHD6;ARHGAP15;C2;RASGRP3;PGS1;SOCS1;IRAK1;ST8SIA4;HLA-DQA1;SETDB2;B3GALT6;ARHGAP27;AP4B1;FLI1;PTPRC;ATG16L2;HLA-DRA;GRB2;RPS20;SKIV2L;PCNXL3;IL7R;XKR6;CIITA;CD40;TNFRSF13B;LRRK1;STAB2;SIRPB2;TNFAIP3;PTPN22;CMAHP;…	GTEx_Tissue_Expression_Up
Top Microglia-Specific Genes In Humans And Mice PMID29892006	61/1000	7.04955e-11	3.63404e-08	0	0	2.77903	64.9611	ITGAM;NCF1;TNFRSF13B;NCF2;CLEC10A;CD80;LRRK1;LST1;TNFAIP3;IKZF1;PRDM1;PPCDC;ARHGAP4;RGS1;RASSF5;DSE;ITGAX;CD37;CTSB;IL10;ARL11;FRMD4A;IRAK4;ETV3;SCAMP2;LAT2;ELF1;BANK1;MAPKAPK2;MSH5;BMP2K;IRF8;CD226;TLR7;IRF5;WDFY4;SLC29A3;C1QB;PDGFB;CXCR5;PLD4;AIF1;C3;CDH23;CSK;RREB1;SLC15A4;SH2B3;HLA-DQA1;LYN;LRRC25;CCL22;ARID3A;PTPRC;FCGR2A;ALDH16A1;GRB2;FCGR2B;IL7R;HLA-DRB1;SIPA1	HDSigDB_Human_2021
Adult type dermatomyositis	16/87	3.66615e-10	3.76849e-08	0	0	9.14299	198.647	IL10;BLK;CD40;PLCL1;HLA-B;PTPN22;TYK2;USP18;IL2;ICAM1;C2;HERC5;IFIH1;FAM167A;TLR7;HLA-DRB1	DisGeNET
GTEX-U4B1-0006-SM-3DB8E blood male 40-49 years	96/2037	3.66995e-10	3.81282e-08	0	0	2.17719	47.3009	HCP5;ITGAM;HIP1;NCF1;NCF2;CLEC10A;CXORF21;LST1;SIRPG;SIRPB2;PTPN22;CTSW;IKZF1;NADSYN1;LYST;IKZF3;ACRBP;PPCDC;PHTF1;SIRPB1;ARHGAP4;FCGR3B;FCGRT;PPP6R1;GRAP2;RASSF5;ITGAX;CD37;JAK2;IKBKE;TNPO3;IL10;ATG3;ARL11;G6PD;FCRL5;PRKCB;HLA-B;TRAFD1;TYK2;IRAK4;AP5B1;RSBN1;DUSP22;LAT2;NCR3;ACAP1;OAS1;BANK1;MTF1;MAPKAPK2;IRF7;IRF8;CD226;TLR7;IRF5;WDFY4;CD44;BLK;PXK;TCF7;LEF1;ARHGAP15;NT5C2;AIF1;KIAA0040;PGS1;AT…	GTEx_Tissue_Expression_Up
Hypoadrenalism	20/153	1.3445e-09	3.86187e-08	0	0	6.13281	125.276	IL21;CIITA;HLA-B;CLEC16A;PTPN22;PTPN11;BACH2;IL2;IFIH1;FCGR3B;FCGR2A;STAT4;TRAPPC11;CTLA4;CD226;IL7R;SH2B3;HLA-DQA1;HLA-DRB1;HLA-DQB1	Rare_Diseases_GeneRIF_Gene_Lists
Self-reported psoriasis 20002 1453	11/37	9.13522e-10	3.92814e-08	0	0	17.0271	354.397	HLA-DRB5;TNIP1;TRIM39;HLA-C;HLA-DRA;SKIV2L;TYK2;ETS1;SH2B3;C2;HLA-DPA1	UK_Biobank_GWAS_v1
GTEX-QV31-0126-SM-447BP spleen male 30-39 years	111/2503	4.05656e-10	4.06915e-08	0	0	2.06803	44.7222	HCP5;POGLUT1;NCF1;NCF2;CLEC10A;CXORF21;LST1;SIRPG;IKZF1;NADSYN1;ACRBP;BACH2;FCGRT;GRAP2;RASSF5;ARL11;HLA-B;FLT3LG;HLA-C;HCFC1;SCAMP2;ACAP1;DGKQ;ULK3;CD226;SNRPC;WDFY4;BLK;TCF7;PLD4;ABHD6;C2;INPP5B;DGUOK;SOCS1;IRAK1;ST8SIA4;HLA-DQA1;LYN;HLA-DRB5;B3GALT6;ARHGAP27;AP4B1;FLI1;PTPRC;ATG16L2;HLA-DRA;GRB2;RPS20;SKIV2L;PCNXL3;HLA-DRB1;XKR6;MAP3K11;CIITA;CD40;ITGAM;TNFRSF13B;LRRK1;STAB2;SIRPB2;PTPN22;PPCD…	GTEx_Tissue_Expression_Up
Berylliosis	16/91	7.36045e-10	4.19257e-08	0	0	8.65358	181.983	IL10;CD40;HLA-DRB5;GPX3;CD80;ICAM1;BCR;C3;HLA-DPB1;CTLA4;TLR7;JAK2;CD44;HLA-DRB1;HLA-DPA1;HLA-DQB1	Rare_Diseases_AutoRIF_Gene_Lists
Human T-cell leukemia virus type 1	17/109	1.49596e-09	4.20737e-08	0	0	7.50457	152.497	IL10;CIITA;CCL22;MIR146A;HLA-B;HLA-C;RELA;ICAM1;IKBKB;SOCS1;PTPRC;TERT;IRF3;CTLA4;IKBKE;HLA-DRB1;HLA-DQB1	Rare_Diseases_GeneRIF_Gene_Lists
Paracoccidioidomycosis	23/197	7.60345e-10	4.2477e-08	0	0	5.41366	113.672	IL10;CD40;G6PD;CCL22;CD80;HLA-B;HLA-C;ICAM1;C2;C4B;C3;CLEC4C;SOCS1;FCGR3B;KIT;STAT4;CTLA4;IL12A;CCL17;HLA-DRB1;CD44;HLA-DQB1;IL12RB2	Rare_Diseases_AutoRIF_Gene_Lists
GTEX-N7MT-0007-SM-3GACQ blood female 60-69 years	88/1806	4.53607e-10	4.39847e-08	0	0	2.23856	48.1598	HCP5;ITGAM;NCF1;NCF2;CLEC10A;CXORF21;LST1;SIRPG;SIRPB2;TNFAIP3;PTPN22;CTSW;IKZF1;PRDM1;IFIT1;LYST;IKZF3;ACRBP;ETS1;SIRPB1;ARHGAP4;IFIH1;HERC5;FCGR3B;PTTG1;PPP6R1;GRAP2;RASSF5;ITGAX;CTLA4;CD37;IL10;ATG3;ARL11;NCOA2;G6PD;HLA-B;FLT3LG;HLA-C;AP5B1;RSBN1;LAT2;NCR3;ELF1;ACAP1;OAS1;MTF1;BMP2K;IRF7;CD226;IRF5;MCM6;C1QB;TCF7;LEF1;IFI6;ARHGAP15;AIF1;RASGRP1;C2;PGS1;FAM86B3P;STAT4;ST8SIA4;CSK;FNIP1;SLC15A4;…	GTEx_Tissue_Expression_Up
Wegener's granulomatosis	18/119	8.22295e-10	4.50711e-08	0	0	7.24977	151.657	IL21;IL10;CD40;GCA;CD80;HLA-B;PTPN22;ICAM1;BCR;C3;FCGR3B;KIT;STAT4;HLA-DPB1;CTLA4;CD226;HLA-DRB1;HLA-DQB1	Rare_Diseases_AutoRIF_Gene_Lists
Acute hemorrhagic leukoencephalitis	23/200	1.02612e-09	4.60856e-08	0	0	5.32108	110.133	LYN;CD40;ITGAM;NCF1;NCF2;HLA-B;AIF1;ICAM1;ARHGAP31;OAS1;TNIP1;FCGRT;RASSF5;HLA-DPB1;ITGAX;IRF7;HLA-DRA;IRF5;FCGR2B;FCGR2C;HLA-DRB1;CTSB;HLA-DPA1	Rare_Diseases_AutoRIF_ARCHS4_Predictions
Acute promyelocytic leukemia	23/200	1.02612e-09	4.60856e-08	0	0	5.32108	110.133	LYN;LRRC25;NCF1;NCF2;HLA-B;HLA-C;IKZF1;TYK2;ARHGAP27;AP5B1;SIRPB1;ARHGAP4;PTPRC;ATG16L2;TNIP1;PPP6R1;RASSF5;MAPKAPK2;ITGAX;IRF5;CSK;SIPA1;SIGLEC5	Rare_Diseases_AutoRIF_ARCHS4_Predictions
BK-virus nephropathy	23/200	1.02612e-09	4.60856e-08	0	0	5.32108	110.133	LYN;CD40;NCF2;MX1;HLA-B;TBC1D2B;TYK2;ARHGAP27;AP5B1;KIAA0040;ICAM1;IFIH1;GAK;SOCS1;OAS1;TNIP1;FCGRT;RASSF5;MAPKAPK2;ITGAX;IRF7;IRF5;CSK	Rare_Diseases_AutoRIF_ARCHS4_Predictions
Bare lymphocyte syndrome	23/200	1.02612e-09	4.60856e-08	0	0	5.32108	110.133	LYN;CD40;NCF1;NCF2;HLA-B;IKZF1;TYK2;ARHGAP27;AP5B1;DEF6;ARHGAP4;SOCS1;PTPRC;TNIP1;RASSF5;MAPKAPK2;ITGAX;IRF7;CD37;IRF5;CSK;HLA-DRB1;SIPA1	Rare_Diseases_AutoRIF_ARCHS4_Predictions
Burkitt's lymphoma	23/200	1.02612e-09	4.60856e-08	0	0	5.32108	110.133	LYN;NCF1;NCF2;HLA-B;HLA-C;IKZF1;TYK2;ARHGAP27;AP5B1;DEF6;ARHGAP4;GAK;TNIP1;PPP6R1;RASSF5;MAPKAPK2;ITGAX;IRF7;CD37;IRF5;CSK;HLA-DRB1;SIPA1	Rare_Diseases_AutoRIF_ARCHS4_Predictions
Chronic active Epstein-Barr virus infection	23/200	1.02612e-09	4.60856e-08	0	0	5.32108	110.133	LYN;NCF1;NCF2;HLA-B;HLA-C;IKZF1;TYK2;ARHGAP27;AP5B1;ETS1;DEF6;ARHGAP4;PTPRC;TNIP1;PPP6R1;RASSF5;MAPKAPK2;ITGAX;IRF7;CD37;IRF5;CSK;SIPA1	Rare_Diseases_AutoRIF_ARCHS4_Predictions
Common variable immunodeficiency	23/200	1.02612e-09	4.60856e-08	0	0	5.32108	110.133	LYN;NCF1;NCF2;MX1;HLA-B;HLA-C;IKZF1;TYK2;ARHGAP27;DEF6;ARHGAP4;ACAP1;PTPRC;OAS1;TNIP1;RASSF5;ITGAX;IRF7;CD37;IRF5;CSK;HLA-DRB1;SIPA1	Rare_Diseases_AutoRIF_ARCHS4_Predictions
Cryoglobulinemia familial mixed	23/200	1.02612e-09	4.60856e-08	0	0	5.32108	110.133	LYN;CD40;ITGAM;NCF2;HLA-B;ICAM1;ARHGAP4;ARHGAP31;SOCS1;DRAM1;TNIP1;FCGRT;RASSF5;MAPKAPK2;HLA-DPB1;ITGAX;CD37;IRF5;CSK;FCGR2B;WDFY4;HLA-DRB1;CTSB	Rare_Diseases_AutoRIF_ARCHS4_Predictions
Dermatomyositis	23/200	1.02612e-09	4.60856e-08	0	0	5.32108	110.133	LYN;IL10;CD40;NCF1;NCF2;CD80;MX1;HLA-B;ICAM1;IFIH1;SOCS1;DRAM1;OAS1;TNIP1;FCGRT;RASSF5;MAPKAPK2;HLA-DPB1;IRF7;IRF5;CSK;FCGR2B;HLA-DRB1	Rare_Diseases_AutoRIF_ARCHS4_Predictions
Enteropathy-associated T-cell lymphoma	23/200	1.02612e-09	4.60856e-08	0	0	5.32108	110.133	LYN;LRRC25;NCF1;NCF2;HLA-B;HLA-C;IKZF1;TYK2;ARHGAP27;AP5B1;ARHGAP4;GAK;PTPRC;TNIP1;PPP6R1;RASSF5;MAPKAPK2;ITGAX;IRF7;CD37;IRF5;CSK;SIPA1	Rare_Diseases_AutoRIF_ARCHS4_Predictions
Gamma heavy chain disease	23/200	1.02612e-09	4.60856e-08	0	0	5.32108	110.133	LYN;NCF1;NCF2;HLA-B;TBC1D2B;IKZF1;TYK2;ARHGAP27;AP5B1;ARHGAP4;GAK;ARHGAP31;TNIP1;FCGRT;PPP6R1;RASSF5;MAPKAPK2;ITGAX;CD37;IRF5;CSK;HLA-DRB1;SIPA1	Rare_Diseases_AutoRIF_ARCHS4_Predictions
Homologous wasting disease	23/200	1.02612e-09	4.60856e-08	0	0	5.32108	110.133	LYN;LRRC25;CD40;NCF1;NCF2;HLA-B;IKZF1;ARHGAP27;AP5B1;ICAM1;ARHGAP4;SOCS1;PTPRC;OAS1;TNIP1;FCGRT;RASSF5;ITGAX;IRF7;IRF5;CSK;HLA-DRB1;SIPA1	Rare_Diseases_AutoRIF_ARCHS4_Predictions
Human T-cell leukemia virus type 2	23/200	1.02612e-09	4.60856e-08	0	0	5.32108	110.133	LYN;CD40;NCF1;DOT1L;HLA-B;IKZF1;TYK2;ARHGAP27;AP5B1;ETS1;ICAM1;ARHGAP4;GAK;SOCS1;TNIP1;PPP6R1;RASSF5;MAPKAPK2;ITGAX;IRF7;IRF5;CSK;SIPA1	Rare_Diseases_AutoRIF_ARCHS4_Predictions
Human T-cell leukemia virus type 3	23/200	1.02612e-09	4.60856e-08	0	0	5.32108	110.133	LYN;CD40;NCF1;NCF2;HLA-B;IKZF1;TYK2;ARHGAP27;AP5B1;ETS1;ICAM1;ARHGAP4;IFIH1;SOCS1;PTPRC;TNIP1;RASSF5;MAPKAPK2;ITGAX;IRF7;IRF5;CSK;SIPA1	Rare_Diseases_AutoRIF_ARCHS4_Predictions
IgM deficiency	23/200	1.02612e-09	4.60856e-08	0	0	5.32108	110.133	LYN;LRRC25;NCF1;NCF2;HLA-B;HLA-C;IKZF1;TYK2;ARHGAP27;AP5B1;DEF6;ARHGAP4;ACAP1;PTPRC;TNIP1;RASSF5;ITGAX;CD37;IRF5;CSK;FCGR2B;HLA-DRB1;SIPA1	Rare_Diseases_AutoRIF_ARCHS4_Predictions
Immunodeficiency with hyper IgM type 2	23/200	1.02612e-09	4.60856e-08	0	0	5.32108	110.133	LYN;CD40;NCF1;NCF2;HLA-B;IKZF1;TYK2;ARHGAP27;DEF6;ARHGAP4;PTPRC;OAS1;TNIP1;RASSF5;HLA-DPB1;ITGAX;IRF7;CD37;IRF5;CSK;HLA-DRB1;SIPA1;HLA-DQB1	Rare_Diseases_AutoRIF_ARCHS4_Predictions
Immunoglobulin A deficiency 2	23/200	1.02612e-09	4.60856e-08	0	0	5.32108	110.133	LYN;LRRC25;NCF1;NCF2;HLA-B;IKZF1;TYK2;ARHGAP27;AP5B1;ARHGAP4;OAS1;TNIP1;FCGRT;RASSF5;HLA-DPB1;ITGAX;IRF7;CD37;IRF5;CSK;FCGR2B;HLA-DRB1;SIPA1	Rare_Diseases_AutoRIF_ARCHS4_Predictions
Infective myositis	23/200	1.02612e-09	4.60856e-08	0	0	5.32108	110.133	LYN;CD40;NCF2;MX1;HLA-B;TBC1D2B;AP5B1;ICAM1;IFIH1;GAK;ARHGAP31;SOCS1;DRAM1;OAS1;TNIP1;FCGRT;MAPKAPK2;ITGAX;IRF7;IRF5;CSK;HLA-DRB1;CTSB	Rare_Diseases_AutoRIF_ARCHS4_Predictions
Insulin autoimmune syndrome	23/200	1.02612e-09	4.60856e-08	0	0	5.32108	110.133	LYN;CD40;NCF1;NCF2;HLA-B;TBC1D2B;TYK2;ARHGAP27;AP5B1;ICAM1;GAK;SOCS1;OAS1;TNIP1;FCGRT;MAPKAPK2;ITGAX;IRF7;SDF4;IRF5;CSK;HLA-DRB1;MAP3K11	Rare_Diseases_AutoRIF_ARCHS4_Predictions
Juvenile dermatomyositis	23/200	1.02612e-09	4.60856e-08	0	0	5.32108	110.133	LYN;IL10;CD40;NCF1;NCF2;CD80;MX1;HLA-B;ICAM1;IFIH1;SOCS1;DRAM1;OAS1;TNIP1;FCGRT;RASSF5;MAPKAPK2;HLA-DPB1;IRF7;IRF5;CSK;FCGR2B;HLA-DRB1	Rare_Diseases_AutoRIF_ARCHS4_Predictions
Kikuchi disease	23/200	1.02612e-09	4.60856e-08	0	0	5.32108	110.133	LYN;CD40;NCF1;NCF2;HLA-B;TBC1D2B;TYK2;ARHGAP27;AP5B1;ICAM1;ARHGAP4;GAK;SOCS1;DRAM1;TNIP1;FCGRT;RASSF5;MAPKAPK2;ITGAX;IRF7;IRF5;CSK;CTSB	Rare_Diseases_AutoRIF_ARCHS4_Predictions
Lichen sclerosis	23/200	1.02612e-09	4.60856e-08	0	0	5.32108	110.133	LYN;CD40;NCF1;NCF2;HLA-B;TBC1D2B;TYK2;ARHGAP27;AP5B1;ICAM1;ARHGAP4;GAK;SOCS1;TNIP1;FCGRT;PPP6R1;RASSF5;MAPKAPK2;ITGAX;IRF7;IRF5;CSK;SIPA1	Rare_Diseases_AutoRIF_ARCHS4_Predictions
Linear scleroderma (subtype)	23/200	1.02612e-09	4.60856e-08	0	0	5.32108	110.133	LYN;LRRC25;ITGAM;NCF2;HLA-B;TYK2;ARHGAP27;AP5B1;DEF6;ARHGAP4;GAK;TNIP1;FCGRT;RASSF5;MAPKAPK2;ITGAX;IRF5;CSK;FCGR2C;HLA-DRB1;SIPA1;MAP3K11;CTSB	Rare_Diseases_AutoRIF_ARCHS4_Predictions
Lymphocytic hypophysitis	23/200	1.02612e-09	4.60856e-08	0	0	5.32108	110.133	IL10;CD40;NCF1;HLA-B;AIF1;ICAM1;ARHGAP4;IFIH1;ACAP1;SOCS1;TNIP1;FCGRT;RASSF5;HLA-DPB1;ITGAX;IRF7;CD37;IRF5;CSK;HLA-DRB1;SIPA1;CTSB;HLA-DQB1	Rare_Diseases_AutoRIF_ARCHS4_Predictions
Mumps	23/200	1.02612e-09	4.60856e-08	0	0	5.32108	110.133	LYN;CD40;NCF1;NCF2;HLA-B;TBC1D2B;TYK2;ARHGAP27;AP5B1;ICAM1;ARHGAP4;IFIH1;GAK;OAS1;TNIP1;FCGRT;RASSF5;MAPKAPK2;ITGAX;IRF7;IRF5;CSK;HLA-DRB1	Rare_Diseases_AutoRIF_ARCHS4_Predictions
Mycobacterium Malmoense	23/200	1.02612e-09	4.60856e-08	0	0	5.32108	110.133	LYN;LRRC25;ITGAM;NCF2;CLEC10A;TYK2;ARHGAP27;AP5B1;ICAM1;ARHGAP4;GAK;ARHGAP31;TNIP1;FCGRT;PPP6R1;RASSF5;MAPKAPK2;ITGAX;IRF5;CSK;CCL17;WDFY4;HLA-DRB1	Rare_Diseases_AutoRIF_ARCHS4_Predictions
Pauciarticular chronic arthritis	23/200	1.02612e-09	4.60856e-08	0	0	5.32108	110.133	LYN;IL10;C1QB;CD40;NCF1;NCF2;HLA-B;AIF1;ICAM1;C2;IFIH1;SOCS1;OAS1;TNIP1;FCGRT;RASSF5;HLA-DPB1;ITGAX;IRF7;HLA-DRA;IRF5;HLA-DPA1;HLA-DQB1	Rare_Diseases_AutoRIF_ARCHS4_Predictions
Polyomavirus allograft nephropathy	23/200	1.02612e-09	4.60856e-08	0	0	5.32108	110.133	NCF2;HLA-B;TBC1D2B;TYK2;ARHGAP27;AP5B1;ICAM1;ARHGAP4;IFIH1;GAK;SOCS1;DRAM1;OAS1;TNIP1;FCGRT;RASSF5;MAPKAPK2;ITGAX;IRF7;IRF5;CSK;HLA-DRB1;CTSB	Rare_Diseases_AutoRIF_ARCHS4_Predictions
Primary sclerosing cholangitis	23/200	1.02612e-09	4.60856e-08	0	0	5.32108	110.133	LYN;CD40;NCF1;NCF2;HLA-B;ARHGAP27;AP5B1;ICAM1;C2;IFIH1;GAK;SOCS1;OAS1;TNIP1;FCGRT;RASSF5;MAPKAPK2;ITGAX;IRF7;IRF5;CFB;HLA-DRB1;CTSB	Rare_Diseases_AutoRIF_ARCHS4_Predictions
Severe combined immunodeficiency	23/200	1.02612e-09	4.60856e-08	0	0	5.32108	110.133	LYN;CD40;NCF1;NCF2;HLA-B;IKZF1;TYK2;ARHGAP27;AP5B1;DEF6;ARHGAP4;SOCS1;PTPRC;TNIP1;RASSF5;MAPKAPK2;ITGAX;IRF7;CD37;IRF5;CSK;HLA-DRB1;SIPA1	Rare_Diseases_AutoRIF_ARCHS4_Predictions
Smallpox	23/200	1.02612e-09	4.60856e-08	0	0	5.32108	110.133	LYN;CD40;NCF1;NCF2;MX1;HLA-B;TYK2;ARHGAP27;AP5B1;ICAM1;IFIH1;GAK;SOCS1;OAS1;TNIP1;FCGRT;RASSF5;MAPKAPK2;ITGAX;IRF7;IRF5;CSK;HLA-DRB1	Rare_Diseases_AutoRIF_ARCHS4_Predictions
Sonoda syndrome	23/200	1.02612e-09	4.60856e-08	0	0	5.32108	110.133	LYN;LRRC25;NCF1;NCF2;HLA-B;HLA-C;SIRPB2;TBC1D2B;TYK2;ARHGAP27;AP5B1;SIRPB1;ARHGAP4;GAK;ATG16L2;TNIP1;FCGRT;RASSF5;MAPKAPK2;ITGAX;CSK;SIPA1;SIGLEC5	Rare_Diseases_AutoRIF_ARCHS4_Predictions
Spleen neoplasm	23/200	1.02612e-09	4.60856e-08	0	0	5.32108	110.133	LYN;CD40;NCF1;NCF2;HLA-B;TYK2;ARHGAP27;AP5B1;ICAM1;ARHGAP4;GAK;SOCS1;TNIP1;FCGRT;PPP6R1;RASSF5;MAPKAPK2;ITGAX;IRF7;IRF5;CSK;HLA-DRB1;SIPA1	Rare_Diseases_AutoRIF_ARCHS4_Predictions
Van Den Bosch syndrome	23/200	1.02612e-09	4.60856e-08	0	0	5.32108	110.133	LYN;LRRC25;ITGAM;NCF1;NCF2;HLA-B;TYK2;ARHGAP27;AP5B1;ARHGAP4;ARHGAP31;TNIP1;FCGRT;RASSF5;HLA-DPB1;ITGAX;IRF5;CSK;FCGR2B;WDFY4;FCGR2C;HLA-DRB1;HLA-DPA1	Rare_Diseases_AutoRIF_ARCHS4_Predictions
Dendritic Cell Activation in Systemic Lupus Erythematosis	14/55	4.63593e-11	4.7101e-08	0	0	13.8176	328.783	IL10;IRAK4;TYK2;IFIH1;IKBKB;FCGR2A;IRF3;IRAK1;TRAF3;IRF7;IRF5;TLR7;JAK2;IKBKE	Elsevier_Pathway_Collection
Kupffer Cells	19/137	1.26452e-09	4.77357e-08	0	0	6.55806	134.365	C1QB;LRRC25;G6PD;ITGAM;NCF1;NCF2;CLEC10A;LST1;SIRPB2;AIF1;FCGR2A;ITGAX;IRF7;HLA-DRA;FCGR2B;WDFY4;FCGR2C;PPARD;SIGLEC5	PanglaoDB_Augmented_2021
Herpetic keratitis	18/120	9.45586e-10	5.0608e-08	0	0	7.17832	149.16	IL21;IL10;CD40;CD80;HLA-B;HLA-C;ICAM1;BCR;C3;MECP2;IRF3;KIT;ERBB2;STAT4;CTLA4;IL12A;TLR7;CD44	Rare_Diseases_AutoRIF_Gene_Lists
Primary biliary cirrhosis	17/106	9.58155e-10	5.0608e-08	0	0	7.75873	161.118	IL10;PDHX;CD40;CD80;HLA-B;CXCR5;RELA;ICAM1;BCR;C3;KIT;STAT4;CTLA4;IL12A;HLA-DRB1;CD44;HLA-DQB1	Rare_Diseases_AutoRIF_Gene_Lists
GTEX-R55D-0006-SM-3GIJS blood male 50-59 years	85/1726	5.71792e-10	5.36562e-08	0	0	2.25686	48.0311	HCP5;ITGAM;NCF1;NCF2;CXORF21;LST1;SIRPG;SIRPB2;PTPN22;CTSW;IKZF1;PRDM1;SMG7;NADSYN1;LYST;IKZF3;ACRBP;ETS1;PHTF1;SIRPB1;ARHGAP4;MAP1LC3B;FCGR3B;PPP6R1;GRAP2;RASSF5;ITGAX;CTLA4;CD37;IKBKE;IL10;ATG3;ARL11;G6PD;PRKCB;HLA-B;HLA-C;TYK2;IRAK4;AP5B1;RSBN1;LAT2;NCR3;ELF1;ACAP1;MTF1;MAPKAPK2;CD226;B4GALT4;HLA-DQB1;C1QB;PXK;ARHGAP15;NT5C2;AIF1;RASGRP1;KIAA0040;PGS1;ATXN1;FAM86B3P;ERI1;STAT4;ST8SIA4;CSK;CD58…	GTEx_Tissue_Expression_Up
Vitiligo	12/48	1.43491e-09	5.45265e-08	0	0	13.4362	273.589	RERE;IFIH1;DDX6;ATXN2;SLC44A4;FAP;CDH23;HLA-B;PTPN22;LPP;BACH2;SLC29A3	PhenGenI_Association_2021
West nile encephalitis	17/107	1.11348e-09	5.77619e-08	0	0	7.67213	158.167	IL10;CD40;CD80;MX1;HLA-B;TYK2;ICAM1;C3;IFIH1;SOCS1;TERT;OAS1;IRF3;KIT;IRF7;TLR7;HLA-DRB1	Rare_Diseases_AutoRIF_Gene_Lists
Idiopathic myopathy	18/126	2.12246e-09	5.8476e-08	0	0	6.77743	135.35	NFKBIL1;PLCL1;MX1;HLA-B;HLA-C;TNFAIP3;PTPN22;TYK2;RELA;ICAM1;FAM167A;STIM1;TNFSF4;IL12A;IRF5;HLA-DQA1;HLA-DRB1;HLA-DQB1	Rare_Diseases_GeneRIF_Gene_Lists
Juvenile rheumatoid arthritis	19/131	5.81467e-10	5.85501e-08	0	0	6.91152	146.977	IL10;CCL22;CLEC16A;HLA-C;PTPN22;TYK2;LPP;IL2;C3;FCGR3B;STAT4;HLA-DPB1;CTLA4;CD226;IRF5;CCL17;HLA-DQA1;HLA-DRB1;ATG5	DisGeNET
Autoimmune Diseases	16/96	1.67032e-09	5.92407e-08	0	0	8.11065	163.918	IL10;DDX6;GSDMB;PTPN22;YDJC;PHTF1;SPRED2;ATXN2;LBH;LINC00824;TNIP1;ZPBP2;STAT4;JAK2;YPEL5;ZNF365	PhenGenI_Association_2021
Infection	38/492	6.28114e-10	6.19823e-08	0	0	3.48923	73.9308	IL21;CIITA;CD40;CD80;PDGFB;CXCR5;PTPN22;PLAT;IFIT1;RELA;C2;ICAM1;IFIH1;TERT;CTLA4;IKBKE;HLA-DQA1;IL12RB2;MICB;IL10;G6PD;MX1;HLA-B;FLT3LG;HLA-C;PTPN11;IRAK4;IL2;PTPRC;FCGR2A;FAP;IRF3;OAS1;IRF7;TLR7;HLA-DRB1;CD44;HLA-DQB1	DisGeNET
Positive Regulation Of Leukocyte Cell-Cell Adhesion (GO:1903039)	13/44	2.88245e-11	6.25492e-08	0	0	16.943	411.203	HLA-DRB5;SIRPG;ETS1;RELA;SIRPB1;NR4A3;IRAK1;HLA-DRA;HLA-DQA1;CD44;HLA-DQB2;HLA-DRB1;HLA-DPA1	GO_Biological_Process_2023
Vitiligo	13/59	1.60169e-09	6.39073e-08	0	0	11.4093	231.064	RERE;SLC44A4;ARID5B;PTPN22;TSBP1-AS1;LPP;BACH2;FLI1;ATXN2;PTPRC;IRF3;STAT4;SLC29A3	GWAS_Catalog_2023
Autoimmune thyroid disease	19/132	6.63897e-10	6.42287e-08	0	0	6.85	144.76	IL21;IL10;HLA-DRB9;CLEC16A;TNFAIP3;PTPN22;LPP;BACH2;STAT4;HLA-DPB1;CTLA4;IRF8;CD226;CFB;HLA-DQA1;HLA-DRB1;HLA-DQB2;BCL2L15;HLA-DQB1	DisGeNET
Sicca Syndrome	15/78	6.77453e-10	6.42799e-08	0	0	9.64385	203.608	IL21;BLK;NCF1;TNFAIP3;PRDM1;IL2;FAM167A;FCGR2A;PTTG1;TNIP1;DGKQ;STAT4;IL12A;IRF5;GTF2I	DisGeNET
GTEX-REY6-0005-SM-2TF54 blood male 60-69 years	77/1502	7.13278e-10	6.48414e-08	0	0	2.33721	49.2244	CDKN1B;ITGAM;HIP1;NCF1;NCF2;CLEC10A;CXORF21;LST1;SIRPG;SIRPB2;PTPN22;CTSW;IKZF1;NADSYN1;LYST;IKZF3;ETS1;SIRPB1;ARHGAP4;FCGR3B;GRAP2;RASSF5;ITGAX;CTLA4;CD37;JAK2;IL10;ARL11;G6PD;FCRL5;HLA-B;HLA-C;TYK2;IRAK4;AP5B1;RSBN1;LAT2;NCR3;ELF1;ACAP1;BANK1;MTF1;BMP2K;IRF8;CD226;IRF5;WDFY4;BLK;TCF7;LEF1;ARHGAP15;NT5C2;PGS1;FAM86B3P;STAT4;ST8SIA4;CD58;FNIP1;SLC15A4;JAZF1;MICB;LYN;LRRC25;GCA;UBE2B;ARID3A;HIPK1;…	GTEx_Tissue_Expression_Up
Autoimmune hepatitis	23/209	2.43734e-09	6.58081e-08	0	0	5.06125	100.376	IL21;IL10;HLA-DRB5;CD40;NFKBIL1;HLA-B;HLA-C;PTPN22;PTPRC;FCGR3B;FCGR2A;TERT;TNIP1;STAT4;HLA-DPB1;CTLA4;HLA-DRA;IL12A;FCGR2B;SH2B3;HLA-DQA1;HLA-DRB1;HLA-DQB1	Rare_Diseases_GeneRIF_Gene_Lists
General Factor Of Neuroticism	14/71	1.78427e-09	6.97963e-08	0	0	9.93077	200.048	BLK;FAM167A-AS1;PRAG1;ARHGAP27;MFHAS1;MSRA;MAP1LC3B;FAM167A;LINC00208;FAM86B3P;ERI1;GTF2IRD1;XKR6;FDFT1	GWAS_Catalog_2023
Ollier disease	17/113	2.64702e-09	7.00683e-08	0	0	7.1904	142.009	IL10;NFKBIL1;HLA-B;HLA-C;PTPN22;PTPN11;TYK2;IL2;ICAM1;FCGR2A;STAT4;CTLA4;IL12A;HLA-DQA1;HLA-DRB1;HLA-DQB1;IL12RB2	Rare_Diseases_GeneRIF_Gene_Lists
GTEX-X4EO-0006-SM-3P5ZF blood female 60-69 years	89/1857	8.13546e-10	7.17153e-08	0	0	2.19919	46.0281	CDKN1B;ITGAM;NCF1;NCF2;CXORF21;LST1;SIRPG;SIRPB2;PTPN22;CTSW;IKZF1;PRDM1;LYST;IKZF3;ETS1;PPCDC;PHTF1;SIRPB1;ARHGAP4;MECP2;MAP1LC3B;FCGR3B;PPP6R1;GRAP2;RASSF5;ITGAX;CD37;HLA-DPA1;ATG3;ARL11;NCOA2;G6PD;HLA-B;TRAFD1;FLT3LG;HLA-C;TYK2;AP5B1;RSBN1;LAT2;NCR3;ELF1;ACAP1;MTF1;DGKQ;MAPKAPK2;IRF7;IRF8;CD226;MIR210HG;WDFY4;HLA-DQB1;DDX6;DOT1L;TCF7;PLD4;ARHGAP15;RASGRP1;RELA;PGS1;FAM86B3P;STAT4;ST8SIA4;CSK;F…	GTEx_Tissue_Expression_Up
Leukemogenesis	48/730	7.84599e-10	7.25589e-08	0	0	2.96373	62.137	IL21;RERE;DDX6;CD40;CDKN1B;DOT1L;TCF7;LEF1;CXCR5;TNFAIP3;IKZF1;PRDM1;ETS1;LPP;RASGRP1;BACH2;RCBTB1;RELA;AFF1;IKBKB;ATXN1;TERT;CTLA4;JAK2;SH2B3;IL10;ATG3;NCOA2;RABGAP1L;G6PD;FCRL5;FCRL4;SETDB2;FLT3LG;HLA-C;ARID5B;PTPN11;FLI1;IL2;BCR;PTPRC;RGCC;FCGR2A;NR4A3;KIT;IRF8;IL7R;CD44	DisGeNET
Idiopathic Inflammatory Myopathies	14/67	7.94118e-10	7.25589e-08	0	0	10.6825	223.838	BLK;CD80;NFKBIL1;PLCL1;HLA-B;TNFAIP3;PTPN22;IFIH1;FAM167A;STAT4;HLA-DPB1;IRF5;HLA-DQA1;HLA-DRB1	DisGeNET
Graft-versus-host disease	11/42	4.08973e-09	7.46194e-08	0	0	14.2771	275.76	HLA-DRB5;CD80;HLA-B;HLA-DPB1;HLA-C;HLA-DRA;HLA-DQA1;IL2;HLA-DRB1;HLA-DPA1;HLA-DQB1	KEGG_2021_Human
Tuberculosis	21/180	4.23604e-09	7.46194e-08	0	0	5.39057	103.928	IL10;HLA-DRB5;CIITA;ITGAM;IRAK4;RELA;C3;FCGR3B;FCGR2A;IRAK1;ITGAX;HLA-DPB1;HLA-DRA;IL12A;JAK2;FCGR2B;FCGR2C;HLA-DQA1;HLA-DRB1;HLA-DPA1;HLA-DQB1	KEGG_2021_Human
Phosphorylation Of CD3 And TCR Zeta Chains R-HSA-202427	9/20	4.27279e-10	7.54575e-08	0	0	32.8182	708.006	HLA-DRB5;PTPRC;HLA-DRA;PTPN22;CSK;HLA-DQA1;HLA-DQB2;HLA-DRB1;HLA-DPA1	Reactome_2022
X-linked agammaglobulinemia	23/204	1.51658e-09	7.72924e-08	0	0	5.20241	105.644	LYN;IL10;CD40;CCL22;TNFRSF13B;CD80;LEF1;CXCR5;ARID3A;IRAK4;RELA;C2;BCR;C3;IKBKB;FCGRT;KIT;GRB2;CD37;TLR7;CSK;IKBKE;CD44	Rare_Diseases_AutoRIF_Gene_Lists
GTEX-XMD3-0006-SM-4AT5X blood female 50-59 years	86/1773	9.33359e-10	7.98571e-08	0	0	2.22085	46.1764	HCP5;ITGAM;NCF1;TNFRSF13B;NCF2;CLEC10A;CXORF21;LST1;SIRPG;SIRPB2;CTSW;IKZF1;NADSYN1;IKZF3;ACRBP;PPCDC;SIRPB1;ARHGAP4;FCGR3B;PPP6R1;GRAP2;RASSF5;ITGAX;CTLA4;CD37;IKBKE;HLA-DPA1;ARL11;G6PD;FCRL5;HLA-B;FLT3LG;HLA-C;TYK2;AP5B1;GAK;LAT2;NCR3;ACAP1;IRF3;DGKQ;IRF7;CD226;IRF5;WDFY4;HLA-DQB1;BLK;TCF7;LEF1;PLD4;ARHGAP15;AIF1;RASGRP1;RELA;PGS1;FAM86B3P;STAT4;LINC00877;CSK;FNIP1;SLC15A4;HLA-DQA1;SLC17A3;IL12…	GTEx_Tissue_Expression_Up
Chronic granulomatous disease	17/110	1.72956e-09	8.51589e-08	0	0	7.42349	149.772	IL10;G6PD;CD40;NCF1;GCA;NCF2;CD80;HLA-B;ICAM1;C2;BCR;C3;KIT;HLA-DPB1;CTLA4;HLA-DRB1;HLA-DQB1	Rare_Diseases_AutoRIF_Gene_Lists
Myasthenia gravis	17/110	1.72956e-09	8.51589e-08	0	0	7.42349	149.772	IL21;IL10;CD40;CD80;HLA-B;CXCR5;PTPN22;IL2;ICAM1;C2;BCR;C3;KIT;CTLA4;HLA-DQA1;HLA-DRB1;HLA-DQB1	Rare_Diseases_AutoRIF_Gene_Lists
Myelitis	17/115	3.48804e-09	9.0555e-08	0	0	7.04293	137.153	IL21;IL10;HLA-B;HLA-C;FLI1;RELA;ICAM1;SOCS1;PTPRC;FCGR3B;FCGR2A;ITGAX;STAT4;HLA-DPB1;HLA-DRB1;HLA-DQB1;MICB	Rare_Diseases_GeneRIF_Gene_Lists
Inguinal Hernia	18/127	2.4172e-09	9.27366e-08	0	0	6.7149	133.228	HCP5;MICB-DT;TSBP1;MSH5-SAPCD1;SLC44A4;TNXB;TSBP1-AS1;PSORS1C1;C2;NCR3;SNHG32;CSNK2B;MSH5;HLA-DRA;HCG20;RREB1;CFB;MICB	GWAS_Catalog_2023
Intestinal immune network for IgA production	12/48	1.43491e-09	9.51822e-08	0	0	13.4362	273.589	IL10;CD40;HLA-DRB5;TNFRSF13B;CD80;HLA-DPB1;HLA-DRA;HLA-DQA1;IL2;HLA-DRB1;HLA-DPA1;HLA-DQB1	BioPlanet_2019
Dendritic Cells-Cdc2 (id:160)	16/99	2.66338e-09	9.66425e-08	0	0	7.81628	154.322	LRRC25;ITGAM;NCF1;NCF2;CLEC10A;LST1;AIF1;PTPRC;ITGAX;HLA-DPB1;HLA-DRA;IRF8;FCGR2B;WDFY4;FCGR2C;SIGLEC5	HuBMAP_ASCT_plus_B_augmented_w_RNAseq_Coexpression
Vasculitis	19/136	1.11431e-09	9.80285e-08	0	0	6.61445	136.357	IL10;IL12A-AS1;HLA-B;HLA-C;PTPN22;IL2;ICAM1;IFIH1;FCGR3B;FCGR2A;STAT4;HLA-DPB1;CTLA4;IL12A;CSK;FCGR2B;FCGR2C;HLA-DRB1;HLA-DQB1	DisGeNET
Immunologic Deficiency Syndromes	44/641	1.11787e-09	9.80285e-08	0	0	3.08992	63.689	IL21;C1QB;CIITA;CD40;ITGAM;TNXB;NCF1;TNFRSF13B;LEF1;CLEC16A;NT5C2;LYST;ICAM1;RASGRP3;C3;IKBKB;MECP2;CYP21A1P;TERT;ERBB2;CDH23;CTLA4;JAK2;RREB1;ATG5;CTSB;IL10;G6PD;FLT3LG;HLA-C;TYK2;IRAK4;KLF2;IL2;BCR;PTPRC;STIM1;TNFSF4;IRF7;HLA-DRA;IRF8;TLR7;SKIV2L;CD44	DisGeNET
Arthritis, Psoriatic	23/201	1.13247e-09	9.80285e-08	0	0	5.29091	108.987	IL10;HCP5;CCL22;CD80;HLA-B;HLA-C;TNFAIP3;IFNLR1;PLAT;PTPN22;RELA;PSORS1C1;IL2;ICAM1;IFIH1;SOCS1;FCGR2A;PTTG1;TNIP1;STAT4;IL12A;HLA-DRB1;MICB	DisGeNET
Complement C4 Levels	8/17	2.65912e-09	1.00093e-07	0	0	35.5848	702.631	C4B;HCP5;TSBP1;TNXB;NOTCH4;HLA-B;TSBP1-AS1;HLA-DQB1	GWAS_Catalog_2023
B lymphocyte cell surface molecules	7/11	1.65165e-09	1.01132e-07	0	0	69.9319	1414.13	CD40;PTPRC;CD80;HLA-DRA;FCGR2B;HLA-DRB1;ICAM1	BioPlanet_2019
Leukocytes	9/24	3.04526e-09	1.01255e-07	0	0	24.0617	471.843	HLA-DRB5;NCR3;HLA-DRB9;LST1;HLA-B;HLA-C;IKZF3;HLA-DQA1;HLA-DRB1	PhenGenI_Association_2021
Leukocyte Pancreas CL:0000738	14/69	1.19902e-09	1.03115e-07	0	0	10.293	211.435	LRRC25;NCF1;NCF2;PLD4;PTPN22;IKZF1;ARHGAP15;AIF1;LAT2;PTPRC;RGS1;ITGAX;IRF5;FCGR2B	Tabula_Muris
Hypersensitivity	15/87	3.32843e-09	1.0416e-07	0	0	8.43446	164.647	IL21;RERE;DDX6;GSDMB;PLCL1;CLEC16A;IKZF1;AP5B1;OVOL1;ETS1;IKZF3;LPP;IL2;HLA-DQA1;HLA-DQB1	PhenGenI_Association_2021
Rhizomelic pseudopolyarthritis	11/42	4.08973e-09	1.04172e-07	0	0	14.2771	275.76	IL10;MX1;STAT4;TNFAIP3;PTPN22;IL12A;CSK;IRF5;CD226;HLA-DRB1;ICAM1	Rare_Diseases_GeneRIF_Gene_Lists
Churg Strauss syndrome	23/208	2.21936e-09	1.07454e-07	0	0	5.08887	101.401	IL21;IL10;CD40;CCL22;GCA;CD80;HLA-B;HLA-C;PTPN22;ICAM1;C2;BCR;C3;IKBKB;FCGR3B;HLA-DPB1;CTLA4;CD226;CSK;IKBKE;CCL17;HLA-DRB1;HLA-DQB1	Rare_Diseases_AutoRIF_Gene_Lists
GTEX-RWSA-0005-SM-2XCAO blood male 40-49 years	80/1609	1.3059e-09	1.08539e-07	0	0	2.26635	46.3614	ITGAM;NCF1;NCF2;CXORF21;LST1;SIRPB2;TNFAIP3;PTPN22;CTSW;IKZF1;PRDM1;NADSYN1;LYST;IKZF3;PPCDC;PHTF1;SIRPB1;ARHGAP4;MAP1LC3B;FCGR3B;GRAP2;RASSF5;ITGAX;CTLA4;CD37;HLA-DPA1;SCYL1;ATG3;ARL11;NCOA2;G6PD;HLA-B;HLA-C;TYK2;IRAK4;AP5B1;RSBN1;LAT2;NCR3;ACAP1;IRF7;WDFY4;CD44;HLA-DQB1;BLK;DDX6;TCF7;PLD4;ARHGAP15;NT5C2;RELA;PGS1;FAM86B3P;ERI1;ST8SIA4;FNIP1;SLC15A4;HLA-DQA1;IL12RB2;JAZF1;LYN;LRRC25;HLA-DRB5;GCA…	GTEx_Tissue_Expression_Up
Acquired hemophilia	22/200	5.47826e-09	1.11287e-07	0	0	5.05017	96.0667	LYN;LRRC25;ITGAM;NCF1;NCF2;HLA-B;HLA-C;TYK2;ARHGAP27;DEF6;C2;ARHGAP4;PTPRC;TNIP1;FCGRT;RASSF5;HLA-DPB1;ITGAX;CD37;IRF5;CSK;SIPA1	Rare_Diseases_GeneRIF_ARCHS4_Predictions
Acute myeloblastic leukemia type 3	22/200	5.47826e-09	1.11287e-07	0	0	5.05017	96.0667	LYN;LRRC25;ITGAM;NCF1;NCF2;HLA-B;TBC1D2B;IKZF1;TYK2;ARHGAP27;AP5B1;ARHGAP4;GAK;ATG16L2;TNIP1;PPP6R1;RASSF5;MAPKAPK2;ITGAX;CSK;FCGR2C;SIPA1	Rare_Diseases_GeneRIF_ARCHS4_Predictions
Acute myeloblastic leukemia type 4	22/200	5.47826e-09	1.11287e-07	0	0	5.05017	96.0667	LYN;LRRC25;ITGAM;NCF1;NCF2;HLA-B;TBC1D2B;IKZF1;TYK2;ARHGAP27;AP5B1;ARHGAP4;GAK;ATG16L2;TNIP1;PPP6R1;RASSF5;MAPKAPK2;ITGAX;CSK;FCGR2C;SIPA1	Rare_Diseases_GeneRIF_ARCHS4_Predictions
Allergic angiitis	22/200	5.47826e-09	1.11287e-07	0	0	5.05017	96.0667	LYN;LRRC25;ITGAM;NCF1;NCF2;HLA-B;HLA-C;ARHGAP27;AP5B1;AIF1;ARHGAP4;TNIP1;FCGRT;RASSF5;HLA-DPB1;ITGAX;IRF5;CSK;HLA-DRB1;SIPA1;HLA-DPA1;HLA-DQB1	Rare_Diseases_GeneRIF_ARCHS4_Predictions
Autoimmune Inner Ear disease	22/200	5.47826e-09	1.11287e-07	0	0	5.05017	96.0667	LYN;LRRC25;ITGAM;NCF1;NCF2;HLA-B;SIRPB2;TYK2;ARHGAP27;AP5B1;SIRPB1;ARHGAP4;PTPRC;ATG16L2;TNIP1;RASSF5;ITGAX;IRF5;CSK;FCGR2C;SIPA1;SIGLEC5	Rare_Diseases_GeneRIF_ARCHS4_Predictions
Autoimmune enteropathy	22/200	5.47826e-09	1.11287e-07	0	0	5.05017	96.0667	CD40;MX1;HLA-B;PTPN22;PRDM1;ARHGAP27;USP18;ICAM1;SCAMP2;IFIH1;GAK;SOCS1;PTPRC;OAS1;TNIP1;RASSF5;MAPKAPK2;HLA-DPB1;IRF7;CTLA4;CSK;HLA-DRB1	Rare_Diseases_GeneRIF_ARCHS4_Predictions
Autoimmune hepatitis	22/200	5.47826e-09	1.11287e-07	0	0	5.05017	96.0667	LYN;CD40;NCF1;NCF2;HLA-B;TYK2;ARHGAP27;AP5B1;ICAM1;ARHGAP4;GAK;OAS1;TNIP1;FCGRT;RASSF5;MAPKAPK2;ITGAX;IRF7;IRF5;CSK;HLA-DRB1;SIPA1	Rare_Diseases_GeneRIF_ARCHS4_Predictions
Birdshot chorioretinopathy	22/200	5.47826e-09	1.11287e-07	0	0	5.05017	96.0667	LYN;LRRC25;NCF1;NCF2;HLA-B;HLA-C;SIRPB2;IKZF1;TYK2;ARHGAP27;ETS1;DEF6;SIRPB1;ARHGAP4;ACAP1;PTPRC;ATG16L2;RASSF5;ITGAX;CD37;CSK;SIPA1	Rare_Diseases_GeneRIF_ARCHS4_Predictions
Chancroid	22/200	5.47826e-09	1.11287e-07	0	0	5.05017	96.0667	LYN;LRRC25;NCF1;NCF2;LST1;HLA-B;HLA-C;SIRPB2;IKZF1;ARHGAP27;DEF6;ARHGAP4;ACAP1;SOCS1;ATG16L2;TNIP1;RASSF5;ITGAX;CD37;IRF5;SIPA1;SIGLEC5	Rare_Diseases_GeneRIF_ARCHS4_Predictions
Churg Strauss syndrome	22/200	5.47826e-09	1.11287e-07	0	0	5.05017	96.0667	LYN;LRRC25;ITGAM;NCF1;NCF2;HLA-B;HLA-C;ARHGAP27;AP5B1;AIF1;ARHGAP4;TNIP1;FCGRT;RASSF5;HLA-DPB1;ITGAX;IRF5;CSK;HLA-DRB1;SIPA1;HLA-DPA1;HLA-DQB1	Rare_Diseases_GeneRIF_ARCHS4_Predictions
Common variable immunodeficiency	22/200	5.47826e-09	1.11287e-07	0	0	5.05017	96.0667	LYN;LRRC25;NCF1;NCF2;HLA-B;HLA-C;IKZF1;TYK2;ARHGAP27;AP5B1;DEF6;ARHGAP4;PTPRC;TNIP1;RASSF5;ITGAX;CD37;IRF5;CSK;WDFY4;HLA-DRB1;SIPA1	Rare_Diseases_GeneRIF_ARCHS4_Predictions
Congenital varicella syndrome	22/200	5.47826e-09	1.11287e-07	0	0	5.05017	96.0667	LYN;NCF1;NCF2;MX1;HLA-B;IKZF1;TYK2;ARHGAP27;AP5B1;ICAM1;ARHGAP4;GAK;SOCS1;TNIP1;PPP6R1;RASSF5;MAPKAPK2;ITGAX;IRF7;IRF5;CSK;SIPA1	Rare_Diseases_GeneRIF_ARCHS4_Predictions
Cutaneous T-cell lymphoma	22/200	5.47826e-09	1.11287e-07	0	0	5.05017	96.0667	LYN;NCF1;NCF2;HLA-B;HLA-C;IKZF1;TYK2;ARHGAP27;ETS1;KIAA0040;DEF6;ARHGAP4;GAK;PTPRC;TNIP1;RASSF5;MAPKAPK2;ITGAX;CD37;IRF5;CSK;SIPA1	Rare_Diseases_GeneRIF_ARCHS4_Predictions
Granulocytopenia	22/200	5.47826e-09	1.11287e-07	0	0	5.05017	96.0667	LYN;LRRC25;ITGAM;NCF1;NCF2;HLA-B;HLA-C;TYK2;ARHGAP27;AP5B1;SIRPB1;ICAM1;ARHGAP4;TNIP1;FCGRT;RASSF5;MAPKAPK2;ITGAX;IRF5;CSK;SIPA1;SIGLEC5	Rare_Diseases_GeneRIF_ARCHS4_Predictions
Hepadnavirus infection	22/200	5.47826e-09	1.11287e-07	0	0	5.05017	96.0667	LYN;CD40;NCF1;NCF2;CD80;MX1;HLA-B;ARHGAP27;AP5B1;ICAM1;IFIH1;SOCS1;OAS1;TNIP1;FCGRT;RASSF5;MAPKAPK2;ITGAX;IRF7;IRF5;CSK;HLA-DRB1	Rare_Diseases_GeneRIF_ARCHS4_Predictions
Histiocytosis Non-Langerhans-Cell	22/200	5.47826e-09	1.11287e-07	0	0	5.05017	96.0667	LYN;LRRC25;ITGAM;NCF1;NCF2;HLA-B;HLA-C;SIRPB2;IKZF1;TYK2;ARHGAP27;DEF6;SIRPB1;ARHGAP4;ACAP1;PTPRC;ATG16L2;RASSF5;ITGAX;CD37;CSK;SIPA1	Rare_Diseases_GeneRIF_ARCHS4_Predictions
Hydatidosis	22/200	5.47826e-09	1.11287e-07	0	0	5.05017	96.0667	LYN;LRRC25;NCF1;NCF2;HLA-B;HLA-C;SIRPB2;TYK2;ARHGAP27;AP5B1;SIRPB1;ARHGAP4;ATG16L2;TNIP1;FCGRT;RASSF5;MAPKAPK2;ITGAX;IRF5;CSK;SIPA1;SIGLEC5	Rare_Diseases_GeneRIF_ARCHS4_Predictions
IgM deficiency	22/200	5.47826e-09	1.11287e-07	0	0	5.05017	96.0667	LYN;LRRC25;NCF1;NCF2;HLA-B;HLA-C;IKZF1;TYK2;ARHGAP27;AP5B1;DEF6;ARHGAP4;ACAP1;ATG16L2;TNIP1;RASSF5;ITGAX;CD37;IRF5;CSK;HLA-DRB1;SIPA1	Rare_Diseases_GeneRIF_ARCHS4_Predictions
Lambert Eaton myasthenic syndrome	22/200	5.47826e-09	1.11287e-07	0	0	5.05017	96.0667	CD40;PHLDB1;CD80;DOT1L;MX1;ICAM1;IFIH1;GAK;ARHGAP31;SOCS1;DRAM1;OAS1;TNIP1;FCGRT;MAPKAPK2;HLA-DPB1;IRF7;HLA-DRA;IRF5;HLA-DQA1;HLA-DRB1;HLA-DPA1	Rare_Diseases_GeneRIF_ARCHS4_Predictions
Lupus nephritis	22/200	5.47826e-09	1.11287e-07	0	0	5.05017	96.0667	LYN;CD40;NCF1;NCF2;MX1;HLA-B;ARHGAP27;AP5B1;ICAM1;IFIH1;SOCS1;DRAM1;OAS1;TNIP1;FCGRT;RASSF5;MAPKAPK2;ITGAX;IRF7;IRF5;HLA-DRB1;CTSB	Rare_Diseases_GeneRIF_ARCHS4_Predictions
Lymphomatous thyroiditis	22/200	5.47826e-09	1.11287e-07	0	0	5.05017	96.0667	LYN;CD40;NCF1;NCF2;MX1;HLA-B;TBC1D2B;TYK2;ARHGAP27;AP5B1;ICAM1;GAK;OAS1;TNIP1;FCGRT;RASSF5;MAPKAPK2;ITGAX;IRF7;IRF5;CSK;HLA-DRB1	Rare_Diseases_GeneRIF_ARCHS4_Predictions
Measles	22/200	5.47826e-09	1.11287e-07	0	0	5.05017	96.0667	LYN;LRRC25;CD40;NCF1;NCF2;MX1;HLA-B;ARHGAP27;AP5B1;ICAM1;IFIH1;OAS1;TNIP1;FCGRT;RASSF5;MAPKAPK2;ITGAX;IRF7;IRF5;CSK;FCGR2B;HLA-DRB1	Rare_Diseases_GeneRIF_ARCHS4_Predictions
Non-Hodgkin lymphoma childhood	22/200	5.47826e-09	1.11287e-07	0	0	5.05017	96.0667	LYN;CD40;NCF2;DOT1L;HLA-B;IKZF1;TYK2;ARHGAP27;AP5B1;ETS1;ICAM1;ARHGAP4;GAK;TNIP1;PPP6R1;RASSF5;MAPKAPK2;ITGAX;IRF5;CSK;SH2B3;SIPA1	Rare_Diseases_GeneRIF_ARCHS4_Predictions
Primary biliary cirrhosis	22/200	5.47826e-09	1.11287e-07	0	0	5.05017	96.0667	LYN;CD40;NCF2;HLA-B;TBC1D2B;ARHGAP27;ICAM1;C2;IFIH1;GAK;SOCS1;DRAM1;OAS1;TNIP1;FCGRT;RASSF5;MAPKAPK2;ITGAX;IRF7;IRF5;CSK;HLA-DRB1	Rare_Diseases_GeneRIF_ARCHS4_Predictions
Pyruvate dehydrogenase phosphatase deficiency	22/200	5.47826e-09	1.11287e-07	0	0	5.05017	96.0667	LYN;LRRC25;ITGAM;NCF1;NCF2;HLA-B;HLA-C;ARHGAP27;AP5B1;SIRPB1;ARHGAP4;RASSF5;HLA-DPB1;ITGAX;GRB2;CD37;IRF5;CSK;HLA-DRB1;SIPA1;HLA-DQB1;SIGLEC5	Rare_Diseases_GeneRIF_ARCHS4_Predictions
SARS	22/200	5.47826e-09	1.11287e-07	0	0	5.05017	96.0667	LYN;LRRC25;CD40;NCF1;NCF2;MX1;HLA-B;TYK2;ARHGAP27;AP5B1;ICAM1;IFIH1;OAS1;TNIP1;FCGRT;RASSF5;MAPKAPK2;ITGAX;IRF7;IRF5;CSK;HLA-DRB1	Rare_Diseases_GeneRIF_ARCHS4_Predictions
Sarcoidosis	22/200	5.47826e-09	1.11287e-07	0	0	5.05017	96.0667	LYN;LRRC25;CD40;ITGAM;NCF1;NCF2;HLA-B;ARHGAP27;AP5B1;ICAM1;ARHGAP31;DRAM1;OAS1;TNIP1;FCGRT;RASSF5;MAPKAPK2;ITGAX;IRF7;IRF5;HLA-DRB1;CTSB	Rare_Diseases_GeneRIF_ARCHS4_Predictions
Takayasu arteritis	22/200	5.47826e-09	1.11287e-07	0	0	5.05017	96.0667	LYN;LRRC25;CD40;ITGAM;NCF1;NCF2;HLA-B;HLA-C;ARHGAP27;AP5B1;SIRPB1;ARHGAP4;TNIP1;FCGRT;RASSF5;ITGAX;IRF7;IRF5;CSK;HLA-DRB1;SIPA1;SIGLEC5	Rare_Diseases_GeneRIF_ARCHS4_Predictions
Toxic epidermal necrolysis	22/200	5.47826e-09	1.11287e-07	0	0	5.05017	96.0667	LYN;LRRC25;ITGAM;NCF1;NCF2;HLA-B;HLA-C;SIRPB2;ARHGAP27;AP5B1;SIRPB1;ARHGAP4;PTPRC;ATG16L2;TNIP1;FCGRT;RASSF5;ITGAX;CD37;CSK;SIPA1;SIGLEC5	Rare_Diseases_GeneRIF_ARCHS4_Predictions
Parapsoriasis	15/85	2.37967e-09	1.13327e-07	0	0	8.67634	172.28	IL10;G6PD;MX1;HLA-B;LPP;IL2;ICAM1;BCR;C3;KIT;CSK;CCL17;CD44;HLA-DRB1;HLA-DQB1	Rare_Diseases_AutoRIF_Gene_Lists
Lupus Erythematosus, Cutaneous	7/12	3.87947e-09	1.1466e-07	0	0	55.9426	1083.47	TRIM39;CSNK2B;TRIM39-RPP21;HCG20;HLA-DQA1;MUC21;PSORS1C1	PhenGenI_Association_2021
IgG B cell receptor complex	14/68	9.77618e-10	1.20149e-07	0	0	10.4841	217.502	IL21;CD40;TNFRSF13B;FCRL5;CXCR5;IL2;C3;FCGR3B;PTPRC;FCGR2A;RGS1;ITGAX;GRB2;FCGR2B	Jensen_COMPARTMENTS
Th1 and Th2 cell differentiation	15/92	7.39623e-09	1.20981e-07	0	0	7.88474	147.62	HLA-DRB5;TYK2;RELA;IL2;IKBKB;STAT4;HLA-DPB1;HLA-DRA;IL12A;JAK2;HLA-DQA1;HLA-DRB1;HLA-DPA1;HLA-DQB1;IL12RB2	KEGG_2021_Human
Autosomal recessive spastic paraplegia type 64 ORPHA:401810	17/101	4.39798e-10	1.22616e-07	0	0	8.22268	177.155	LRRC25;CIITA;NCF1;CXORF21;LST1;IKZF1;ARHGAP15;AIF1;LAT2;PTPRC;FCGR2A;ITGAX;CD37;TLR7;FCGR2B;WDFY4;FCGR2C	Orphanet_Augmented_2021
Immune thrombocytopenia ORPHA:3002	17/101	4.39798e-10	1.22616e-07	0	0	8.22268	177.155	LRRC25;CIITA;ITGAM;NCF1;NCF2;CLEC10A;LST1;AIF1;PTPRC;FCGR3B;FCGR2A;ITGAX;TLR7;FCGR2B;WDFY4;FCGR2C;SIGLEC5	Orphanet_Augmented_2021
Autoimmune polyglandular syndrome type 2	24/228	2.68501e-09	1.25806e-07	0	0	4.82103	95.1459	IL10;CD40;G6PD;CIITA;CD80;MX1;HLA-B;CLEC16A;HLA-C;PTPN22;BACH2;BCR;C3;IFIH1;IKBKB;KIT;STAT4;HLA-DPB1;CTLA4;HLA-DRA;CD226;HLA-DQA1;HLA-DRB1;HLA-DQB1	Rare_Diseases_AutoRIF_Gene_Lists
Interferon Gamma Response	22/200	5.47826e-09	1.26e-07	0	0	5.05017	96.0667	CD40;CIITA;MX1;HLA-B;TRAFD1;ARID5B;TNFAIP3;IFIT1;USP18;ICAM1;IFIH1;SOCS1;BANK1;ST8SIA4;STAT4;IRF7;IRF8;IRF5;JAK2;CFB;HLA-DQA1;HLA-DRB1	MSigDB_Hallmark_2020
GTEX-U3ZN-0006-SM-3DB7Y blood female 30-39 years	64/1164	1.60917e-09	1.3003e-07	0	0	2.48454	50.3058	ITGAM;NCF1;NCF2;CXORF21;LST1;SIRPG;SIRPB2;CTSW;IKZF1;IFIT1;LYST;PPCDC;SIRPB1;ARHGAP4;HERC5;FCGR3B;FCGRT;GRAP2;RASSF5;ITGAX;CD37;ARL11;G6PD;HLA-B;FLT3LG;HLA-C;TYK2;IRAK4;AP5B1;LAT2;ACAP1;OAS1;MTF1;IRF7;WDFY4;TCF7;LEF1;IFI6;ARHGAP15;AIF1;KIAA0040;PGS1;ST8SIA4;LINC00877;CSK;CD58;LYN;LRRC25;GCA;MX1;ARID3A;ARHGAP27;FLI1;DEF6;PTPRC;FCGR2A;ATG16L2;TNIP1;GRB2;FCGR2B;IL7R;FCGR2C;MAP3K11;SIPA1	GTEx_Tissue_Expression_Up
Acquired agranulocytosis	22/200	5.47826e-09	1.32103e-07	0	0	5.05017	96.0667	LYN;LRRC25;NCF1;NCF2;HLA-C;SIRPB2;TYK2;ARHGAP27;AP5B1;DEF6;SIRPB1;ARHGAP4;FCGR3B;ATG16L2;RASSF5;HLA-DPB1;ITGAX;CD37;CSK;SIPA1;HLA-DQB1;SIGLEC5	Rare_Diseases_AutoRIF_ARCHS4_Predictions
Acute articular rheumatism	22/200	5.47826e-09	1.32103e-07	0	0	5.05017	96.0667	LYN;CD40;NCF1;NCF2;HLA-B;ARHGAP27;AP5B1;AIF1;ICAM1;C2;ARHGAP4;GAK;OAS1;TNIP1;FCGRT;MAPKAPK2;HLA-DPB1;ITGAX;IRF7;IRF5;HLA-DRB1;MAP3K11	Rare_Diseases_AutoRIF_ARCHS4_Predictions
Addison's disease	22/200	5.47826e-09	1.32103e-07	0	0	5.05017	96.0667	LYN;NCF1;NCF2;HLA-B;TBC1D2B;TYK2;ARHGAP27;AP5B1;KIAA0040;ARHGAP4;C4B;GAK;OAS1;TNIP1;FCGRT;RASSF5;MAPKAPK2;HLA-DPB1;ITGAX;IRF5;CSK;HLA-DRB1	Rare_Diseases_AutoRIF_ARCHS4_Predictions
Aggressive NK cell leukemia	22/200	5.47826e-09	1.32103e-07	0	0	5.05017	96.0667	LYN;LRRC25;NCF1;NCF2;HLA-B;HLA-C;IKZF1;TYK2;ARHGAP27;AP5B1;ETS1;DEF6;ARHGAP4;ACAP1;PTPRC;TNIP1;RASSF5;ITGAX;CD37;IRF5;CSK;SIPA1	Rare_Diseases_AutoRIF_ARCHS4_Predictions
Aicardi-Goutieres syndrome	22/200	5.47826e-09	1.32103e-07	0	0	5.05017	96.0667	LYN;CD40;NCF1;NCF2;CD80;MX1;HLA-B;IFIT1;AP5B1;ICAM1;IFIH1;SOCS1;OAS1;TNIP1;FCGRT;MAPKAPK2;ITGAX;IRF7;IRF5;CSK;FCGR2B;HLA-DRB1	Rare_Diseases_AutoRIF_ARCHS4_Predictions
Alveolar echinococcosis	22/200	5.47826e-09	1.32103e-07	0	0	5.05017	96.0667	LYN;IL10;CD40;NCF2;CD80;DOT1L;MX1;ICAM1;IFIH1;ARHGAP31;SOCS1;DRAM1;OAS1;TNIP1;FCGRT;RASSF5;MAPKAPK2;ITGAX;IRF7;IRF5;HLA-DRB1;CTSB	Rare_Diseases_AutoRIF_ARCHS4_Predictions
Atypical mycobacteriosis familial	22/200	5.47826e-09	1.32103e-07	0	0	5.05017	96.0667	LYN;LRRC25;ITGAM;NCF1;NCF2;HLA-B;HLA-C;SIRPB2;ARHGAP27;AP5B1;SIRPB1;ARHGAP4;PTPRC;TNIP1;RASSF5;ITGAX;IRF5;CSK;FCGR2C;HLA-DRB1;SIPA1;SIGLEC5	Rare_Diseases_AutoRIF_ARCHS4_Predictions
Autoimmune enteropathy	22/200	5.47826e-09	1.32103e-07	0	0	5.05017	96.0667	LYN;CD40;NCF1;NCF2;MX1;HLA-B;ARHGAP27;ARHGAP4;IFIH1;GAK;SOCS1;PTPRC;OAS1;TNIP1;FCGRT;RASSF5;HLA-DPB1;ITGAX;IRF7;IRF5;CSK;HLA-DRB1	Rare_Diseases_AutoRIF_ARCHS4_Predictions
Autoimmune hemolytic anemia	22/200	5.47826e-09	1.32103e-07	0	0	5.05017	96.0667	LYN;NCF1;NCF2;HLA-B;HLA-C;TBC1D2B;IKZF1;TYK2;ARHGAP27;AP5B1;KIAA0040;ARHGAP4;GAK;TNIP1;FCGRT;PPP6R1;RASSF5;MAPKAPK2;ITGAX;IRF5;CSK;SIPA1	Rare_Diseases_AutoRIF_ARCHS4_Predictions
Autoimmune hepatitis	22/200	5.47826e-09	1.32103e-07	0	0	5.05017	96.0667	LYN;CD40;NCF1;NCF2;MX1;HLA-B;ICAM1;C2;IFIH1;SOCS1;OAS1;TNIP1;FCGRT;RASSF5;HLA-DPB1;ITGAX;IRF7;IRF5;CSK;CFB;HLA-DRB1;CTSB	Rare_Diseases_AutoRIF_ARCHS4_Predictions
Autoimmune lymphoproliferative syndrome	22/200	5.47826e-09	1.32103e-07	0	0	5.05017	96.0667	LYN;NCF1;NCF2;HLA-B;IKZF1;TYK2;ARHGAP27;AP5B1;ETS1;DEF6;ARHGAP4;GAK;SOCS1;PTPRC;TNIP1;RASSF5;ITGAX;IRF7;IRF5;CSK;HLA-DRB1;SIPA1	Rare_Diseases_AutoRIF_ARCHS4_Predictions
Autoimmune polyglandular syndrome type 2	22/200	5.47826e-09	1.32103e-07	0	0	5.05017	96.0667	LYN;NCF1;NCF2;MX1;HLA-B;IKZF1;TYK2;ARHGAP27;AP5B1;ARHGAP4;GAK;PTPRC;OAS1;TNIP1;FCGRT;RASSF5;ITGAX;IRF7;IRF5;CSK;HLA-DRB1;SIPA1	Rare_Diseases_AutoRIF_ARCHS4_Predictions
Blastic plasmacytoid dendritic cell	22/200	5.47826e-09	1.32103e-07	0	0	5.05017	96.0667	LYN;ITGAM;NCF1;NCF2;HLA-B;IKZF1;TYK2;ARHGAP27;AP5B1;ARHGAP4;PTPRC;TNIP1;RASSF5;ITGAX;CD37;IRF5;CSK;FCGR2B;WDFY4;FCGR2C;HLA-DRB1;SIPA1	Rare_Diseases_AutoRIF_ARCHS4_Predictions
Cartilage-hair hypoplasia	22/200	5.47826e-09	1.32103e-07	0	0	5.05017	96.0667	LYN;IL10;CD40;CD80;MX1;TNFAIP3;IKZF1;AIF1;ICAM1;ARHGAP4;IFIH1;SOCS1;DRAM1;OAS1;TNIP1;FCGRT;RASSF5;IRF7;IRF8;IRF5;IL7R;CTSB	Rare_Diseases_AutoRIF_ARCHS4_Predictions
Chronic berylliosis	22/200	5.47826e-09	1.32103e-07	0	0	5.05017	96.0667	LYN;CD40;NCF2;AIF1;ICAM1;IFIH1;ARHGAP31;SOCS1;DRAM1;OAS1;TNIP1;FCGRT;MAPKAPK2;HLA-DPB1;ITGAX;IRF7;HLA-DRA;IRF5;HLA-DRB1;CTSB;HLA-DPA1;HLA-DQB1	Rare_Diseases_AutoRIF_ARCHS4_Predictions
Chronic lymphocytic leukemia	22/200	5.47826e-09	1.32103e-07	0	0	5.05017	96.0667	LYN;NCF1;NCF2;HLA-B;HLA-C;IKZF1;TYK2;ARHGAP27;AP5B1;ETS1;DEF6;ARHGAP4;ACAP1;PTPRC;TNIP1;RASSF5;ITGAX;CD37;IRF5;CSK;HLA-DRB1;SIPA1	Rare_Diseases_AutoRIF_ARCHS4_Predictions
Coccidioidomycosis	22/200	5.47826e-09	1.32103e-07	0	0	5.05017	96.0667	LYN;ITGAM;NCF1;NCF2;HLA-B;TYK2;ARHGAP27;AP5B1;ICAM1;ARHGAP4;GAK;OAS1;TNIP1;FCGRT;RASSF5;MAPKAPK2;ITGAX;IRF7;IRF5;CSK;FCGR2B;HLA-DRB1	Rare_Diseases_AutoRIF_ARCHS4_Predictions
Congenital herpes simplex	22/200	5.47826e-09	1.32103e-07	0	0	5.05017	96.0667	LYN;LRRC25;NCF1;NCF2;HLA-C;TYK2;ARHGAP27;AP5B1;ICAM1;C2;ARHGAP4;GAK;TNIP1;FCGRT;PPP6R1;MAPKAPK2;ITGAX;SDF4;GRB2;IRF5;CSK;MAP3K11	Rare_Diseases_AutoRIF_ARCHS4_Predictions
Congenital human immunodeficiency virus	22/200	5.47826e-09	1.32103e-07	0	0	5.05017	96.0667	LYN;NCF1;NCF2;HLA-B;HLA-C;TBC1D2B;TYK2;ARHGAP27;AP5B1;ARHGAP4;GAK;TNIP1;FCGRT;PPP6R1;RASSF5;MAPKAPK2;ITGAX;IRF5;CSK;HLA-DRB1;SIPA1;MAP3K11	Rare_Diseases_AutoRIF_ARCHS4_Predictions
Cutaneous polyarteritis nodosa	22/200	5.47826e-09	1.32103e-07	0	0	5.05017	96.0667	LYN;LRRC25;ITGAM;NCF1;NCF2;HLA-B;HLA-C;SIRPB2;TBC1D2B;TYK2;ARHGAP27;AP5B1;SIRPB1;ARHGAP4;GAK;ATG16L2;FCGRT;RASSF5;ITGAX;CSK;SIPA1;SIGLEC5	Rare_Diseases_AutoRIF_ARCHS4_Predictions
Cytomegalic inclusion disease	22/200	5.47826e-09	1.32103e-07	0	0	5.05017	96.0667	LYN;LRRC25;CD40;NCF1;NCF2;MX1;HLA-B;TYK2;ARHGAP27;AP5B1;ICAM1;ARHGAP4;OAS1;TNIP1;FCGRT;RASSF5;ITGAX;IRF7;IRF5;CSK;HLA-DRB1;SIPA1	Rare_Diseases_AutoRIF_ARCHS4_Predictions
Dermatitis herpetiformis familial	22/200	5.47826e-09	1.32103e-07	0	0	5.05017	96.0667	LYN;CD40;NCF1;NCF2;HLA-B;HLA-C;TYK2;ARHGAP27;AP5B1;ARHGAP4;GAK;OAS1;TNIP1;FCGRT;RASSF5;HLA-DPB1;ITGAX;IRF7;IRF5;CSK;HLA-DRB1;SIPA1	Rare_Diseases_AutoRIF_ARCHS4_Predictions
Devic disease	22/200	5.47826e-09	1.32103e-07	0	0	5.05017	96.0667	LYN;C1QB;CD40;NCF2;HLA-B;ICAM1;C2;IFIH1;ARHGAP31;SOCS1;DRAM1;OAS1;TNIP1;FCGRT;HLA-DPB1;ITGAX;IRF7;IRF5;FCGR2B;HLA-DRB1;CTSB;HLA-DPA1	Rare_Diseases_AutoRIF_ARCHS4_Predictions
Duhring Brocq disease	22/200	5.47826e-09	1.32103e-07	0	0	5.05017	96.0667	LYN;NCF1;NCF2;HLA-B;HLA-C;TBC1D2B;TYK2;ARHGAP27;AP5B1;C2;ARHGAP4;GAK;OAS1;TNIP1;FCGRT;RASSF5;MAPKAPK2;ITGAX;SDF4;CSK;MAP3K11;PPARD	Rare_Diseases_AutoRIF_ARCHS4_Predictions
Eosinophilic cystitis	22/200	5.47826e-09	1.32103e-07	0	0	5.05017	96.0667	LYN;LRRC25;ITGAM;NCF1;NCF2;HLA-B;SIRPB2;TBC1D2B;TYK2;ARHGAP27;AP5B1;SIRPB1;ARHGAP4;GAK;ATG16L2;FCGRT;MAPKAPK2;ITGAX;FCGR2C;SIPA1;MAP3K11;SIGLEC5	Rare_Diseases_AutoRIF_ARCHS4_Predictions
Erythema multiforme	22/200	5.47826e-09	1.32103e-07	0	0	5.05017	96.0667	LYN;CD40;NCF1;NCF2;HLA-B;TBC1D2B;TYK2;ARHGAP27;AP5B1;ICAM1;ARHGAP4;GAK;SOCS1;TNIP1;FCGRT;RASSF5;MAPKAPK2;ITGAX;IRF7;IRF5;CSK;HLA-DRB1	Rare_Diseases_AutoRIF_ARCHS4_Predictions
Farmer's lung	22/200	5.47826e-09	1.32103e-07	0	0	5.05017	96.0667	LYN;LRRC25;NCF1;NCF2;HLA-B;HLA-C;SIRPB2;TYK2;ARHGAP27;AP5B1;SIRPB1;ICAM1;ARHGAP4;GAK;TNIP1;FCGRT;RASSF5;ITGAX;IRF5;CSK;SIPA1;SIGLEC5	Rare_Diseases_AutoRIF_ARCHS4_Predictions
Follicular dendritic cell tumor	22/200	5.47826e-09	1.32103e-07	0	0	5.05017	96.0667	LYN;CD40;NCF1;NCF2;HLA-B;IKZF1;TYK2;ARHGAP27;ICAM1;ARHGAP4;SOCS1;TNIP1;FCGRT;RASSF5;MAPKAPK2;ITGAX;IRF7;CD37;IRF5;CSK;HLA-DRB1;SIPA1	Rare_Diseases_AutoRIF_ARCHS4_Predictions
Glaucoma sleep apnea	22/200	5.47826e-09	1.32103e-07	0	0	5.05017	96.0667	LYN;LRRC25;NCF1;PRKCB;NCF2;HLA-B;HLA-C;SIRPB2;IKZF1;TYK2;ARHGAP27;AP5B1;SIRPB1;ARHGAP4;GAK;ATG16L2;PPP6R1;RASSF5;ITGAX;CSK;SIPA1;SIGLEC5	Rare_Diseases_AutoRIF_ARCHS4_Predictions
Granuloma annulare	22/200	5.47826e-09	1.32103e-07	0	0	5.05017	96.0667	LYN;LRRC25;CD40;ITGAM;NCF1;NCF2;HLA-B;ARHGAP27;AP5B1;ICAM1;ARHGAP4;GAK;TNIP1;FCGRT;MAPKAPK2;ITGAX;IRF7;IRF5;FCGR2B;HLA-DRB1;SIPA1;CTSB	Rare_Diseases_AutoRIF_ARCHS4_Predictions
Hemoglobin C disease	22/200	5.47826e-09	1.32103e-07	0	0	5.05017	96.0667	LYN;LRRC25;NCF1;NCF2;HLA-B;HLA-C;TYK2;ARHGAP27;AP5B1;SIRPB1;ARHGAP4;GAK;ATG16L2;TNIP1;PPP6R1;RASSF5;MAPKAPK2;ITGAX;CSK;SIPA1;MAP3K11;SIGLEC5	Rare_Diseases_AutoRIF_ARCHS4_Predictions
Hepadnavirus infection	22/200	5.47826e-09	1.32103e-07	0	0	5.05017	96.0667	LYN;CD40;NCF1;NCF2;CD80;MX1;HLA-B;AP5B1;ICAM1;IFIH1;SOCS1;OAS1;TNIP1;FCGRT;RASSF5;MAPKAPK2;ITGAX;IRF7;IRF5;CSK;FCGR2B;HLA-DRB1	Rare_Diseases_AutoRIF_ARCHS4_Predictions
Hypoadrenalism	22/200	5.47826e-09	1.32103e-07	0	0	5.05017	96.0667	LYN;CD40;NCF2;DOT1L;TBC1D2B;TYK2;ARHGAP27;AP5B1;ICAM1;C2;ARHGAP4;C4B;GAK;SOCS1;TNIP1;FCGRT;PPP6R1;MAPKAPK2;ITGAX;IRF5;CSK;MAP3K11	Rare_Diseases_AutoRIF_ARCHS4_Predictions
Hypohidrotic ectodermal dysplasia	22/200	5.47826e-09	1.32103e-07	0	0	5.05017	96.0667	LYN;CD40;NCF1;NCF2;MX1;HLA-B;TYK2;ARHGAP27;AP5B1;KIAA0040;ICAM1;IFIH1;GAK;SOCS1;OAS1;TNIP1;RASSF5;MAPKAPK2;ITGAX;IRF7;IRF5;CSK	Rare_Diseases_AutoRIF_ARCHS4_Predictions
Immune deficiency familial variable	22/200	5.47826e-09	1.32103e-07	0	0	5.05017	96.0667	LYN;LRRC25;ITGAM;NCF1;NCF2;HLA-B;HLA-C;IKZF1;TYK2;ARHGAP27;AP5B1;DEF6;ARHGAP4;PTPRC;TNIP1;RASSF5;ITGAX;CD37;IRF5;CSK;HLA-DRB1;SIPA1	Rare_Diseases_AutoRIF_ARCHS4_Predictions
Juvenile Scleroderma	22/200	5.47826e-09	1.32103e-07	0	0	5.05017	96.0667	C1QB;HLA-DRB5;CD40;CIITA;TNFRSF13B;CD80;AIF1;ICAM1;C2;C3;IFIH1;DRAM1;TNIP1;FCGRT;HLA-DPB1;HLA-DRA;IRF8;IRF5;CFB;HLA-DRB1;HLA-DPA1;HLA-DQB1	Rare_Diseases_AutoRIF_ARCHS4_Predictions
Leucocyte adhesion defect	22/200	5.47826e-09	1.32103e-07	0	0	5.05017	96.0667	LYN;LRRC25;NCF1;NCF2;HLA-B;HLA-C;IKZF1;TYK2;ARHGAP27;AP5B1;DEF6;SIRPB1;ARHGAP4;PTPRC;ATG16L2;TNIP1;RASSF5;ITGAX;CD37;IRF5;CSK;SIPA1	Rare_Diseases_AutoRIF_ARCHS4_Predictions
Leukemia B-cell chronic	22/200	5.47826e-09	1.32103e-07	0	0	5.05017	96.0667	LYN;NCF1;NCF2;HLA-B;HLA-C;IKZF1;TYK2;ARHGAP27;AP5B1;ETS1;DEF6;ARHGAP4;ACAP1;PTPRC;TNIP1;RASSF5;ITGAX;CD37;IRF5;CSK;HLA-DRB1;SIPA1	Rare_Diseases_AutoRIF_ARCHS4_Predictions
Leukemia T-cell chronic	22/200	5.47826e-09	1.32103e-07	0	0	5.05017	96.0667	LYN;CD40;NCF1;NCF2;HLA-B;IKZF1;TYK2;ARHGAP27;AP5B1;DEF6;ARHGAP4;ACAP1;PTPRC;TNIP1;RASSF5;ITGAX;IRF7;CD37;IRF5;CSK;HLA-DRB1;SIPA1	Rare_Diseases_AutoRIF_ARCHS4_Predictions
Lymphocytes absent	22/200	5.47826e-09	1.32103e-07	0	0	5.05017	96.0667	LYN;LRRC25;NCF1;NCF2;HLA-B;HLA-C;IKZF1;TYK2;ARHGAP27;AP5B1;DEF6;ARHGAP4;PTPRC;TNIP1;RASSF5;ITGAX;IRF7;CD37;IRF5;CSK;HLA-DRB1;SIPA1	Rare_Diseases_AutoRIF_ARCHS4_Predictions
Lymphocytic colitis	22/200	5.47826e-09	1.32103e-07	0	0	5.05017	96.0667	LYN;LRRC25;CD40;NCF1;NCF2;MX1;HLA-B;HLA-C;ARHGAP27;AP5B1;ICAM1;ARHGAP4;SOCS1;OAS1;TNIP1;FCGRT;RASSF5;ITGAX;IRF7;IRF5;CSK;HLA-DRB1	Rare_Diseases_AutoRIF_ARCHS4_Predictions
Lymphoma gastric non Hodgkins type	22/200	5.47826e-09	1.32103e-07	0	0	5.05017	96.0667	BLK;NCF1;TCF7;HLA-B;HLA-C;IKZF1;TYK2;ARHGAP27;PHRF1;ETS1;KIAA0040;DEF6;ARHGAP4;GAK;ACAP1;TNIP1;PPP6R1;RASSF5;CD37;CSK;WDFY4;SIPA1	Rare_Diseases_AutoRIF_ARCHS4_Predictions
Lymphomatoid papulosis	22/200	5.47826e-09	1.32103e-07	0	0	5.05017	96.0667	LYN;NCF1;NCF2;HLA-B;TBC1D2B;IKZF1;TYK2;ARHGAP27;AP5B1;ETS1;ARHGAP4;GAK;SOCS1;TNIP1;PPP6R1;TRAF3;RASSF5;MAPKAPK2;ITGAX;IRF5;CSK;SIPA1	Rare_Diseases_AutoRIF_ARCHS4_Predictions
MHC class 1 deficiency	22/200	5.47826e-09	1.32103e-07	0	0	5.05017	96.0667	LYN;LRRC25;NCF1;NCF2;HLA-B;HLA-C;IKZF1;TYK2;ARHGAP27;AP5B1;ARHGAP4;PTPRC;OAS1;TNIP1;FCGRT;RASSF5;HLA-DPB1;ITGAX;IRF5;CSK;HLA-DRB1;SIPA1	Rare_Diseases_AutoRIF_ARCHS4_Predictions
Mantle cell lymphoma	22/200	5.47826e-09	1.32103e-07	0	0	5.05017	96.0667	LYN;NCF1;NCF2;HLA-B;IKZF1;TYK2;ARHGAP27;AP5B1;DEF6;ARHGAP4;ACAP1;TNIP1;PPP6R1;RASSF5;ITGAX;IRF7;CD37;IRF5;CSK;WDFY4;HLA-DRB1;SIPA1	Rare_Diseases_AutoRIF_ARCHS4_Predictions
McDowall syndrome	22/200	5.47826e-09	1.32103e-07	0	0	5.05017	96.0667	LRRC25;ITGAM;NCF1;NCF2;HLA-B;HLA-C;IKZF1;TYK2;ARHGAP27;AP5B1;DEF6;KLF2;ARHGAP4;ACAP1;ATG16L2;PPP6R1;RASSF5;ITGAX;CD37;CSK;SIPA1;MAP3K11	Rare_Diseases_AutoRIF_ARCHS4_Predictions
Myasthenia gravis	22/200	5.47826e-09	1.32103e-07	0	0	5.05017	96.0667	LYN;CD40;NCF1;NCF2;HLA-B;TYK2;ARHGAP27;ICAM1;ARHGAP4;SOCS1;OAS1;TNIP1;FCGRT;RASSF5;HLA-DPB1;ITGAX;IRF7;CD37;IRF5;CSK;HLA-DRB1;SIPA1	Rare_Diseases_AutoRIF_ARCHS4_Predictions
Onchocerciasis	22/200	5.47826e-09	1.32103e-07	0	0	5.05017	96.0667	LYN;CD40;ITGAM;NCF1;NCF2;HLA-B;TYK2;ARHGAP27;AP5B1;ICAM1;GAK;OAS1;TNIP1;FCGRT;RASSF5;MAPKAPK2;HLA-DPB1;ITGAX;IRF5;CSK;FCGR2B;HLA-DRB1	Rare_Diseases_AutoRIF_ARCHS4_Predictions
Oral lichen planus	22/200	5.47826e-09	1.32103e-07	0	0	5.05017	96.0667	LYN;CD40;NCF1;NCF2;HLA-B;ARHGAP27;AP5B1;ICAM1;IFIH1;GAK;SOCS1;DRAM1;TNIP1;FCGRT;RASSF5;MAPKAPK2;ITGAX;IRF7;IRF5;CSK;HLA-DRB1;CTSB	Rare_Diseases_AutoRIF_ARCHS4_Predictions
Papillon Lefevre syndrome	22/200	5.47826e-09	1.32103e-07	0	0	5.05017	96.0667	LYN;CD40;NCF2;MX1;HLA-B;AP5B1;AIF1;ICAM1;IFIH1;SOCS1;DRAM1;OAS1;TNIP1;FCGRT;RASSF5;MAPKAPK2;HLA-DPB1;ITGAX;IRF7;IRF5;CSK;HLA-DRB1	Rare_Diseases_AutoRIF_ARCHS4_Predictions
Parapsoriasis	22/200	5.47826e-09	1.32103e-07	0	0	5.05017	96.0667	LYN;LRRC25;ITGAM;NCF1;NCF2;HLA-B;HLA-C;IKZF1;TYK2;ARHGAP27;AP5B1;DEF6;ARHGAP4;TNIP1;FCGRT;RASSF5;ITGAX;IRF5;CSK;FCGR2B;HLA-DRB1;SIPA1	Rare_Diseases_AutoRIF_ARCHS4_Predictions
Pars planitis	22/200	5.47826e-09	1.32103e-07	0	0	5.05017	96.0667	LYN;CD40;NCF1;NCF2;HLA-B;HLA-C;TYK2;ARHGAP27;AP5B1;ICAM1;ARHGAP4;IFIH1;GAK;SOCS1;TNIP1;FCGRT;RASSF5;MAPKAPK2;ITGAX;IRF7;IRF5;CSK	Rare_Diseases_AutoRIF_ARCHS4_Predictions
Pemphigoid gestationis	22/200	5.47826e-09	1.32103e-07	0	0	5.05017	96.0667	LYN;LRRC25;NCF1;NCF2;HLA-B;HLA-C;SIRPB2;TBC1D2B;TYK2;ARHGAP27;AP5B1;SIRPB1;ARHGAP4;GAK;ATG16L2;FCGRT;RASSF5;ITGAX;CSK;SIPA1;MAP3K11;SIGLEC5	Rare_Diseases_AutoRIF_ARCHS4_Predictions
Pemphigus	22/200	5.47826e-09	1.32103e-07	0	0	5.05017	96.0667	HLA-B;TBC1D2B;TYK2;ARHGAP27;PHRF1;AP5B1;ICAM1;SCAMP2;ARHGAP4;GAK;TNIP1;FCGRT;PPP6R1;RASSF5;MAPKAPK2;SDF4;IRF5;CSK;CFB;HLA-DRB1;MAP3K11;PPARD	Rare_Diseases_AutoRIF_ARCHS4_Predictions
Peripheral T-cell lymphoma	22/200	5.47826e-09	1.32103e-07	0	0	5.05017	96.0667	LYN;NCF1;NCF2;HLA-B;HLA-C;IKZF1;TYK2;ARHGAP27;ETS1;DEF6;ARHGAP4;ACAP1;PTPRC;TNIP1;RASSF5;ITGAX;IRF7;CD37;IRF5;CSK;HLA-DRB1;SIPA1	Rare_Diseases_AutoRIF_ARCHS4_Predictions
Plasma cell leukemia	22/200	5.47826e-09	1.32103e-07	0	0	5.05017	96.0667	LYN;NCF1;NCF2;HLA-B;TBC1D2B;TYK2;ARHGAP27;AP5B1;ICAM1;ARHGAP4;GAK;TNIP1;FCGRT;PPP6R1;RASSF5;MAPKAPK2;ITGAX;IRF7;IRF5;CSK;HLA-DRB1;SIPA1	Rare_Diseases_AutoRIF_ARCHS4_Predictions
Primary agammaglobulinemia	22/200	5.47826e-09	1.32103e-07	0	0	5.05017	96.0667	LYN;LRRC25;NCF1;NCF2;HLA-B;HLA-C;IKZF1;TYK2;ARHGAP27;AP5B1;DEF6;ARHGAP4;ACAP1;PTPRC;TNIP1;RASSF5;ITGAX;CD37;IRF5;CSK;HLA-DRB1;SIPA1	Rare_Diseases_AutoRIF_ARCHS4_Predictions
Primary malignant lymphoma	22/200	5.47826e-09	1.32103e-07	0	0	5.05017	96.0667	LYN;NCF1;NCF2;HLA-B;IKZF1;TYK2;ARHGAP27;AP5B1;ETS1;KIAA0040;ARHGAP4;GAK;PTPRC;TNIP1;PPP6R1;RASSF5;MAPKAPK2;ITGAX;CD37;IRF5;CSK;SIPA1	Rare_Diseases_AutoRIF_ARCHS4_Predictions
Rheumatic Fever	22/200	5.47826e-09	1.32103e-07	0	0	5.05017	96.0667	LYN;CD40;NCF1;NCF2;HLA-B;ARHGAP27;AP5B1;AIF1;ICAM1;C2;ARHGAP4;GAK;OAS1;TNIP1;FCGRT;MAPKAPK2;HLA-DPB1;ITGAX;IRF7;IRF5;HLA-DRB1;MAP3K11	Rare_Diseases_AutoRIF_ARCHS4_Predictions
Rheumatoid vasculitis	22/200	5.47826e-09	1.32103e-07	0	0	5.05017	96.0667	LYN;LRRC25;CD40;ITGAM;NCF1;NCF2;HLA-B;ARHGAP27;AP5B1;ICAM1;ARHGAP4;SOCS1;OAS1;TNIP1;FCGRT;RASSF5;HLA-DPB1;ITGAX;IRF7;IRF5;FCGR2B;HLA-DRB1	Rare_Diseases_AutoRIF_ARCHS4_Predictions
Sarcoidosis	22/200	5.47826e-09	1.32103e-07	0	0	5.05017	96.0667	LYN;CD40;ITGAM;NCF1;NCF2;HLA-B;ARHGAP27;AP5B1;ICAM1;ARHGAP4;IFIH1;SOCS1;OAS1;TNIP1;FCGRT;RASSF5;MAPKAPK2;ITGAX;IRF7;IRF5;HLA-DRB1;CTSB	Rare_Diseases_AutoRIF_ARCHS4_Predictions
Schlegelberger Grote syndrome	22/200	5.47826e-09	1.32103e-07	0	0	5.05017	96.0667	LRRC25;ITGAM;NCF1;NCF2;HLA-B;HLA-C;SIRPB2;IKZF1;TYK2;ARHGAP27;AP5B1;DEF6;SIRPB1;KLF2;ARHGAP4;ATG16L2;PPP6R1;RASSF5;ITGAX;CSK;SIPA1;SIGLEC5	Rare_Diseases_AutoRIF_ARCHS4_Predictions
Spirurida Infections	22/200	5.47826e-09	1.32103e-07	0	0	5.05017	96.0667	LYN;CD40;NCF1;NCF2;HLA-B;TYK2;ARHGAP27;AP5B1;ICAM1;C2;ARHGAP4;GAK;TNIP1;FCGRT;RASSF5;MAPKAPK2;ITGAX;IRF5;CSK;FCGR2B;HLA-DRB1;MAP3K11	Rare_Diseases_AutoRIF_ARCHS4_Predictions
Splenomegaly	22/200	5.47826e-09	1.32103e-07	0	0	5.05017	96.0667	LYN;LRRC25;ITGAM;NCF1;NCF2;HLA-B;IKZF1;TYK2;ARHGAP27;AP5B1;ARHGAP4;GAK;PTPRC;TNIP1;FCGRT;PPP6R1;RASSF5;MAPKAPK2;ITGAX;IRF5;CSK;SIPA1	Rare_Diseases_AutoRIF_ARCHS4_Predictions
Staphylococcal food poisoning	22/200	5.47826e-09	1.32103e-07	0	0	5.05017	96.0667	LYN;LRRC25;NCF1;NCF2;HLA-B;HLA-C;TBC1D2B;TYK2;ARHGAP27;AP5B1;ICAM1;ARHGAP4;GAK;TNIP1;FCGRT;RASSF5;MAPKAPK2;ITGAX;IRF7;IRF5;CSK;SIPA1	Rare_Diseases_AutoRIF_ARCHS4_Predictions
Stevens-Johnson syndrome	22/200	5.47826e-09	1.32103e-07	0	0	5.05017	96.0667	LYN;LRRC25;NCF1;NCF2;HLA-B;HLA-C;TBC1D2B;TYK2;ARHGAP27;AP5B1;ARHGAP4;GAK;OAS1;TNIP1;FCGRT;RASSF5;MAPKAPK2;ITGAX;IRF5;CSK;HLA-DRB1;SIPA1	Rare_Diseases_AutoRIF_ARCHS4_Predictions
Takayasu arteritis	22/200	5.47826e-09	1.32103e-07	0	0	5.05017	96.0667	LYN;LRRC25;ITGAM;NCF1;NCF2;HLA-B;HLA-C;TYK2;ARHGAP27;AP5B1;SIRPB1;ARHGAP4;TNIP1;FCGRT;RASSF5;ITGAX;IRF5;CSK;FCGR2C;HLA-DRB1;SIPA1;SIGLEC5	Rare_Diseases_AutoRIF_ARCHS4_Predictions
X-linked agammaglobulinemia	22/200	5.47826e-09	1.32103e-07	0	0	5.05017	96.0667	LYN;LRRC25;NCF1;NCF2;HLA-B;HLA-C;IKZF1;TYK2;ARHGAP27;AP5B1;DEF6;SIRPB1;ARHGAP4;PTPRC;ATG16L2;TNIP1;RASSF5;ITGAX;CD37;IRF5;CSK;SIPA1	Rare_Diseases_AutoRIF_ARCHS4_Predictions
X-linked severe combined immunodeficiency	22/200	5.47826e-09	1.32103e-07	0	0	5.05017	96.0667	LYN;NCF1;NCF2;HLA-B;HLA-C;IKZF1;TYK2;ARHGAP27;AP5B1;ETS1;DEF6;ARHGAP4;PTPRC;TNIP1;RASSF5;ITGAX;IRF7;CD37;IRF5;CSK;HLA-DRB1;SIPA1	Rare_Diseases_AutoRIF_ARCHS4_Predictions
EHEB HAEMATOPOIETIC AND LYMPHOID TISSUE	33/367	1.85373e-10	1.37547e-07	0	0	4.09987	91.8726	BLK;CD40;CPNE5;TNFRSF13B;CD80;NOTCH4;DOT1L;PTPN22;IKZF2;IKZF3;RASGRP3;ACOXL;SOCS1;RGS1;ITGAX;CD37;HLA-DQA1;CCL22;FCRL5;FCRL4;TRAFD1;TYK2;IPCEF1;ARHGAP31;HLA-DPB1;IRF7;IRF8;TLR7;IRF5;FCGR2B;WDFY4;HLA-DQB2;HLA-DQB1	Cancer_Cell_Line_Encyclopedia
Genes Common In Human And Mouse Microglia PMID28671693	47/688	3.42376e-10	1.41196e-07	0	0	3.08742	67.2906	C1QB;CD40;ITGAM;NCF1;NCF2;CD80;LRRK1;PDGFB;PLD4;TNFAIP3;IKZF1;PRDM1;ARHGAP15;ACRBP;ARHGAP4;ICAM1;C3;IKBKB;SOCS1;FCGRT;RGS1;ITGAX;ST8SIA4;CSK;CD37;RREB1;SH2B3;LYN;LRRC25;ARL11;CCL22;ARID3A;ARHGAP27;FLI1;DEF6;SCAMP2;LAT2;COQ2;ELF1;ATG16L2;BMP2K;IRF8;TLR7;IRF5;FCGR2B;SLC29A3;SIPA1	HDSigDB_Human_2021
Immunodeficiency with hyper IgM type 4	10/32	3.11737e-09	1.41759e-07	0	0	18.2596	357.638	C3;IKBKB;IL10;CD40;CD80;KIT;HLA-B;IL2;HLA-DRB1;C2	Rare_Diseases_AutoRIF_Gene_Lists
Hairy cell leukemia	18/129	3.1231e-09	1.41759e-07	0	0	6.59323	129.125	IL10;G6PD;CD40;CDKN1B;FCRL5;CD80;HLA-B;CXCR5;HLA-C;IL2;KLF2;ICAM1;BCR;C3;KIT;CD37;CSK;CD44	Rare_Diseases_AutoRIF_Gene_Lists
HIV-1 infection	15/83	1.68451e-09	1.433e-07	0	0	8.93244	180.451	HCP5;TNXB;NOTCH4;LINC02571;LST1;HLA-B;HLA-C;AIF1;PSORS1C1;C2;SKIV2L;HCG20;MUC21;MICB;MUC22	DisGeNET
Nonatopic Asthma	12/52	3.88525e-09	1.43538e-07	0	0	12.0901	234.137	RERE;TSBP1;HLA-DRB9;HLA-DQB1-AS1;CLEC16A;TSBP1-AS1;IKZF3;LPP;BACH2;HLA-DQA1;HLA-DRB1;HLA-DQB1	GWAS_Catalog_2023
Monocyte percentage 30190 raw	29/329	3.78958e-09	1.50417e-07	0	0	3.98387	77.2513	DDX6;CIITA;SPEF2;SLC44A4;TNFRSF13B;CHD9;IKZF1;LPP;BACH2;C3;IFIH1;SPRED2;ACOXL;RREB1;SH2B3;TCP11;LYN;LRRC25;HLA-DRB5;HLA-C;FLI1;MYO16;RAD51B;COQ2;ELF1;PTPRC;ULK3;IRF8;FAM98B	UK_Biobank_GWAS_v1
Ulcerative colitis	17/115	3.48804e-09	1.50567e-07	0	0	7.04293	137.153	PRRT1;IL10;GSDMB;CIITA;TNXB;TNFAIP3;IL19;PRDM1;ZFP90;FCGR2A;ZPBP2;HLA-DRA;IRF5;IL7R;JAK2;HLA-DQA1;HLA-DRB1	Jensen_DISEASES
Macrophage (id:382)	16/103	4.83042e-09	1.53366e-07	0	0	7.45538	142.758	LRRC25;ITGAM;NCF1;NCF2;CLEC10A;LST1;AIF1;PTPRC;ITGAX;HLA-DPB1;HLA-DRA;FCGR2B;WDFY4;FCGR2C;HLA-DRB1;HLA-DPA1	HuBMAP_ASCT_plus_B_augmented_w_RNAseq_Coexpression
Familial M??ni??re disease	18/125	1.86123e-09	1.55649e-07	0	0	6.84112	137.52	IL10;HLA-DRB5;CD40;PRKCB;CD80;HLA-B;HLA-C;TNFAIP3;PTPN22;RELA;ICAM1;HCFC1;TNIP1;IRF7;CTLA4;TLR7;HLA-DQA1;HLA-DRB1	DisGeNET
Lymphocytic vasculitis	17/115	3.48804e-09	1.55889e-07	0	0	7.04293	137.153	IL21;IL10;CD40;GCA;CD80;HLA-B;CXCR5;HLA-C;IL2;ICAM1;C4B;BCR;C3;KIT;CTLA4;HLA-DRB1;CD44	Rare_Diseases_AutoRIF_Gene_Lists
Polymyositis	16/101	3.60006e-09	1.58457e-07	0	0	7.63159	148.376	IL10;CD40;CD80;MX1;HLA-B;ICAM1;C2;C4B;BCR;C3;IFIH1;KIT;HLA-DRA;HLA-DQA1;HLA-DRB1;HLA-DQB1	Rare_Diseases_AutoRIF_Gene_Lists
Allergic Disease (Asthma, Hay Fever And/Or Eczema) (Age Of Onset)	10/33	4.37445e-09	1.58673e-07	0	0	17.4648	336.154	RAD51B;ATXN2;GSDMB;TRAF3;CLEC16A;HLA-B;OVOL1;SPPL3;LPP;HLA-DPA1	GWAS_Catalog_2023
Myeloid cells in Heart	18/134	5.80035e-09	1.6241e-07	0	0	6.30742	119.622	C1QB;LRRC25;HLA-DRB5;CIITA;CCL22;NCF2;CLEC10A;LRRK1;PLD4;SIRPB2;SIRPB1;ITGAX;HLA-DRA;IRF8;TLR7;HLA-DQA1;HLA-DRB1;HLA-DPA1	Descartes_Cell_Types_and_Tissue_2021
Antigen-activated B-cell receptor generation of second messengers	23/211	2.93446e-09	1.6381e-07	0	0	5.00689	98.369	LYN;IL10;BLK;CD40;PRKCB;CD80;ITPR3;PTPN11;ETS1;RELA;IL2;RASGRP3;BCR;IKBKB;LAT2;PTPRC;STIM1;HLA-DRA;GRB2;CSK;FCGR2B;HLA-DRB1;GTF2I	BioPlanet_2019
Graft-versus-host disease	11/41	3.08686e-09	1.6381e-07	0	0	14.7538	289.117	HLA-DRB5;CD80;HLA-B;HLA-DPB1;HLA-C;HLA-DRA;HLA-DQA1;IL2;HLA-DRB1;HLA-DPA1;HLA-DQB1	BioPlanet_2019
GTEX-T5JW-0126-SM-4DM6K spleen female 20-29 years	105/2385	2.09414e-09	1.64645e-07	0	0	2.03399	40.6475	HCP5;NCF1;NCF2;CLEC10A;CXORF21;LST1;SIRPG;IKZF1;IFIT1;NADSYN1;ACRBP;ETS1;HERC5;FCGRT;RASSF5;ANKS1A;ATG3;ARL11;HLA-B;HLA-C;AP5B1;SCAMP2;ACAP1;ULK3;CD226;WDFY4;BLK;RNASEH2C;PLD4;KIAA0040;C2;PGS1;DGUOK;SOCS1;IRAK1;ST8SIA4;HLA-DQA1;LYN;B3GALT6;ARHGAP27;AP4B1;FLI1;MSRA;PTPRC;ATG16L2;HLA-DRA;GRB2;RPS20;SKIV2L;PCNXL3;HLA-DRB1;MAP3K11;MUC21;CIITA;CD40;ITGAM;TNFRSF13B;STAB2;SIRPB2;PTPN22;PPCDC;SIRPB1;ARHG…	GTEx_Tissue_Expression_Up
IgG immunoglobulin complex	41/576	1.47884e-09	1.65227e-07	0	0	3.20215	65.1061	IL21;CD40;ITGAM;TNFRSF13B;CD80;CXCR5;PRDM1;ICAM1;C3;C4B;FCGR3B;FCGRT;ERBB2;ITGAX;CTLA4;CD37;CD58;CCL17;HLA-DQA1;CTSB;IL10;FCRL5;HLA-B;FLT3LG;IL2;NCR3;PTPRC;FCGR2A;TAOK3;TNFSF4;KIT;TLR7;FCGR2B;IL7R;CFB;HLA-DRB1;HLA-DQB2;CD44;B4GALT4;HLA-DQB1;SIGLEC5	Jensen_COMPARTMENTS
Autoimmune Traits (Pleiotropy)	9/25	4.65443e-09	1.65814e-07	0	0	22.5567	432.761	TNIP1;IL12A-AS1;NAB1;ZPBP2;STAT4;PTPN22;RASGRP1;BACH2;UBE2L3	GWAS_Catalog_2023
Allergic encephalomyelitis	28/317	6.75364e-09	1.68841e-07	0	0	3.98663	75.0013	IL21;CD40;CD80;TCF7;MIR146A;PLAT;ICAM1;C3;IFIH1;IKBKB;CTLA4;IL12A;CCL17;ATG5;IL10;HLA-DRB5;CCL22;IL2;IRF3;TRAF3;MAPKAPK2;CD226;TLR7;IL7R;HLA-DRB1;CD44;HLA-DQB1;PPARD	Rare_Diseases_GeneRIF_Gene_Lists
Children's interstitial lung disease	27/290	4.07976e-09	1.76891e-07	0	0	4.22097	81.5375	CD40;NCF1;NCF2;CD80;PTPN22;UBE2L3;ICAM1;C3;IFIH1;TERT;RGS1;ERBB2;STAT4;CTLA4;CD58;IL10;GSDMB;HLA-B;HLA-C;PTPN11;BCR;KIT;HLA-DPB1;GRB2;HLA-DRB1;CD44;HLA-DQB1	Rare_Diseases_AutoRIF_Gene_Lists
Plasmacytoid Dendritic Cells	19/150	5.92265e-09	1.78864e-07	0	0	5.9033	111.835	CD40;ITGAM;NCF1;CD80;LST1;IKZF1;AIF1;CLEC4C;PTPRC;ITGAX;IRF7;HLA-DRA;IRF8;CD37;IRF5;TLR7;FCGR2B;WDFY4;SLC15A4	PanglaoDB_Augmented_2021
Glomerulonephritis	20/169	7.74934e-09	1.90211e-07	0	0	5.46973	102.151	IL21;IL10;ITGAM;CD80;MIR146A;IL19;ICAM1;C3;IFIH1;FCGR3B;FCGR2A;TNIP1;TNFSF4;TLR7;FCGR2B;CFB;HLA-DQA1;HLA-DRB1;ATG5;HLA-DQB1	Rare_Diseases_GeneRIF_Gene_Lists
Autoimmune polyglandular syndrome type 1	24/234	4.51307e-09	1.92801e-07	0	0	4.68183	89.9674	IL10;CD40;G6PD;CIITA;CD80;MX1;HLA-B;CLEC16A;HLA-C;PTPN22;BACH2;BCR;C3;IFIH1;IKBKB;KIT;STAT4;HLA-DPB1;CTLA4;HLA-DRA;CD226;HLA-DQA1;HLA-DRB1;HLA-DQB1	Rare_Diseases_AutoRIF_Gene_Lists
Spondylarthropathy	16/103	4.83042e-09	2.00462e-07	0	0	7.45538	142.758	IL10;CD40;CD80;HLA-B;HLA-C;TNFAIP3;PTPN22;ICAM1;C2;BCR;C3;TNIP1;KIT;CTLA4;JAK2;HLA-DRB1	Rare_Diseases_AutoRIF_Gene_Lists
West nile virus	16/103	4.83042e-09	2.00462e-07	0	0	7.45538	142.758	IL10;CD40;CD80;MX1;TYK2;ICAM1;C3;IFIH1;SOCS1;TERT;OAS1;IRF3;TRAF3;KIT;IRF7;TLR7	Rare_Diseases_AutoRIF_Gene_Lists
Leukemia B-cell chronic	16/107	8.51643e-09	2.04178e-07	0	0	7.1262	132.414	IL21;IL10;ARL11;CD40;CDKN1B;TNFRSF13B;PRKCB;LEF1;CXCR5;RELA;FCGR2A;TERT;CD37;TLR7;JAK2;CD44	Rare_Diseases_GeneRIF_Gene_Lists
Chronic granulomatous disease	15/93	8.62085e-09	2.04178e-07	0	0	7.78325	144.528	IL10;HLA-DRB5;ITGAM;NCF1;NCF2;PTPN22;HLA-DPB1;CTLA4;IL12A;TLR7;IL7R;HLA-DQA1;HLA-DRB1;HLA-DQB1;IL12RB2	Rare_Diseases_GeneRIF_Gene_Lists
Systemic Lupus Erythematosus Or Rheumatoid Arthritis	6/8	5.9876e-09	2.09566e-07	0	0	119.65	2265.41	PTPN22;WAKMAR2;MIR3142HG;TNPO3;UBE2L3;ATG5	GWAS_Catalog_2023
Asthma (Adult Onset)	12/54	6.17367e-09	2.12353e-07	0	0	11.5132	217.633	RERE;ACOXL;PTPRC;HLA-DQB1-AS1;HLA-B;CLEC16A;BACH2;HLA-DQA1;HLA-DRB1;SCYL1;HLA-DQB1;JAZF1	GWAS_Catalog_2023
HS611T HAEMATOPOIETIC AND LYMPHOID TISSUE	26/247	5.80833e-10	2.15489e-07	0	0	4.83733	102.873	BLK;CPNE5;TNFRSF13B;CXORF21;CD80;LRRK1;CXCR5;PLD4;IKZF3;RASGRP3;SOCS1;CD37;IL10;CCL22;FCRL5;FCRL4;IL19;IPCEF1;NCR3;BANK1;HLA-DPB1;IRF8;CD226;TLR7;FCGR2B;WDFY4	Cancer_Cell_Line_Encyclopedia
Erythema multiforme	19/149	5.2919e-09	2.16521e-07	0	0	5.94901	113.371	IL10;G6PD;CD40;CCL22;CD80;HLA-B;HLA-C;IKZF1;PSORS1C1;ICAM1;C2;BCR;C3;KIT;CTLA4;CCL17;HLA-DQA1;HLA-DRB1;HLA-DQB1	Rare_Diseases_AutoRIF_Gene_Lists
Leprosy	19/143	2.63685e-09	2.16837e-07	0	0	6.2388	123.239	IL10;CD40;CIITA;NFKBIL1;LINC02571;MIR146A;HLA-B;HLA-C;IL2;SOCS1;ERBB2;CTLA4;CCL17;HLA-DQA1;HLA-DRB1;HLA-DQB1;IL12RB2;MICB;SIGLEC5	DisGeNET
Mycobacterium tuberculosis susceptibility to infection by	16/108	9.77291e-09	2.27163e-07	0	0	7.04838	129.998	IL10;HLA-DRB5;NCF1;NCF2;NFKBIL1;PTPN22;RELA;C3;HLA-DPB1;IRF8;TLR7;HLA-DQA1;HLA-DRB1;CTSB;HLA-DQB1;IL12RB2	Rare_Diseases_GeneRIF_Gene_Lists
Common variable immunodeficiency	17/123	9.92787e-09	2.27163e-07	0	0	6.5087	119.942	BLK;IL21;IL10;ITGAM;TNFRSF13B;HLA-B;CLEC16A;IKZF1;IL2;FCGR2A;FCGRT;MSH5;CTLA4;IL12A;TLR7;HLA-DRB1;HLA-DQB1	Rare_Diseases_GeneRIF_Gene_Lists
GTEX-U4B1-0526-SM-4DXTK spleen male 40-49 years	103/2338	3.01175e-09	2.30557e-07	0	0	2.03033	39.8365	HCP5;POGLUT1;NCF2;CLEC10A;CXORF21;CD80;LST1;SIRPG;MIR146A;IKZF1;IKZF3;ACRBP;ETS1;BACH2;FCGRT;RASSF5;ATG3;ARL11;HLA-B;AP5B1;SCAMP2;ACAP1;DGKQ;CSNK2B;CD226;WDFY4;BLK;RNASEH2C;TCF7;PLD4;ABHD6;ARHGAP15;C2;DGUOK;SOCS1;IRAK1;ST8SIA4;HLA-DQA1;LYN;B3GALT6;AP4B1;FLI1;FIBP;MSRA;COQ2;PTPRC;ATG16L2;HLA-DRA;GRB2;RPS20;PCNXL3;XKR6;MAP3K11;CIITA;CD40;ITGAM;TNFRSF13B;STAB2;SIRPB2;CTSW;SIRPB1;ARHGAP4;IFIH1;IKBKB;…	GTEx_Tissue_Expression_Up
Thymic hyperplasia	18/134	5.80035e-09	2.34028e-07	0	0	6.30742	119.622	CD40;CDKN1B;CD80;HLA-B;CXCR5;HLA-C;PTPN22;IL2;RELA;ICAM1;C3;KIT;CTLA4;CCL17;HLA-DQA1;HLA-DRB1;CD44;HLA-DQB1	Rare_Diseases_AutoRIF_Gene_Lists
Goodpasture syndrome	17/119	5.95033e-09	2.3679e-07	0	0	6.76534	128.134	IL10;CD40;CD80;PDGFB;ETS1;RELA;ICAM1;C4B;BCR;C3;FCGR3B;KIT;CTLA4;FCGR2B;HLA-DRB1;CD44;HLA-DQB1	Rare_Diseases_AutoRIF_Gene_Lists
Immunodeficiency with hyper IgM type 3	10/34	6.06095e-09	2.37933e-07	0	0	16.7363	316.673	C3;IKBKB;IL10;CD40;CD80;KIT;HLA-B;TLR7;IL2;HLA-DRB1	Rare_Diseases_AutoRIF_Gene_Lists
Genes Down-Regulated In R6/1 Treated With PLX3397 Vs Vehicle Treated WT Mice GSE136158	33/387	7.31065e-10	2.51243e-07	0	0	3.86421	81.2894	C1QB;NCF1;TNFRSF13B;NCF2;CLEC10A;PLD4;IKZF1;AIF1;ICAM1;CD37;HLA-DQA1;LYN;LRRC25;ARL11;HLA-DRB5;HLA-B;HLA-C;LAT2;CLEC4C;PTPRC;FCGR2A;BANK1;IRF8;TLR7;IRF5;FCGR2B;IL7R;FCGR2C;WDFY4;HLA-DRB1;HLA-DQB2;SIGLEC6;HLA-DQB1	HDSigDB_Human_2021
Cell adhesion molecules (CAMs)	18/133	5.13701e-09	2.55566e-07	0	0	6.36259	121.441	HLA-DRB5;CD40;ITGAM;CD80;HLA-B;HLA-C;ICAM1;PTPRC;CLDN23;HLA-DPB1;HLA-DRA;CTLA4;CD226;CD58;HLA-DQA1;HLA-DRB1;HLA-DPA1;HLA-DQB1	BioPlanet_2019
Ocular cicatricial pemphigoid	17/120	6.77636e-09	2.62471e-07	0	0	6.69931	126.013	IL10;CD40;CHD9;CD80;HLA-B;LPP;ICAM1;C2;C4B;BCR;C3;GALC;HLA-DRA;CTLA4;HLA-DQA1;HLA-DRB1;HLA-DQB1	Rare_Diseases_AutoRIF_Gene_Lists
Genes Enriched In Microglia Vs Astrocytes Or Oligodendrocytes PMID23954174	63/1121	9.28906e-10	2.73629e-07	0	0	2.54271	52.8808	ITGAM;NCF1;NCF2;CLEC10A;CD80;LRRK1;LST1;TNFAIP3;IKZF1;ARHGAP4;ICAM1;FCGR3B;RGS1;RASSF5;ITGAX;CD37;CAMK1D;PRKCB;HLA-B;HLA-C;TYK2;ETV3;ZFP90;SCAMP2;LAT2;CLEC4C;ELF1;FCHSD2;OAS1;BANK1;MAPKAPK2;IRF8;TLR7;IRF5;WDFY4;HLA-DQB2;SLC29A3;TNFRSF21;HLA-DQB1;C1QB;PDGFB;PLD4;AIF1;SYNGR1;CSK;RREB1;SH2B3;HLA-DQA1;LYN;LRRC25;HLA-DRB5;ARID3A;FLI1;DEF6;PTPRC;FCGR2A;ALDH16A1;GRB2;FCGR2B;FCGR2C;HLA-DRB1;SIGLEC6;SIPA1	HDSigDB_Human_2021
Myeloid cells in Kidney	22/209	1.2388e-08	2.77492e-07	0	0	4.80488	87.4801	IL10;C1QB;LRRC25;HLA-DRB5;CIITA;NCF1;NCF2;HLA-DRB9;HLA-DQB1-AS1;LRRK1;SIRPB2;AIF1;SIRPB1;CLEC4C;HLA-DPB1;TLR7;FCGR2C;HLA-DQB2;SIGLEC6;CTSB;HLA-DQB1;SIGLEC5	Descartes_Cell_Types_and_Tissue_2021
Chronic lymphocytic leukemia	17/125	1.27235e-08	2.8628e-07	0	0	6.38751	116.124	LYN;IL21;IL10;CD40;CDKN1B;TNFRSF13B;PRKCB;LEF1;TNFAIP3;RELA;FCGR2A;TERT;CTLA4;CD37;TLR7;JAK2;CD44	Rare_Diseases_GeneRIF_Gene_Lists
GTEX-X585-0005-SM-46MV3 blood male 50-59 years	98/2193	3.89354e-09	2.90418e-07	0	0	2.0514	39.7232	HCP5;NCF1;NCF2;CXORF21;LST1;SIRPG;IKZF1;PRDM1;NADSYN1;IKZF3;ETS1;ICAM1;GRAP2;RASSF5;ARL11;G6PD;PRKCB;HLA-B;FLT3LG;HLA-C;AP5B1;RSBN1;ACAP1;STIM1;DGKQ;MAPKAPK2;CD226;MIR210HG;BLK;TCF7;ARHGAP15;RASGRP1;PGS1;ATXN1;FAM86B3P;IRAK1;ST8SIA4;CDH23;SLC15A4;LYN;ARHGAP27;FLI1;PTPRC;ATG16L2;GRB2;SKIV2L;PCNXL3;IL7R;CDKN1B;ITGAM;TNFRSF13B;SIRPB2;PTPN22;CTSW;LYST;PHTF1;SIRPB1;ARHGAP4;IKBKB;MECP2;MAP1LC3B;FCGR3B;…	GTEx_Tissue_Expression_Up
Adaptive immune system	41/606	6.43393e-09	3.01259e-07	0	0	3.02733	57.1005	BLK;CD40;CDKN1B;NCF1;NCF2;CD80;ITPR3;RASGRP1;RELA;ICAM1;UBE2L3;RASGRP3;C3;IKBKB;SOCS1;GRAP2;CTLA4;CSK;HLA-DQA1;HLA-DPA1;SKP1;CTSB;MICB;LYN;HLA-DRB5;UBE2B;PRKCB;HLA-B;HLA-C;PTPN11;PTPRC;STIM1;HLA-DPB1;HLA-DRA;CD226;GRB2;FCGR2B;HLA-DRB1;HLA-DQB2;SIPA1;HLA-DQB1	BioPlanet_2019
Ubiquitin Carboxyl-Terminal Hydrolase 25 Levels (USP25.9215.117.3)	5/5	9.10378e-09	3.02701e-07	0	0	97525	1.80563e+06	HLA-DRB5;TNXB;HLA-B;HLA-DQB1;C2	GWAS_Catalog_2023
Cutaneous Lupus Erythematosus	5/5	9.10378e-09	3.02701e-07	0	0	97525	1.80563e+06	TRIM39;CSNK2B;TRIM39-RPP21;PSORS1C1;HLA-DQA1	GWAS_Catalog_2023
JVM2 HAEMATOPOIETIC AND LYMPHOID TISSUE	32/374	1.22422e-09	3.02791e-07	0	0	3.87263	79.4701	BLK;CD40;TNFRSF13B;NCF2;CD80;DOT1L;SIRPG;TCF7;CXCR5;PTPN22;PRDM1;IKZF2;IKZF3;RASGRP1;RASGRP3;INPP5B;SOCS1;RGS1;ITGAX;CD37;CCL22;PRKCB;IPCEF1;NCR3;ARHGAP31;NR4A3;HLA-DPB1;CD226;TLR7;IRF5;FCGR2B;HLA-DQB1	Cancer_Cell_Line_Encyclopedia
Interferon Alpha/Beta Signaling R-HSA-909733	14/72	2.16539e-09	3.18673e-07	0	0	9.75905	194.7	MX1;HLA-B;IFI6;HLA-C;PTPN11;TYK2;IFIT1;USP18;SOCS1;IRF3;OAS1;IRF7;IRF8;IRF5	Reactome_2022
GTEX-SIU8-0006-SM-2XCE5 blood male 50-59 years	64/1196	4.65478e-09	3.32749e-07	0	0	2.41011	46.2388	HCP5;CIITA;CDKN1B;ITGAM;TNFRSF13B;NCF2;CLEC10A;LST1;SIRPG;TNFAIP3;PTPN22;CTSW;IKZF1;PRDM1;LYST;IKZF3;ETS1;SIRPB1;ARHGAP4;FCGR3B;PPP6R1;GRAP2;RASSF5;ITGAX;CTLA4;CD37;IKBKE;HLA-DPA1;G6PD;FCRL5;HLA-B;FLT3LG;HLA-C;TYK2;BCR;NCR3;ACAP1;DGKQ;IRF7;IRF8;CD226;MCM6;WDFY4;BLK;TCF7;LEF1;PLD4;RASGRP1;RELA;STAT4;CSK;SLC15A4;HLA-DQA1;IL12RB2;MICB;LRRC25;MX1;DEF6;PTPRC;ATG16L2;HLA-DPB1;PCNXL3;IL7R;SIPA1	GTEx_Tissue_Expression_Up
GTEX-PSDG-0005-SM-3GADC blood male 50-59 years	82/1714	4.68983e-09	3.32749e-07	0	0	2.17441	41.7005	HCP5;CDKN1B;ITGAM;NCF1;NCF2;CLEC10A;CXORF21;LST1;SIRPG;SIRPB2;PTPN22;CTSW;IKZF1;NADSYN1;LYST;IKZF3;ACRBP;PHTF1;SIRPB1;ARHGAP4;MAP1LC3B;FCGR3B;FCGRT;PPP6R1;GRAP2;RASSF5;ITGAX;CD37;IL10;ARL11;G6PD;PRKCB;HLA-B;HLA-C;TYK2;IRAK4;AP5B1;RSBN1;LAT2;NCR3;ELF1;ACAP1;MTF1;DGKQ;MAPKAPK2;IRF7;IRF8;CD226;LCT;WDFY4;CD44;B4GALT4;BLK;C1QB;PXK;ARHGAP15;AIF1;KIAA0040;PGS1;FAM86B3P;STAT4;ST8SIA4;CSK;CD58;FNIP1;SLC15…	GTEx_Tissue_Expression_Up
Viral myocarditis	12/60	2.2012e-08	3.3605e-07	0	0	10.0709	177.567	CD40;HLA-DRB5;CD80;HLA-B;HLA-DPB1;HLA-C;HLA-DRA;HLA-DQA1;HLA-DRB1;ICAM1;HLA-DPA1;HLA-DQB1	KEGG_2021_Human
Adaptive Immune System R-HSA-1280218	47/733	2.6717e-09	3.37016e-07	0	0	2.87801	56.8135	BLK;CD40;NCF1;NCF2;CD80;ITPR3;PTPN22;PRICKLE1;RASGRP1;RELA;ICAM1;UBE2L3;RASGRP3;C3;IKBKB;HERC5;SOCS1;GRAP2;CTLA4;CSK;HLA-DQA1;HLA-DPA1;SKP1;CTSB;MICB;LYN;HLA-DRB5;UBE2B;PRKCB;HLA-B;HLA-C;PTPN11;KCTD6;FBXO31;NCR3;PTPRC;STIM1;TRIM39;HLA-DRA;CD226;GRB2;FCGR2B;HLA-DRB1;HLA-DQB2;SIGLEC6;SIPA1;SIGLEC5	Reactome_2022
GTEX-XOT4-0005-SM-4B64S blood female 60-69 years	51/849	4.90284e-09	3.3958e-07	0	0	2.6927	51.5207	HCP5;ITGAM;NCF1;NCF2;LST1;SIRPG;PTPN22;CTSW;IKZF1;IFIT1;IKZF3;SIRPB1;ARHGAP4;HERC5;FCGR3B;PPP6R1;GRAP2;RASSF5;ITGAX;CTLA4;CD37;IKBKE;HLA-DPA1;HLA-B;FLT3LG;HLA-C;AP5B1;NCR3;ACAP1;OAS1;IRF7;CD226;BLK;TCF7;LEF1;IFI6;PLD4;RASGRP1;STAT4;CSK;JAZF1;LRRC25;MX1;DEF6;KLF2;PTPRC;FCGR2A;HLA-DPB1;IL7R;SIPA1;SSBP4	GTEx_Tissue_Expression_Up
Top Microglia-Enriched Genes In Humans And Mice PMID29892006	64/1101	1.7028e-10	3.43965e-07	0	0	2.6445	59.4843	ITGAM;NCF1;TNFRSF13B;NCF2;CLEC10A;CD80;LRRK1;LST1;TNFAIP3;IKZF1;PRDM1;PPCDC;AFF1;ARHGAP4;ICAM1;FCGRT;RGS1;RASSF5;DSE;ITGAX;CD37;CTSB;ARL11;CAMK1D;FRMD4A;IRAK4;IPCEF1;ETV3;SCAMP2;LAT2;ELF1;BANK1;MAPKAPK2;BMP2K;IRF8;TLR7;IRF5;WDFY4;SLC29A3;TNFRSF21;PPARD;C1QB;PDGFB;PLD4;AIF1;RASGRP3;C3;CDH23;CSK;RREB1;SLC15A4;SH2B3;LYN;LRRC25;CCL22;ARID3A;ARHGAP27;FLI1;KLF2;PTPRC;GRB2;FCGR2B;IL7R;SIPA1	HDSigDB_Mouse_2021
GTEX-QDT8-0006-SM-32PL3 blood female 30-39 years	79/1629	5.19102e-09	3.51178e-07	0	0	2.19982	41.9645	HCP5;ITGAM;NCF1;TNFRSF13B;NCF2;CLEC10A;CXORF21;LST1;SIRPG;SIRPB2;PTPN22;CTSW;IKZF1;IFIT1;LYST;PPCDC;SIRPB1;ARHGAP4;HERC5;FCGR3B;FCGRT;GRAP2;RASSF5;ITGAX;CD37;IKBKE;ARL11;G6PD;HLA-B;TRAFD1;FLT3LG;HLA-C;TYK2;AP5B1;LAT2;NCR3;ACAP1;OAS1;MTF1;IRF7;IRF8;CD226;IRF5;WDFY4;TCF7;LEF1;IFI6;ARHGAP15;NT5C2;AIF1;USP18;PGS1;DGUOK;FAM86B3P;STAT4;ST8SIA4;CSK;FNIP1;SLC15A4;IL12RB2;MICB;LYN;LRRC25;GCA;MX1;ARID3A;AR…	GTEx_Tissue_Expression_Up
GTEX-OOBJ-0006-SM-2I3F4 blood male 60-69 years	71/1398	5.39621e-09	3.56763e-07	0	0	2.29386	43.6696	HCP5;ITGAM;NCF1;NCF2;CLEC10A;CXORF21;LST1;SIRPG;MAP3K7CL;SIRPB2;PTPN22;CTSW;IKZF1;IKZF3;ACRBP;SIRPB1;ARHGAP4;FCGR3B;FCGRT;PPP6R1;GRAP2;RASSF5;ITGAX;CD37;IKBKE;ATG3;ARL11;G6PD;PRKCB;HLA-B;FLT3LG;HLA-C;TYK2;IRAK4;AP5B1;LAT2;NCR3;ACAP1;OAS1;BANK1;MTF1;IRF8;CD226;TLR7;IRF5;BLK;TCF7;LEF1;ARHGAP15;AIF1;PGS1;ST8SIA4;LINC00877;CSK;CD58;LYN;LRRC25;GCA;ARID3A;ARHGAP27;FLI1;DEF6;PTPRC;FCGR2A;ATG16L2;TNIP1;G…	GTEx_Tissue_Expression_Up
Microglia-enriched Genes PMID25700174	35/440	1.41133e-09	3.63769e-07	0	0	3.5883	73.125	C1QB;ITGAM;NCF1;NCF2;CLEC10A;LST1;PLD4;IKZF1;CMAHP;AIF1;PPCDC;ARHGAP4;DRAM1;RGS1;DSE;CSK;CD37;SH2B3;HLA-DQA1;CTSB;GPX3;HLA-B;HLA-C;IRAK4;LAT2;CLEC4C;FCGR2A;MAPKAPK2;IRF8;TLR7;IRF5;FCGR2B;FCGR2C;WDFY4;SIGLEC6	HDSigDB_Human_2021
T cell receptor signaling in naive CD4+ T cells	13/67	8.38292e-09	3.70711e-07	0	0	9.71504	180.671	PRKCB;CD80;PTPN11;RASGRP1;IKBKB;PTPRC;STIM1;GRAP2;RASSF5;HLA-DRA;CSK;GRB2;HLA-DRB1	BioPlanet_2019
Malaria, Falciparum	15/89	4.61163e-09	3.73013e-07	0	0	8.20566	157.505	IL21;IL10;G6PD;NCF1;HLA-B;IL2;ICAM1;MECP2;FCGR3B;FCGR2A;IRF7;FCGR2B;IL7R;FCGR2C;HLA-DRB1	DisGeNET
GTEX-TKQ2-0006-SM-33HBH blood male 50-59 years	73/1458	5.80805e-09	3.75458e-07	0	0	2.26318	42.919	HCP5;ITGAM;NCF1;NCF2;CXORF21;LST1;SIRPG;SIRPB2;CTSW;IKZF1;LYST;ACRBP;PPCDC;SIRPB1;ARHGAP4;IFIH1;FCGR3B;FCGRT;PPP6R1;GRAP2;RASSF5;ITGAX;CD37;IKBKE;ATG3;ARL11;G6PD;FCRL5;HLA-B;TRAFD1;FLT3LG;HLA-C;TYK2;IRAK4;AP5B1;LAT2;NCR3;ACAP1;OAS1;BANK1;MTF1;IRF7;IRF8;TLR7;IRF5;WDFY4;BLK;TCF7;LEF1;ARHGAP15;AIF1;KIAA0040;PGS1;ST8SIA4;LINC00877;CSK;SLC15A4;MICB;LYN;LRRC25;GCA;MX1;ARID3A;ARHGAP27;DEF6;PTPRC;FCGR2A;…	GTEx_Tissue_Expression_Up
Togaviridae disease	17/123	9.92787e-09	3.7948e-07	0	0	6.5087	119.942	IL10;CD40;MX1;HLA-B;IFIT1;ICAM1;C2;BCR;C3;OAS1;IRF3;KIT;IRF7;TLR7;HLA-DRB1;CD44;HLA-DQB1	Rare_Diseases_AutoRIF_Gene_Lists
Chronic berylliosis	13/68	1.01333e-08	3.82301e-07	0	0	9.53791	175.569	IL10;CD40;HLA-DRB5;CD80;ICAM1;C3;HLA-DPB1;CTLA4;JAK2;CD44;HLA-DRB1;HLA-DPA1;HLA-DQB1	Rare_Diseases_AutoRIF_Gene_Lists
Virus Diseases	52/875	4.92329e-09	3.91799e-07	0	0	2.66455	50.9709	IL21;CIITA;CDKN1B;ITGAM;CD80;MIR146A;PLAT;PRDM1;IFIT1;ICAM1;IFIH1;FCGR3B;GRAP2;ITGAX;CTLA4;TNPO3;HLA-DPA1;SKP1;CTSB;IL10;G6PD;HLA-B;HLA-C;TYK2;NCR3;STIM1;IRF3;OAS1;TRAF3;IRF7;IRF8;TLR7;IRF5;CD44;DDX6;DOT1L;IFI6;USP18;RELA;C3;SOCS1;TERT;ERBB2;STAT4;MX1;PTPN11;IL2;HLA-DPB1;FCGR2B;IL7R;FCGR2C;HLA-DRB1	DisGeNET
Acute myeloid leukemia childhood	21/200	2.77902e-08	3.95177e-07	0	0	4.78333	83.2231	LYN;LRRC25;ITGAM;NCF1;NCF2;HLA-B;HLA-C;TBC1D2B;TYK2;ARHGAP27;AP5B1;ARHGAP4;GAK;TNIP1;FCGRT;RASSF5;MAPKAPK2;ITGAX;CSK;FCGR2C;SIPA1	Rare_Diseases_GeneRIF_ARCHS4_Predictions
Aicardi-Goutieres syndrome	21/200	2.77902e-08	3.95177e-07	0	0	4.78333	83.2231	LYN;IL10;CD40;NCF2;CD80;MX1;HLA-B;IFI6;IKZF1;IFIT1;USP18;KIAA0040;ICAM1;IFIH1;SOCS1;DRAM1;OAS1;TNIP1;RASSF5;IRF7;IRF5	Rare_Diseases_GeneRIF_ARCHS4_Predictions
Anthrax	21/200	2.77902e-08	3.95177e-07	0	0	4.78333	83.2231	LYN;LRRC25;ITGAM;NCF1;NCF2;HLA-B;SIRPB2;TBC1D2B;TYK2;ARHGAP27;AP5B1;SIRPB1;ARHGAP4;GAK;ATG16L2;TNIP1;FCGRT;MAPKAPK2;ITGAX;CSK;SIGLEC5	Rare_Diseases_GeneRIF_ARCHS4_Predictions
B-cell lymphomas	21/200	2.77902e-08	3.95177e-07	0	0	4.78333	83.2231	LYN;NCF1;NCF2;HLA-B;IKZF1;TYK2;ARHGAP27;AP5B1;ETS1;ARHGAP4;GAK;PTPRC;TNIP1;PPP6R1;RASSF5;MAPKAPK2;ITGAX;CD37;IRF5;CSK;SIPA1	Rare_Diseases_GeneRIF_ARCHS4_Predictions
Chronic granulomatous disease	21/200	2.77902e-08	3.95177e-07	0	0	4.78333	83.2231	LYN;LRRC25;ITGAM;NCF1;NCF2;HLA-B;HLA-C;SIRPB2;ARHGAP27;AP5B1;SIRPB1;ARHGAP4;TNIP1;FCGRT;RASSF5;ITGAX;IRF5;CSK;HLA-DRB1;SIPA1;SIGLEC5	Rare_Diseases_GeneRIF_ARCHS4_Predictions
Chronic lymphocytic leukemia	21/200	2.77902e-08	3.95177e-07	0	0	4.78333	83.2231	LYN;LRRC25;NCF1;NCF2;HLA-B;HLA-C;IKZF1;TYK2;ARHGAP27;AP5B1;ETS1;KIAA0040;ARHGAP4;PTPRC;TNIP1;RASSF5;ITGAX;CD37;IRF5;CSK;SIPA1	Rare_Diseases_GeneRIF_ARCHS4_Predictions
Cytomegalovirus retinitis	21/200	2.77902e-08	3.95177e-07	0	0	4.78333	83.2231	LYN;LRRC25;CD40;NCF1;NCF2;HLA-B;HLA-C;ARHGAP27;AP5B1;ICAM1;ARHGAP4;SOCS1;TNIP1;FCGRT;RASSF5;MAPKAPK2;HLA-DPB1;ITGAX;IRF7;IRF5;HLA-DRB1	Rare_Diseases_GeneRIF_ARCHS4_Predictions
Dermatomyositis	21/200	2.77902e-08	3.95177e-07	0	0	4.78333	83.2231	LYN;CD40;NCF1;NCF2;MX1;HLA-B;AP5B1;ICAM1;IFIH1;ARHGAP31;SOCS1;DRAM1;OAS1;TNIP1;FCGRT;RASSF5;MAPKAPK2;ITGAX;IRF7;IRF5;HLA-DRB1	Rare_Diseases_GeneRIF_ARCHS4_Predictions
Erythema multiforme	21/200	2.77902e-08	3.95177e-07	0	0	4.78333	83.2231	LYN;LRRC25;ITGAM;NCF1;NCF2;HLA-B;HLA-C;ARHGAP27;AP5B1;SIRPB1;ARHGAP4;PTPRC;OAS1;TNIP1;FCGRT;RASSF5;ITGAX;IRF5;CSK;SIPA1;SIGLEC5	Rare_Diseases_GeneRIF_ARCHS4_Predictions
Follicular dendritic cell tumor	21/200	2.77902e-08	3.95177e-07	0	0	4.78333	83.2231	LYN;CD40;NCF1;NCF2;HLA-B;TYK2;ARHGAP27;AP5B1;ICAM1;IFIH1;SOCS1;OAS1;TNIP1;FCGRT;RASSF5;MAPKAPK2;ITGAX;IRF7;IRF5;CSK;HLA-DRB1	Rare_Diseases_GeneRIF_ARCHS4_Predictions
Geographic tongue	21/200	2.77902e-08	3.95177e-07	0	0	4.78333	83.2231	IL10;CD40;CD80;DOT1L;MX1;ICAM1;C2;IFIH1;ARHGAP31;SOCS1;DRAM1;TNIP1;FCGRT;HLA-DPB1;IRF7;HLA-DRA;IRF5;FCGR2B;CFB;HLA-DPA1;HLA-DQB1	Rare_Diseases_GeneRIF_ARCHS4_Predictions
Group B strep disease in newborns	21/200	2.77902e-08	3.95177e-07	0	0	4.78333	83.2231	LRRC25;ITGAM;NCF1;HLA-B;HLA-C;TBC1D2B;TYK2;ARHGAP27;AP5B1;SCAMP2;ARHGAP4;GAK;FCGRT;PPP6R1;RASSF5;MAPKAPK2;CDHR5;CSK;SIPA1;MAP3K11;SIGLEC5	Rare_Diseases_GeneRIF_ARCHS4_Predictions
HTLV-1 associated myelopathy/tropical spastic paraparesis	21/200	2.77902e-08	3.95177e-07	0	0	4.78333	83.2231	LYN;LRRC25;CD40;NCF1;NCF2;HLA-B;HLA-C;ARHGAP27;AP5B1;ICAM1;SOCS1;OAS1;TNIP1;FCGRT;RASSF5;MAPKAPK2;ITGAX;IRF7;IRF5;CSK;SIPA1	Rare_Diseases_GeneRIF_ARCHS4_Predictions
Hansen's disease	21/200	2.77902e-08	3.95177e-07	0	0	4.78333	83.2231	LYN;LRRC25;ITGAM;NCF1;NCF2;HLA-B;HLA-C;SIRPB2;ARHGAP27;AP5B1;SIRPB1;ARHGAP4;PTPRC;TNIP1;FCGRT;RASSF5;ITGAX;IRF5;CSK;FCGR2C;SIGLEC5	Rare_Diseases_GeneRIF_ARCHS4_Predictions
Herpetic keratitis	21/200	2.77902e-08	3.95177e-07	0	0	4.78333	83.2231	LYN;LRRC25;CD40;NCF1;NCF2;CD80;MX1;HLA-B;ARHGAP27;AP5B1;ICAM1;IFIH1;SOCS1;DRAM1;OAS1;TNIP1;RASSF5;MAPKAPK2;ITGAX;IRF7;IRF5	Rare_Diseases_GeneRIF_ARCHS4_Predictions
Hodgkin lymphoma	21/200	2.77902e-08	3.95177e-07	0	0	4.78333	83.2231	LYN;CD40;NCF1;NCF2;HLA-B;TYK2;ARHGAP27;AP5B1;ICAM1;ARHGAP4;TNIP1;RASSF5;MAPKAPK2;ITGAX;IRF7;IRF5;CSK;FCGR2B;WDFY4;HLA-DRB1;SIPA1	Rare_Diseases_GeneRIF_ARCHS4_Predictions
Human T-cell leukemia virus type 3	21/200	2.77902e-08	3.95177e-07	0	0	4.78333	83.2231	LYN;NCF1;NCF2;HLA-B;HLA-C;IKZF1;TYK2;ARHGAP27;AP5B1;ETS1;ARHGAP4;GAK;PTPRC;TNIP1;PPP6R1;RASSF5;MAPKAPK2;ITGAX;IRF5;CSK;SIPA1	Rare_Diseases_GeneRIF_ARCHS4_Predictions
Idiopathic acute eosinophilic pneumonia	21/200	2.77902e-08	3.95177e-07	0	0	4.78333	83.2231	C1QB;CD40;CCL22;ITGAM;CLEC10A;CD80;MX1;TBC1D2B;ICAM1;GAK;ARHGAP31;SOCS1;OAS1;TNIP1;MAPKAPK2;HLA-DPB1;CDHR5;WDFY4;HLA-DRB1;HLA-DPA1;HLA-DQB1	Rare_Diseases_GeneRIF_ARCHS4_Predictions
Juvenile dermatomyositis	21/200	2.77902e-08	3.95177e-07	0	0	4.78333	83.2231	LYN;CD40;NCF1;NCF2;MX1;HLA-B;AP5B1;ICAM1;IFIH1;ARHGAP31;SOCS1;DRAM1;OAS1;TNIP1;FCGRT;RASSF5;MAPKAPK2;ITGAX;IRF7;IRF5;HLA-DRB1	Rare_Diseases_GeneRIF_ARCHS4_Predictions
Juvenile temporal arteritis	21/200	2.77902e-08	3.95177e-07	0	0	4.78333	83.2231	LYN;IL10;CD40;NCF1;NCF2;CD80;HLA-B;AP5B1;ICAM1;IFIH1;ARHGAP31;SOCS1;DRAM1;OAS1;TNIP1;FCGRT;RASSF5;MAPKAPK2;ITGAX;IRF7;IRF5	Rare_Diseases_GeneRIF_ARCHS4_Predictions
Leukemia B-cell chronic	21/200	2.77902e-08	3.95177e-07	0	0	4.78333	83.2231	LYN;NCF1;NCF2;HLA-B;HLA-C;IKZF1;TYK2;ARHGAP27;AP5B1;ETS1;KIAA0040;ARHGAP4;PTPRC;TNIP1;RASSF5;ITGAX;CD37;IRF5;CSK;HLA-DRB1;SIPA1	Rare_Diseases_GeneRIF_ARCHS4_Predictions
Lipoid proteinosis of Urbach and Wiethe	21/200	2.77902e-08	3.95177e-07	0	0	4.78333	83.2231	HLA-B;IKZF1;TYK2;ARHGAP27;ETS1;DEF6;KLF2;ARHGAP4;GAK;ACAP1;TNIP1;FCGRT;PPP6R1;RASSF5;MAPKAPK2;ITGAX;CD37;IRF5;CSK;SIPA1;CTSB	Rare_Diseases_GeneRIF_ARCHS4_Predictions
Lymphocytes absent	21/200	2.77902e-08	3.95177e-07	0	0	4.78333	83.2231	LYN;LRRC25;NCF1;NCF2;HLA-B;HLA-C;IKZF1;TYK2;ARHGAP27;AP5B1;DEF6;SIRPB1;ARHGAP4;PTPRC;TNIP1;RASSF5;ITGAX;CD37;IRF5;CSK;SIPA1	Rare_Diseases_GeneRIF_ARCHS4_Predictions
Lymphocytic vasculitis	21/200	2.77902e-08	3.95177e-07	0	0	4.78333	83.2231	LYN;CD40;ITGAM;NCF1;NCF2;HLA-B;ARHGAP27;ICAM1;ARHGAP4;SOCS1;PTPRC;OAS1;TNIP1;FCGRT;RASSF5;ITGAX;IRF7;IRF5;CSK;HLA-DRB1;SIPA1	Rare_Diseases_GeneRIF_ARCHS4_Predictions
Lymphoproliferative syndrome X-linked 1	21/200	2.77902e-08	3.95177e-07	0	0	4.78333	83.2231	LYN;LRRC25;ITGAM;NCF1;NCF2;HLA-B;HLA-C;SIRPB2;IKZF1;ARHGAP27;DEF6;SIRPB1;ARHGAP4;ACAP1;PTPRC;ATG16L2;RASSF5;ITGAX;CD37;CSK;SIPA1	Rare_Diseases_GeneRIF_ARCHS4_Predictions
MHC class 1 deficiency	21/200	2.77902e-08	3.95177e-07	0	0	4.78333	83.2231	LYN;LRRC25;NCF1;NCF2;MX1;HLA-B;ARHGAP27;AP5B1;ICAM1;ARHGAP4;OAS1;TNIP1;RASSF5;HLA-DPB1;ITGAX;IRF7;IRF5;CSK;FCGR2B;FCGR2C;HLA-DRB1	Rare_Diseases_GeneRIF_ARCHS4_Predictions
Microscopic polyangiitis	21/200	2.77902e-08	3.95177e-07	0	0	4.78333	83.2231	LYN;LRRC25;CD40;ITGAM;NCF1;NCF2;HLA-B;HLA-C;SIRPB2;ARHGAP27;AP5B1;SIRPB1;ARHGAP4;TNIP1;FCGRT;RASSF5;ITGAX;IRF5;CSK;FCGR2C;SIPA1	Rare_Diseases_GeneRIF_ARCHS4_Predictions
Mixed connective tissue disease	21/200	2.77902e-08	3.95177e-07	0	0	4.78333	83.2231	LRRC25;NCF1;NCF2;HLA-B;TBC1D2B;TYK2;ARHGAP27;AP5B1;ICAM1;ARHGAP4;GAK;TNIP1;FCGRT;MAPKAPK2;ITGAX;IRF7;SDF4;IRF5;CSK;SIPA1;MAP3K11	Rare_Diseases_GeneRIF_ARCHS4_Predictions
Mumps	21/200	2.77902e-08	3.95177e-07	0	0	4.78333	83.2231	LYN;CD40;NCF1;NCF2;MX1;HLA-B;ARHGAP27;AP5B1;ICAM1;IFIH1;SOCS1;OAS1;TNIP1;FCGRT;RASSF5;MAPKAPK2;HLA-DPB1;ITGAX;IRF7;IRF5;HLA-DRB1	Rare_Diseases_GeneRIF_ARCHS4_Predictions
Parapsoriasis	21/200	2.77902e-08	3.95177e-07	0	0	4.78333	83.2231	LYN;LRRC25;ITGAM;GCA;NCF1;NCF2;HLA-B;HLA-C;SIRPB2;TYK2;ARHGAP27;AP5B1;SIRPB1;PTPRC;FCGR3B;ATG16L2;RASSF5;ITGAX;CSK;SIPA1;SIGLEC5	Rare_Diseases_GeneRIF_ARCHS4_Predictions
Pediatric ulcerative colitis	21/200	2.77902e-08	3.95177e-07	0	0	4.78333	83.2231	LYN;LRRC25;CD40;ITGAM;NCF1;NCF2;HLA-B;HLA-C;ARHGAP27;AP5B1;ICAM1;ARHGAP4;TNIP1;FCGRT;RASSF5;MAPKAPK2;ITGAX;IRF5;CSK;SIPA1;SIGLEC5	Rare_Diseases_GeneRIF_ARCHS4_Predictions
Pityriasis rubra pilaris	21/200	2.77902e-08	3.95177e-07	0	0	4.78333	83.2231	LYN;LRRC25;NCF1;NCF2;HLA-B;IKZF1;TYK2;ARHGAP27;ETS1;KIAA0040;DEF6;ARHGAP4;ACAP1;PTPRC;ATG16L2;TNIP1;RASSF5;ITGAX;CD37;CSK;SIPA1	Rare_Diseases_GeneRIF_ARCHS4_Predictions
Pneumonia eosinophilic	21/200	2.77902e-08	3.95177e-07	0	0	4.78333	83.2231	LYN;LRRC25;ITGAM;NCF1;NCF2;HLA-B;HLA-C;TYK2;ARHGAP27;AP5B1;ICAM1;ARHGAP4;TNIP1;FCGRT;RASSF5;MAPKAPK2;ITGAX;IRF5;CSK;SIPA1;SIGLEC5	Rare_Diseases_GeneRIF_ARCHS4_Predictions
Polyarthritis systemic	21/200	2.77902e-08	3.95177e-07	0	0	4.78333	83.2231	LYN;LRRC25;CD40;NCF1;NCF2;HLA-B;ARHGAP27;AP5B1;ICAM1;ARHGAP4;OAS1;TNIP1;FCGRT;RASSF5;MAPKAPK2;ITGAX;IRF7;IRF5;CSK;HLA-DRB1;SIPA1	Rare_Diseases_GeneRIF_ARCHS4_Predictions
Rasmussen encephalitis	21/200	2.77902e-08	3.95177e-07	0	0	4.78333	83.2231	LYN;CD40;NCF1;NCF2;MX1;HLA-B;ARHGAP27;AP5B1;ICAM1;IFIH1;GAK;ARHGAP31;OAS1;TNIP1;FCGRT;MAPKAPK2;ITGAX;IRF7;IRF5;CSK;HLA-DRB1	Rare_Diseases_GeneRIF_ARCHS4_Predictions
Relapsing polychondritis	21/200	2.77902e-08	3.95177e-07	0	0	4.78333	83.2231	LYN;LRRC25;CD40;NCF1;NCF2;HLA-C;ARHGAP27;AP5B1;AIF1;ICAM1;TNIP1;FCGRT;RASSF5;HLA-DPB1;ITGAX;IRF7;HLA-DRA;IRF5;FCGR2B;HLA-DRB1;HLA-DPA1	Rare_Diseases_GeneRIF_ARCHS4_Predictions
Still's disease adult onset	21/200	2.77902e-08	3.95177e-07	0	0	4.78333	83.2231	LYN;LRRC25;CD40;ITGAM;NCF1;NCF2;HLA-B;ARHGAP27;AP5B1;ICAM1;ARHGAP4;OAS1;TNIP1;FCGRT;RASSF5;ITGAX;IRF7;IRF5;CSK;HLA-DRB1;SIPA1	Rare_Diseases_GeneRIF_ARCHS4_Predictions
T-Lymphocytopenia	21/200	2.77902e-08	3.95177e-07	0	0	4.78333	83.2231	LRRC25;NCF1;TCF7;LEF1;HLA-B;HLA-C;IKZF1;ARHGAP27;ETS1;BACH2;DEF6;KLF2;ARHGAP4;ACAP1;PTPRC;ATG16L2;RASSF5;CD37;CSK;IL7R;SIPA1	Rare_Diseases_GeneRIF_ARCHS4_Predictions
Temporal arteritis	21/200	2.77902e-08	3.95177e-07	0	0	4.78333	83.2231	LYN;IL10;CD40;NCF1;NCF2;CD80;HLA-B;AP5B1;ICAM1;IFIH1;ARHGAP31;SOCS1;DRAM1;OAS1;TNIP1;FCGRT;RASSF5;MAPKAPK2;ITGAX;IRF7;IRF5	Rare_Diseases_GeneRIF_ARCHS4_Predictions
Tetanus	21/200	2.77902e-08	3.95177e-07	0	0	4.78333	83.2231	LYN;LRRC25;ITGAM;NCF1;NCF2;HLA-B;HLA-C;TYK2;ARHGAP27;AP5B1;ARHGAP4;TNIP1;FCGRT;RASSF5;HLA-DPB1;ITGAX;CD37;IRF5;CSK;HLA-DRB1;SIPA1	Rare_Diseases_GeneRIF_ARCHS4_Predictions
Tuberculous meningitis	21/200	2.77902e-08	3.95177e-07	0	0	4.78333	83.2231	LYN;LRRC25;ITGAM;NCF1;NCF2;HLA-B;HLA-C;SIRPB2;TYK2;ARHGAP27;AP5B1;SIRPB1;ARHGAP4;ATG16L2;TNIP1;FCGRT;RASSF5;ITGAX;CSK;SIPA1;SIGLEC5	Rare_Diseases_GeneRIF_ARCHS4_Predictions
Van Den Bosch syndrome	21/200	2.77902e-08	3.95177e-07	0	0	4.78333	83.2231	LYN;LRRC25;GCA;NCF1;NCF2;HLA-B;HLA-C;SIRPB2;ARHGAP27;AP5B1;SIRPB1;PTPRC;ATG16L2;TNIP1;RASSF5;ITGAX;IRF5;CSK;FCGR2C;SIPA1;SIGLEC5	Rare_Diseases_GeneRIF_ARCHS4_Predictions
West nile virus	21/200	2.77902e-08	3.95177e-07	0	0	4.78333	83.2231	LYN;CD40;NCF1;NCF2;MX1;HLA-B;ARHGAP27;IFIT1;AP5B1;USP18;ICAM1;IFIH1;SOCS1;OAS1;TNIP1;FCGRT;MAPKAPK2;ITGAX;IRF7;IRF5;CSK	Rare_Diseases_GeneRIF_ARCHS4_Predictions
X-linked agammaglobulinemia	21/200	2.77902e-08	3.95177e-07	0	0	4.78333	83.2231	LYN;LRRC25;NCF1;NCF2;HLA-B;IKZF1;ARHGAP27;AP5B1;KIAA0040;ARHGAP4;PTPRC;TNIP1;RASSF5;ITGAX;IRF7;CD37;IRF5;CSK;FCGR2B;HLA-DRB1;SIPA1	Rare_Diseases_GeneRIF_ARCHS4_Predictions
X-linked hypohidrotic ectodermal dysplasia	21/200	2.77902e-08	3.95177e-07	0	0	4.78333	83.2231	CD40;TNFRSF13B;NCF1;HLA-B;HLA-C;TYK2;ARHGAP27;DEF6;ARHGAP4;GAK;STIM1;IRF3;TNIP1;PPP6R1;RASSF5;IRF7;CD37;IRF5;CSK;SIPA1;HLA-DQB1	Rare_Diseases_GeneRIF_ARCHS4_Predictions
Liver Cirrhosis, Biliary	7/13	8.22639e-09	4.05835e-07	0	0	46.6165	867.808	RAD51B;TIMMDC1;NAB1;CLEC16A;IKZF3;TNPO3;IL12RB2	dbGaP
Cell adhesion molecules	18/148	2.8371e-08	4.0606e-07	0	0	5.62409	97.7349	HLA-DRB5;CD40;ITGAM;CD80;HLA-B;HLA-C;ICAM1;PTPRC;CLDN23;HLA-DPB1;HLA-DRA;CTLA4;CD226;CD58;HLA-DQA1;HLA-DRB1;HLA-DPA1;HLA-DQB1	KEGG_2021_Human
Plasma cell - Lymph Node	16/104	5.58038e-09	4.07368e-07	0	0	7.37028	140.065	IL10;CD40;TNFRSF13B;LRRC18;PRKCB;CD80;CXORF21;TCF7;FCRL4;CXCR5;PRDM1;ETS1;PTPRC;IRF8;TLR7;WDFY4	HuBMAP_ASCTplusB_augmented_2022
Systemic lupus erythematosus	18/139	1.04677e-08	4.3854e-07	0	0	6.04522	111.081	IL10;C1QB;HLA-DRB5;CD40;CD80;C2;C4B;C3;FCGR3B;FCGR2A;HLA-DPB1;HLA-DRA;FCGR2B;FCGR2C;HLA-DQA1;HLA-DRB1;HLA-DPA1;HLA-DQB1	BioPlanet_2019
Psoriasis Vulgaris	9/28	1.47287e-08	4.43852e-07	0	0	18.9922	342.495	TNIP1;LINC02571;HLA-B;REL-DT;TNFAIP3;TYK2;ETS1;UBE2L3;MUC22	GeDiPNet_2023
Multiple Sclerosis	14/82	1.27067e-08	4.44231e-07	0	0	8.31962	151.26	SLC44A4;SPEF2;TNXB;NOTCH4;HLA-DRB9;CLEC16A;PSORS1C1;C2;HLA-DRA;CD58;IL7R;HLA-DQB2;CFB;HLA-DQA1	dbGaP
Scleroderma, Systemic	6/9	1.75869e-08	4.44231e-07	0	0	79.7628	1424.25	NOTCH4;STAT4;HLA-DPB1;HLA-DRA;TNPO3;HLA-DPA1	dbGaP
Arthritis, Rheumatoid	12/59	1.80094e-08	4.44231e-07	0	0	10.2857	183.419	BLK;SPRED2;CD40;PRKCB;STAT4;TNFAIP3;CTLA4;ARID5B;PLD4;PTPN22;SH2B3;TNPO3	dbGaP
Acute myeloblastic leukemia type 1	21/200	2.77902e-08	4.47759e-07	0	0	4.78333	83.2231	LYN;ITGAM;NCF1;NCF2;HLA-B;TBC1D2B;IKZF1;TYK2;ARHGAP27;AP5B1;ARHGAP4;GAK;TNIP1;FCGRT;PPP6R1;RASSF5;MAPKAPK2;ITGAX;IRF5;CSK;SIPA1	Rare_Diseases_AutoRIF_ARCHS4_Predictions
Aicardi syndrome	21/200	2.77902e-08	4.47759e-07	0	0	4.78333	83.2231	LYN;IL10;CD40;NCF2;CD80;MX1;IFIT1;AP5B1;USP18;ICAM1;IFIH1;ARHGAP31;SOCS1;DRAM1;OAS1;TNIP1;ITGAX;IRF7;IRF5;FCGR2B;FCGR2C	Rare_Diseases_AutoRIF_ARCHS4_Predictions
Allergic angiitis	21/200	2.77902e-08	4.47759e-07	0	0	4.78333	83.2231	LYN;LRRC25;ITGAM;NCF1;NCF2;HLA-B;HLA-C;TYK2;ARHGAP27;AP5B1;ARHGAP4;GAK;TNIP1;FCGRT;RASSF5;MAPKAPK2;ITGAX;IRF5;CSK;HLA-DRB1;SIPA1	Rare_Diseases_AutoRIF_ARCHS4_Predictions
Alopecia immunodeficiency	21/200	2.77902e-08	4.47759e-07	0	0	4.78333	83.2231	LYN;LRRC25;NCF1;NCF2;HLA-B;HLA-C;IKZF1;TYK2;ARHGAP27;AP5B1;DEF6;ARHGAP4;GAK;TNIP1;PPP6R1;RASSF5;ITGAX;CD37;IRF5;CSK;SIPA1	Rare_Diseases_AutoRIF_ARCHS4_Predictions
Alveolitis extrinsic allergic	21/200	2.77902e-08	4.47759e-07	0	0	4.78333	83.2231	LYN;LRRC25;ITGAM;NCF1;NCF2;HLA-B;HLA-C;TYK2;ARHGAP27;AP5B1;ICAM1;ARHGAP4;TNIP1;FCGRT;RASSF5;MAPKAPK2;ITGAX;IRF5;CSK;HLA-DRB1;SIPA1	Rare_Diseases_AutoRIF_ARCHS4_Predictions
Angiofollicular lymph hyperplasia	21/200	2.77902e-08	4.47759e-07	0	0	4.78333	83.2231	LYN;NCF1;NCF2;HLA-B;TBC1D2B;TYK2;ARHGAP27;AP5B1;KIAA0040;ARHGAP4;GAK;OAS1;TNIP1;FCGRT;PPP6R1;RASSF5;MAPKAPK2;ITGAX;IRF5;CSK;SIPA1	Rare_Diseases_AutoRIF_ARCHS4_Predictions
Angioimmunoblastic lymphadenopathy with dysproteinemia	21/200	2.77902e-08	4.47759e-07	0	0	4.78333	83.2231	LYN;NCF1;HLA-B;IKZF1;TYK2;ARHGAP27;ETS1;DEF6;ARHGAP4;GAK;ACAP1;SOCS1;PTPRC;TNIP1;PPP6R1;RASSF5;CD37;IRF5;CSK;HLA-DRB1;SIPA1	Rare_Diseases_AutoRIF_ARCHS4_Predictions
Autoimmune Inner Ear disease	21/200	2.77902e-08	4.47759e-07	0	0	4.78333	83.2231	LYN;LRRC25;CD40;NCF1;NCF2;HLA-B;TYK2;ARHGAP27;AP5B1;ARHGAP4;GAK;TNIP1;FCGRT;RASSF5;MAPKAPK2;ITGAX;IRF5;CSK;FCGR2B;HLA-DRB1;SIPA1	Rare_Diseases_AutoRIF_ARCHS4_Predictions
Caspase-8 deficiency	21/200	2.77902e-08	4.47759e-07	0	0	4.78333	83.2231	LYN;NCF1;NCF2;HLA-B;HLA-C;IKZF1;TYK2;ARHGAP27;AP5B1;ETS1;DEF6;ARHGAP4;GAK;PTPRC;TNIP1;RASSF5;ITGAX;IRF7;IRF5;CSK;SIPA1	Rare_Diseases_AutoRIF_ARCHS4_Predictions
Chediak-Higashi syndrome	21/200	2.77902e-08	4.47759e-07	0	0	4.78333	83.2231	LYN;LRRC25;ITGAM;NCF1;NCF2;HLA-B;TBC1D2B;TYK2;ARHGAP27;AP5B1;ARHGAP4;GAK;TNIP1;FCGRT;RASSF5;MAPKAPK2;ITGAX;IRF5;CSK;SIPA1;MAP3K11	Rare_Diseases_AutoRIF_ARCHS4_Predictions
Chikungunya	21/200	2.77902e-08	4.47759e-07	0	0	4.78333	83.2231	LYN;CD40;NCF2;MX1;HLA-B;TYK2;AP5B1;ICAM1;C2;IFIH1;GAK;SOCS1;OAS1;TNIP1;FCGRT;MAPKAPK2;IRF7;SDF4;IRF5;CSK;HLA-DRB1	Rare_Diseases_AutoRIF_ARCHS4_Predictions
Chronic myelomonocytic leukemia	21/200	2.77902e-08	4.47759e-07	0	0	4.78333	83.2231	LYN;NCF1;NCF2;HLA-B;TBC1D2B;TYK2;ARHGAP27;AP5B1;ICAM1;ARHGAP4;GAK;TNIP1;FCGRT;PPP6R1;RASSF5;MAPKAPK2;ITGAX;IRF7;IRF5;CSK;SIPA1	Rare_Diseases_AutoRIF_ARCHS4_Predictions
Churg Strauss syndrome	21/200	2.77902e-08	4.47759e-07	0	0	4.78333	83.2231	LYN;LRRC25;ITGAM;NCF1;NCF2;HLA-B;HLA-C;TYK2;ARHGAP27;AP5B1;ARHGAP4;GAK;TNIP1;FCGRT;RASSF5;MAPKAPK2;ITGAX;IRF5;CSK;HLA-DRB1;SIPA1	Rare_Diseases_AutoRIF_ARCHS4_Predictions
Classic Kaposi sarcoma	21/200	2.77902e-08	4.47759e-07	0	0	4.78333	83.2231	LYN;LRRC25;CD40;NCF1;NCF2;HLA-B;ARHGAP27;AP5B1;ICAM1;ARHGAP31;OAS1;TNIP1;FCGRT;RASSF5;MAPKAPK2;ITGAX;IRF7;IRF5;CSK;HLA-DRB1;CTSB	Rare_Diseases_AutoRIF_ARCHS4_Predictions
Cogan's syndrome	21/200	2.77902e-08	4.47759e-07	0	0	4.78333	83.2231	ITGAM;NCF2;DOT1L;HLA-B;TBC1D2B;IKZF1;TYK2;ARHGAP27;PHRF1;AP5B1;ICAM1;ARHGAP4;GAK;SOCS1;TNIP1;PPP6R1;RASSF5;MAPKAPK2;ITGAX;IRF5;CSK	Rare_Diseases_AutoRIF_ARCHS4_Predictions
Cold agglutinin disease	21/200	2.77902e-08	4.47759e-07	0	0	4.78333	83.2231	LYN;NCF1;NCF2;HLA-B;HLA-C;TBC1D2B;IKZF1;TYK2;ARHGAP27;AP5B1;KIAA0040;ARHGAP4;GAK;TNIP1;FCGRT;RASSF5;MAPKAPK2;ITGAX;IRF5;CSK;SIPA1	Rare_Diseases_AutoRIF_ARCHS4_Predictions
Compartment syndrome	21/200	2.77902e-08	4.47759e-07	0	0	4.78333	83.2231	LYN;NCF2;HLA-B;TBC1D2B;TYK2;ARHGAP27;AP5B1;ICAM1;ARHGAP4;GAK;SOCS1;TNIP1;FCGRT;PPP6R1;RASSF5;MAPKAPK2;ITGAX;IRF7;IRF5;CSK;MAP3K11	Rare_Diseases_AutoRIF_ARCHS4_Predictions
Congenital varicella syndrome	21/200	2.77902e-08	4.47759e-07	0	0	4.78333	83.2231	LYN;CD40;NCF1;NCF2;HLA-B;TYK2;ARHGAP27;AP5B1;ICAM1;ARHGAP4;GAK;OAS1;TNIP1;FCGRT;RASSF5;MAPKAPK2;ITGAX;IRF7;IRF5;CSK;HLA-DRB1	Rare_Diseases_AutoRIF_ARCHS4_Predictions
Cutaneous lupus erythematosus	21/200	2.77902e-08	4.47759e-07	0	0	4.78333	83.2231	LYN;CD40;NCF1;NCF2;HLA-B;ARHGAP27;AP5B1;ICAM1;ARHGAP4;OAS1;TNIP1;FCGRT;RASSF5;MAPKAPK2;ITGAX;IRF7;IRF5;CSK;FCGR2B;HLA-DRB1;SIPA1	Rare_Diseases_AutoRIF_ARCHS4_Predictions
Cytomegalovirus retinitis	21/200	2.77902e-08	4.47759e-07	0	0	4.78333	83.2231	LYN;LRRC25;NCF1;NCF2;HLA-B;HLA-C;TBC1D2B;TYK2;ARHGAP27;AP5B1;ICAM1;ARHGAP4;GAK;TNIP1;FCGRT;RASSF5;MAPKAPK2;ITGAX;IRF5;CSK;SIPA1	Rare_Diseases_AutoRIF_ARCHS4_Predictions
Dermal eccrine cylindroma	21/200	2.77902e-08	4.47759e-07	0	0	4.78333	83.2231	LYN;NCF2;HLA-B;TBC1D2B;IKZF1;TYK2;ARHGAP27;AP5B1;ETS1;ICAM1;ARHGAP4;GAK;SOCS1;PTPRC;TNIP1;PPP6R1;RASSF5;MAPKAPK2;IRF5;CSK;SIPA1	Rare_Diseases_AutoRIF_ARCHS4_Predictions
Disseminated infection with mycobacterium avium complex	21/200	2.77902e-08	4.47759e-07	0	0	4.78333	83.2231	LYN;LRRC25;ITGAM;NCF1;NCF2;HLA-B;AP5B1;AIF1;ICAM1;ARHGAP4;TNIP1;FCGRT;RASSF5;HLA-DPB1;ITGAX;GRB2;IRF5;CSK;FCGR2B;HLA-DRB1;CTSB	Rare_Diseases_AutoRIF_ARCHS4_Predictions
Erythema nodosum familial	21/200	2.77902e-08	4.47759e-07	0	0	4.78333	83.2231	LYN;LRRC25;NCF1;NCF2;HLA-B;HLA-C;SIRPB2;TYK2;ARHGAP27;AP5B1;SIRPB1;ARHGAP4;ATG16L2;TNIP1;RASSF5;ITGAX;CD37;IRF5;CSK;SIPA1;SIGLEC5	Rare_Diseases_AutoRIF_ARCHS4_Predictions
Familial cylindromatosis	21/200	2.77902e-08	4.47759e-07	0	0	4.78333	83.2231	LYN;NCF2;HLA-B;TBC1D2B;IKZF1;TYK2;ARHGAP27;AP5B1;ETS1;ICAM1;ARHGAP4;GAK;SOCS1;PTPRC;TNIP1;PPP6R1;RASSF5;MAPKAPK2;IRF5;CSK;SIPA1	Rare_Diseases_AutoRIF_ARCHS4_Predictions
Familial eosinophilia	21/200	2.77902e-08	4.47759e-07	0	0	4.78333	83.2231	LYN;LRRC25;ITGAM;NCF1;NCF2;HLA-B;IKZF1;TYK2;ARHGAP27;AIF1;ARHGAP4;FCGRT;RASSF5;ITGAX;GRB2;CD37;IRF5;CSK;FCGR2B;HLA-DRB1;SIPA1	Rare_Diseases_AutoRIF_ARCHS4_Predictions
Gastric lymphoma	21/200	2.77902e-08	4.47759e-07	0	0	4.78333	83.2231	LYN;NCF1;NCF2;HLA-B;IKZF1;TYK2;ARHGAP27;AP5B1;ARHGAP4;GAK;TNIP1;PPP6R1;RASSF5;MAPKAPK2;ITGAX;IRF7;CD37;IRF5;CSK;HLA-DRB1;SIPA1	Rare_Diseases_AutoRIF_ARCHS4_Predictions
Geographic tongue	21/200	2.77902e-08	4.47759e-07	0	0	4.78333	83.2231	LYN;LRRC25;ITGAM;NCF1;NCF2;HLA-B;HLA-C;SIRPB2;TYK2;ARHGAP27;AP5B1;SIRPB1;ARHGAP4;ATG16L2;TNIP1;FCGRT;RASSF5;ITGAX;CSK;SIPA1;SIGLEC5	Rare_Diseases_AutoRIF_ARCHS4_Predictions
Hantavirus pulmonary syndrome	21/200	2.77902e-08	4.47759e-07	0	0	4.78333	83.2231	LYN;CD40;NCF1;NCF2;HLA-B;TYK2;ARHGAP27;AP5B1;ICAM1;GAK;OAS1;TNIP1;FCGRT;RASSF5;MAPKAPK2;ITGAX;IRF7;SDF4;IRF5;CSK;SIPA1	Rare_Diseases_AutoRIF_ARCHS4_Predictions
Hepatitis E	21/200	2.77902e-08	4.47759e-07	0	0	4.78333	83.2231	LYN;CD40;NCF1;NCF2;MX1;HLA-B;AP5B1;ICAM1;C2;IFIH1;GAK;SOCS1;OAS1;TNIP1;FCGRT;MAPKAPK2;ITGAX;IRF7;IRF5;HLA-DRB1;CTSB	Rare_Diseases_AutoRIF_ARCHS4_Predictions
Herpetic keratitis	21/200	2.77902e-08	4.47759e-07	0	0	4.78333	83.2231	LYN;IL10;CD40;NCF1;NCF2;HLA-B;AP5B1;ICAM1;IFIH1;SOCS1;DRAM1;OAS1;TNIP1;FCGRT;RASSF5;MAPKAPK2;ITGAX;IRF7;IRF5;HLA-DRB1;CTSB	Rare_Diseases_AutoRIF_ARCHS4_Predictions
Human parvovirus B19 infection	21/200	2.77902e-08	4.47759e-07	0	0	4.78333	83.2231	LYN;LRRC25;ITGAM;NCF1;NCF2;HLA-B;TYK2;ARHGAP27;AP5B1;ICAM1;ARHGAP4;GAK;TNIP1;FCGRT;PPP6R1;RASSF5;MAPKAPK2;ITGAX;IRF5;CSK;SIPA1	Rare_Diseases_AutoRIF_ARCHS4_Predictions
Idiopathic myopathy	21/200	2.77902e-08	4.47759e-07	0	0	4.78333	83.2231	LYN;CD40;NCF1;NCF2;AP5B1;ICAM1;IFIH1;GAK;ARHGAP31;SOCS1;DRAM1;OAS1;TNIP1;FCGRT;MAPKAPK2;ITGAX;IRF7;IRF5;FCGR2B;HLA-DRB1;CTSB	Rare_Diseases_AutoRIF_ARCHS4_Predictions
Immunodysregulation polyendocrinopathy and enteropathy X-linked	21/200	2.77902e-08	4.47759e-07	0	0	4.78333	83.2231	LYN;HLA-B;TBC1D2B;IKZF1;TYK2;ARHGAP27;AP5B1;ETS1;DEF6;ICAM1;ARHGAP4;GAK;SOCS1;TNIP1;PPP6R1;RASSF5;MAPKAPK2;IRF7;IRF5;CSK;SIPA1	Rare_Diseases_AutoRIF_ARCHS4_Predictions
Interferon gamma receptor 1 deficiency	21/200	2.77902e-08	4.47759e-07	0	0	4.78333	83.2231	LYN;LRRC25;CD40;NCF1;NCF2;HLA-B;ARHGAP27;AP5B1;ICAM1;ARHGAP4;SOCS1;OAS1;TNIP1;FCGRT;RASSF5;MAPKAPK2;ITGAX;IRF7;IRF5;CSK;HLA-DRB1	Rare_Diseases_AutoRIF_ARCHS4_Predictions
Keshan disease	21/200	2.77902e-08	4.47759e-07	0	0	4.78333	83.2231	LYN;NCF2;HLA-B;TBC1D2B;TYK2;ARHGAP27;AP5B1;ARHGAP4;GAK;TNIP1;FCGRT;PPP6R1;MAPKAPK2;HLA-DPB1;ITGAX;SDF4;GRB2;IRF5;CSK;HLA-DRB1;MAP3K11	Rare_Diseases_AutoRIF_ARCHS4_Predictions
Large granular lymphocyte leukemia	21/200	2.77902e-08	4.47759e-07	0	0	4.78333	83.2231	LYN;LRRC25;NCF1;NCF2;HLA-B;HLA-C;IKZF1;TYK2;ARHGAP27;AP5B1;ETS1;DEF6;ARHGAP4;ACAP1;PTPRC;TNIP1;RASSF5;ITGAX;CD37;CSK;SIPA1	Rare_Diseases_AutoRIF_ARCHS4_Predictions
Late acute graft versus host disease	21/200	2.77902e-08	4.47759e-07	0	0	4.78333	83.2231	LYN;CD40;NCF1;NCF2;HLA-B;ARHGAP27;ICAM1;ARHGAP4;IFIH1;GAK;SOCS1;OAS1;TNIP1;FCGRT;RASSF5;MAPKAPK2;ITGAX;IRF7;IRF5;CSK;HLA-DRB1	Rare_Diseases_AutoRIF_ARCHS4_Predictions
Lymphoma large-cell	21/200	2.77902e-08	4.47759e-07	0	0	4.78333	83.2231	LYN;NCF1;NCF2;HLA-B;IKZF1;TYK2;ARHGAP27;AP5B1;ETS1;KIAA0040;DEF6;ARHGAP4;PTPRC;TNIP1;PPP6R1;RASSF5;ITGAX;CD37;IRF5;CSK;SIPA1	Rare_Diseases_AutoRIF_ARCHS4_Predictions
Lymphosarcoma	21/200	2.77902e-08	4.47759e-07	0	0	4.78333	83.2231	LYN;NCF1;NCF2;HLA-B;IKZF1;TYK2;ARHGAP27;AP5B1;ETS1;DEF6;ARHGAP4;ACAP1;PTPRC;TNIP1;PPP6R1;RASSF5;ITGAX;CD37;IRF5;CSK;SIPA1	Rare_Diseases_AutoRIF_ARCHS4_Predictions
Microscopic polyangiitis	21/200	2.77902e-08	4.47759e-07	0	0	4.78333	83.2231	LYN;LRRC25;ITGAM;NCF1;NCF2;HLA-B;SIRPB2;TYK2;ARHGAP27;AP5B1;SIRPB1;ARHGAP4;TNIP1;FCGRT;RASSF5;ITGAX;IRF5;CSK;FCGR2C;SIPA1;SIGLEC5	Rare_Diseases_AutoRIF_ARCHS4_Predictions
Mikulicz disease	21/200	2.77902e-08	4.47759e-07	0	0	4.78333	83.2231	LYN;C1QB;LRRC25;ITGAM;NCF1;NCF2;HLA-B;ARHGAP27;AP5B1;ICAM1;C2;ARHGAP4;TNIP1;FCGRT;RASSF5;ITGAX;IRF5;FCGR2B;FCGR2C;HLA-DRB1;CTSB	Rare_Diseases_AutoRIF_ARCHS4_Predictions
Mounier-Kuhn syndrome	21/200	2.77902e-08	4.47759e-07	0	0	4.78333	83.2231	LYN;LRRC25;NCF2;HLA-B;SIRPB2;IKZF1;TYK2;ARHGAP27;AP5B1;LYST;ETS1;SIRPB1;ARHGAP4;GAK;PTPRC;ATG16L2;PPP6R1;RASSF5;ITGAX;CSK;SIPA1	Rare_Diseases_AutoRIF_ARCHS4_Predictions
Neuromyelitis optica spectrum disorder	21/200	2.77902e-08	4.47759e-07	0	0	4.78333	83.2231	LYN;CD40;NCF2;MX1;HLA-B;ICAM1;ARHGAP31;SOCS1;OAS1;TNIP1;FCGRT;RASSF5;HLA-DPB1;ITGAX;IRF7;IRF5;FCGR2B;HLA-DRB1;CTSB;HLA-DPA1;HLA-DQB1	Rare_Diseases_AutoRIF_ARCHS4_Predictions
Neutrophil-specific granule deficiency	21/200	2.77902e-08	4.47759e-07	0	0	4.78333	83.2231	LYN;LRRC25;ITGAM;NCF1;NCF2;HLA-B;SIRPB2;TYK2;ARHGAP27;AP5B1;SIRPB1;ARHGAP4;ATG16L2;FCGRT;PPP6R1;RASSF5;ITGAX;GRB2;CSK;SIPA1;SIGLEC5	Rare_Diseases_AutoRIF_ARCHS4_Predictions
Omenn syndrome	21/200	2.77902e-08	4.47759e-07	0	0	4.78333	83.2231	LYN;NCF1;NCF2;HLA-B;IKZF1;TYK2;ARHGAP27;AP5B1;DEF6;ARHGAP4;PTPRC;TNIP1;RASSF5;MAPKAPK2;ITGAX;IRF7;CD37;IRF5;CSK;HLA-DRB1;SIPA1	Rare_Diseases_AutoRIF_ARCHS4_Predictions
Pediatric T-cell leukemia	21/200	2.77902e-08	4.47759e-07	0	0	4.78333	83.2231	LYN;NCF1;NCF2;HLA-B;IKZF1;TYK2;ARHGAP27;AP5B1;ETS1;DEF6;ARHGAP4;ACAP1;PTPRC;TNIP1;PPP6R1;RASSF5;ITGAX;CD37;IRF5;CSK;SIPA1	Rare_Diseases_AutoRIF_ARCHS4_Predictions
Periarteritis nodosa	21/200	2.77902e-08	4.47759e-07	0	0	4.78333	83.2231	LYN;LRRC25;ITGAM;NCF1;NCF2;HLA-B;HLA-C;SIRPB2;TBC1D2B;TYK2;ARHGAP27;AP5B1;SIRPB1;TNIP1;FCGRT;RASSF5;MAPKAPK2;ITGAX;CSK;FCGR2C;SIGLEC5	Rare_Diseases_AutoRIF_ARCHS4_Predictions
Polymyositis	21/200	2.77902e-08	4.47759e-07	0	0	4.78333	83.2231	LYN;CD40;NCF1;NCF2;HLA-B;ICAM1;IFIH1;SOCS1;DRAM1;OAS1;TNIP1;FCGRT;RASSF5;MAPKAPK2;HLA-DPB1;ITGAX;IRF7;IRF5;CSK;FCGR2B;HLA-DRB1	Rare_Diseases_AutoRIF_ARCHS4_Predictions
Post-transplant lymphoproliferative disease	21/200	2.77902e-08	4.47759e-07	0	0	4.78333	83.2231	LYN;CD40;NCF1;NCF2;HLA-B;IKZF1;TYK2;ARHGAP27;AP5B1;ICAM1;ARHGAP4;GAK;PTPRC;TNIP1;RASSF5;MAPKAPK2;ITGAX;IRF7;IRF5;CSK;SIPA1	Rare_Diseases_AutoRIF_ARCHS4_Predictions
Primary effusion lymphoma	21/200	2.77902e-08	4.47759e-07	0	0	4.78333	83.2231	LYN;NCF1;NCF2;HLA-B;TBC1D2B;IKZF1;TYK2;ARHGAP27;AP5B1;KIAA0040;ARHGAP4;GAK;TNIP1;PPP6R1;RASSF5;MAPKAPK2;ITGAX;IRF5;CSK;HLA-DRB1;SIPA1	Rare_Diseases_AutoRIF_ARCHS4_Predictions
Pyoderma gangrenosum	21/200	2.77902e-08	4.47759e-07	0	0	4.78333	83.2231	LYN;LRRC25;ITGAM;NCF1;NCF2;HLA-B;HLA-C;SIRPB2;ARHGAP27;AP5B1;SIRPB1;ARHGAP4;PTPRC;TNIP1;FCGRT;RASSF5;ITGAX;IRF5;CSK;SIPA1;SIGLEC5	Rare_Diseases_AutoRIF_ARCHS4_Predictions
Rhabditida Infections	21/200	2.77902e-08	4.47759e-07	0	0	4.78333	83.2231	LYN;LRRC25;NCF1;NCF2;HLA-B;HLA-C;TBC1D2B;TYK2;ARHGAP27;AP5B1;SIRPB1;C2;ARHGAP4;TNIP1;FCGRT;RASSF5;MAPKAPK2;ITGAX;CSK;SIPA1;SIGLEC5	Rare_Diseases_AutoRIF_ARCHS4_Predictions
Rhizomelic pseudopolyarthritis	21/200	2.77902e-08	4.47759e-07	0	0	4.78333	83.2231	LYN;CD40;NCF1;NCF2;HLA-B;TYK2;ARHGAP27;AP5B1;ICAM1;ARHGAP4;SOCS1;OAS1;TNIP1;FCGRT;RASSF5;MAPKAPK2;ITGAX;IRF7;IRF5;CSK;HLA-DRB1	Rare_Diseases_AutoRIF_ARCHS4_Predictions
Rubella	21/200	2.77902e-08	4.47759e-07	0	0	4.78333	83.2231	LYN;CD40;NCF1;NCF2;HLA-B;TYK2;ARHGAP27;AP5B1;ICAM1;IFIH1;GAK;OAS1;TNIP1;FCGRT;RASSF5;MAPKAPK2;ITGAX;IRF7;IRF5;CSK;HLA-DRB1	Rare_Diseases_AutoRIF_ARCHS4_Predictions
Scheuermann disease	21/200	2.77902e-08	4.47759e-07	0	0	4.78333	83.2231	LYN;LRRC25;NCF1;NCF2;HLA-B;HLA-C;TYK2;ARHGAP27;AP5B1;ARHGAP4;GAK;OAS1;TNIP1;FCGRT;RASSF5;ITGAX;IRF7;IRF5;CSK;HLA-DRB1;SIPA1	Rare_Diseases_AutoRIF_ARCHS4_Predictions
Severe congenital neutropenia X-linked	21/200	2.77902e-08	4.47759e-07	0	0	4.78333	83.2231	LYN;NCF2;CD80;MX1;HLA-B;AP5B1;ICAM1;IFIH1;ARHGAP31;SOCS1;OAS1;TNIP1;FCGRT;RASSF5;MAPKAPK2;IRF7;GRB2;IRF5;CSK;HLA-DRB1;CTSB	Rare_Diseases_AutoRIF_ARCHS4_Predictions
Severe congenital neutropenia autosomal dominant	21/200	2.77902e-08	4.47759e-07	0	0	4.78333	83.2231	LYN;LRRC25;NCF1;NCF2;HLA-B;TBC1D2B;TYK2;ARHGAP27;AP5B1;ARHGAP4;GAK;ATG16L2;TNIP1;PPP6R1;RASSF5;MAPKAPK2;ITGAX;CSK;SIPA1;MAP3K11;SIGLEC5	Rare_Diseases_AutoRIF_ARCHS4_Predictions
Sezary syndrome	21/200	2.77902e-08	4.47759e-07	0	0	4.78333	83.2231	LYN;NCF1;NCF2;HLA-B;HLA-C;IKZF1;TYK2;ARHGAP27;ETS1;DEF6;ARHGAP4;ACAP1;PTPRC;TNIP1;RASSF5;ITGAX;CD37;IRF5;CSK;HLA-DRB1;SIPA1	Rare_Diseases_AutoRIF_ARCHS4_Predictions
Shwachman-Diamond syndrome	21/200	2.77902e-08	4.47759e-07	0	0	4.78333	83.2231	LYN;NCF1;HLA-B;TBC1D2B;IKZF1;TYK2;ARHGAP27;AP5B1;SCAMP2;ARHGAP4;GAK;TNIP1;PPP6R1;RASSF5;MAPKAPK2;CD37;IRF5;CSK;WDFY4;HLA-DRB1;SIPA1	Rare_Diseases_AutoRIF_ARCHS4_Predictions
Sine scleroderma	21/200	2.77902e-08	4.47759e-07	0	0	4.78333	83.2231	LYN;LRRC25;NCF1;NCF2;HLA-B;HLA-C;TYK2;ARHGAP27;AP5B1;ARHGAP4;GAK;TNIP1;FCGRT;RASSF5;HLA-DPB1;ITGAX;CD37;IRF5;CSK;HLA-DRB1;SIPA1	Rare_Diseases_AutoRIF_ARCHS4_Predictions
Small non-cleaved cell lymphoma	21/200	2.77902e-08	4.47759e-07	0	0	4.78333	83.2231	LYN;NCF1;NCF2;HLA-B;IKZF1;TYK2;ARHGAP27;AP5B1;ETS1;DEF6;ARHGAP4;ACAP1;PTPRC;TNIP1;PPP6R1;RASSF5;ITGAX;CD37;IRF5;CSK;SIPA1	Rare_Diseases_AutoRIF_ARCHS4_Predictions
Spiegler-Brooke syndrome	21/200	2.77902e-08	4.47759e-07	0	0	4.78333	83.2231	LYN;NCF2;HLA-B;TBC1D2B;IKZF1;TYK2;ARHGAP27;AP5B1;ETS1;ICAM1;ARHGAP4;GAK;SOCS1;PTPRC;TNIP1;PPP6R1;RASSF5;MAPKAPK2;IRF5;CSK;SIPA1	Rare_Diseases_AutoRIF_ARCHS4_Predictions
Strongyloidiasis	21/200	2.77902e-08	4.47759e-07	0	0	4.78333	83.2231	LYN;LRRC25;NCF1;NCF2;HLA-B;HLA-C;TBC1D2B;TYK2;ARHGAP27;AP5B1;C2;ARHGAP4;GAK;TNIP1;FCGRT;RASSF5;MAPKAPK2;ITGAX;CSK;SIPA1;MAP3K11	Rare_Diseases_AutoRIF_ARCHS4_Predictions
T-Lymphocytopenia	21/200	2.77902e-08	4.47759e-07	0	0	4.78333	83.2231	LYN;NCF1;NCF2;HLA-B;IKZF1;TYK2;ARHGAP27;ETS1;DEF6;ARHGAP4;ACAP1;PTPRC;TNIP1;RASSF5;ITGAX;IRF7;CD37;IRF5;CSK;IL7R;SIPA1	Rare_Diseases_AutoRIF_ARCHS4_Predictions
Tetanus	21/200	2.77902e-08	4.47759e-07	0	0	4.78333	83.2231	LYN;CD40;NCF1;NCF2;HLA-B;TYK2;ARHGAP27;AP5B1;ICAM1;ARHGAP4;GAK;SOCS1;TNIP1;FCGRT;RASSF5;MAPKAPK2;ITGAX;IRF7;IRF5;CSK;SIPA1	Rare_Diseases_AutoRIF_ARCHS4_Predictions
Tick-borne encephalitis	21/200	2.77902e-08	4.47759e-07	0	0	4.78333	83.2231	LYN;CD40;NCF1;NCF2;MX1;HLA-B;ARHGAP27;AP5B1;ICAM1;IFIH1;GAK;SOCS1;OAS1;TNIP1;FCGRT;RASSF5;MAPKAPK2;ITGAX;IRF7;IRF5;CSK	Rare_Diseases_AutoRIF_ARCHS4_Predictions
Toxic epidermal necrolysis	21/200	2.77902e-08	4.47759e-07	0	0	4.78333	83.2231	LYN;NCF1;NCF2;HLA-B;TBC1D2B;TYK2;ARHGAP27;AP5B1;ICAM1;C2;ARHGAP4;GAK;TNIP1;FCGRT;RASSF5;MAPKAPK2;ITGAX;IRF5;CSK;HLA-DRB1;SIPA1	Rare_Diseases_AutoRIF_ARCHS4_Predictions
Transverse myelitis	21/200	2.77902e-08	4.47759e-07	0	0	4.78333	83.2231	LYN;C1QB;CD40;NCF2;HLA-B;ICAM1;ARHGAP31;SOCS1;DRAM1;OAS1;TNIP1;FCGRT;HLA-DPB1;ITGAX;IRF7;IRF5;FCGR2B;HLA-DRB1;CTSB;HLA-DPA1;HLA-DQB1	Rare_Diseases_AutoRIF_ARCHS4_Predictions
Trichoepithelioma multiple familial 2	21/200	2.77902e-08	4.47759e-07	0	0	4.78333	83.2231	LYN;NCF1;NCF2;HLA-B;IKZF1;TYK2;ARHGAP27;AP5B1;ETS1;DEF6;ARHGAP4;GAK;PTPRC;OAS1;TNIP1;PPP6R1;RASSF5;ITGAX;IRF5;CSK;SIPA1	Rare_Diseases_AutoRIF_ARCHS4_Predictions
Virus associated hemophagocytic syndrome	21/200	2.77902e-08	4.47759e-07	0	0	4.78333	83.2231	LYN;NCF1;NCF2;HLA-B;IKZF1;TYK2;ARHGAP27;AP5B1;ETS1;DEF6;ARHGAP4;SOCS1;PTPRC;TNIP1;RASSF5;ITGAX;IRF7;CD37;IRF5;CSK;SIPA1	Rare_Diseases_AutoRIF_ARCHS4_Predictions
Vogt-Koyanagi-Harada syndrome	21/200	2.77902e-08	4.47759e-07	0	0	4.78333	83.2231	LYN;CD40;NCF1;NCF2;HLA-B;IKZF1;TYK2;ARHGAP27;AP5B1;ARHGAP4;PTPRC;OAS1;TNIP1;RASSF5;ITGAX;IRF7;IRF5;CSK;FCGR2C;HLA-DRB1;SIPA1	Rare_Diseases_AutoRIF_ARCHS4_Predictions
Waldenstrom macroglobulinemia	21/200	2.77902e-08	4.47759e-07	0	0	4.78333	83.2231	LYN;NCF1;NCF2;HLA-B;TBC1D2B;IKZF1;TYK2;ARHGAP27;AP5B1;KIAA0040;ARHGAP4;GAK;TNIP1;PPP6R1;RASSF5;MAPKAPK2;ITGAX;IRF5;CSK;HLA-DRB1;SIPA1	Rare_Diseases_AutoRIF_ARCHS4_Predictions
Wegener's granulomatosis	21/200	2.77902e-08	4.47759e-07	0	0	4.78333	83.2231	LYN;LRRC25;CD40;NCF1;NCF2;HLA-B;ARHGAP27;AP5B1;ICAM1;ARHGAP4;SOCS1;OAS1;TNIP1;FCGRT;RASSF5;ITGAX;IRF7;IRF5;CSK;HLA-DRB1;SIPA1	Rare_Diseases_AutoRIF_ARCHS4_Predictions
West nile virus	21/200	2.77902e-08	4.47759e-07	0	0	4.78333	83.2231	LYN;IL10;CD40;NCF1;NCF2;MX1;HLA-B;IFIT1;AP5B1;ICAM1;IFIH1;SOCS1;OAS1;TNIP1;FCGRT;RASSF5;MAPKAPK2;ITGAX;IRF7;IRF5;HLA-DRB1	Rare_Diseases_AutoRIF_ARCHS4_Predictions
Rubella	13/72	2.0931e-08	4.63226e-07	0	0	8.88944	157.183	IL10;LST1;HLA-B;HLA-C;IL2;OAS1;HLA-DPB1;IL12A;HLA-DQA1;HLA-DRB1;HLA-DPA1;HLA-DQB1;IL12RB2	Rare_Diseases_GeneRIF_Gene_Lists
Eosinophil count procedure	22/201	6.01239e-09	4.63518e-07	0	0	5.0217	95.0579	RERE;TNXB;CLEC16A;PTPN22;IKZF1;IKZF2;IKZF3;LPP;RCBTB1;BACH2;SPRED2;ATXN2;ATXN1;PTPRC;TERT;TNIP1;IRF8;JAK2;FNIP1;SH2B3;MAP3K11;ZNF365	DisGeNET
Eosinophil count result	22/201	6.01239e-09	4.63518e-07	0	0	5.0217	95.0579	RERE;TNXB;CLEC16A;PTPN22;IKZF1;IKZF2;IKZF3;LPP;RCBTB1;BACH2;SPRED2;ATXN2;ATXN1;PTPRC;TERT;TNIP1;IRF8;JAK2;FNIP1;SH2B3;MAP3K11;ZNF365	DisGeNET
Hepatitis B, Chronic	24/238	6.31792e-09	4.79579e-07	0	0	4.59337	86.7222	IL21;IL10;CD40;CIITA;CD80;NOTCH4;HLA-B;CXCR5;MIR146A;HLA-C;IL2;UBE2L3;SOCS1;IRAK1;STAT4;HLA-DPB1;CTLA4;TLR7;CFB;HLA-DQA1;HLA-DRB1;HLA-DQB2;HLA-DPA1;HLA-DQB1	DisGeNET
Centrocyte - Lymph Node	16/106	7.40943e-09	4.8079e-07	0	0	7.20575	134.895	CD40;CIITA;TNFRSF13B;LRRC18;PRKCB;CD80;CXORF21;FCRL4;CXCR5;PLD4;ETS1;BANK1;IRF8;TLR7;FCGR2B;WDFY4	HuBMAP_ASCTplusB_augmented_2022
B cell:Undefined	15/83	1.68451e-09	4.81209e-07	0	0	8.93244	180.451	CD40;ITGAM;TNFRSF13B;CD80;CXCR5;BCR;FCGR3B;FCGR2A;PTPRC;TNFSF4;ITGAX;CTLA4;FCGR2B;IL7R;FCGR2C	CellMarker_Augmented_2021
acute myocarditis DOID-3951 mouse GSE35182 sample 802	39/513	5.84974e-10	4.86698e-07	0	0	3.43386	73.0021	C1QB;CIITA;ITGAM;NCF1;LST1;PLD4;PTPN22;CTSW;IKZF1;IFIT1;ARHGAP15;IKZF3;AIF1;RASGRP1;USP18;ARHGAP4;C3;IFIH1;RGS1;GRAP2;RASSF5;STAT4;ITGAX;IKBKE;LRRC25;PRKCB;MX1;IPCEF1;PTPRC;IRF7;IRF8;TLR7;IRF5;MCM6;FCGR2B;IL7R;WDFY4;CFB;CD44	Disease_Perturbations_from_GEO_up
Interferon gamma receptor 1 deficiency	18/141	1.31562e-08	4.89984e-07	0	0	5.94631	107.904	IL10;CD40;CIITA;MX1;IRAK4;TYK2;IL2;ICAM1;IKBKB;SOCS1;STIM1;KIT;ITGAX;STAT4;CTLA4;JAK2;IKBKE;IL12RB2	Rare_Diseases_AutoRIF_Gene_Lists
GTEX-UJHI-0006-SM-3DB8H blood female 50-59 years	91/2006	7.80837e-09	4.93795e-07	0	0	2.06898	38.6239	HCP5;ITGAM;NCF1;NCF2;CLEC10A;CXORF21;LST1;SIRPG;SIRPB2;PTPN22;CTSW;IKZF1;NADSYN1;LYST;ACRBP;PPCDC;SIRPB1;ARHGAP4;FCGR3B;FCGRT;PPP6R1;GRAP2;RASSF5;ITGAX;CD37;IKBKE;HLA-DPA1;CTSB;IL10;ATG3;ARL11;G6PD;HLA-B;TRAFD1;FLT3LG;HLA-C;TYK2;IRAK4;AP5B1;SCAMP2;GAK;LAT2;NCR3;ACAP1;OAS1;CSNK2B;IRF7;IRF8;CD226;TLR7;IRF5;WDFY4;SLC29A3;C1QB;TCF7;ARHGAP15;AIF1;KIAA0040;RELA;C2;PGS1;DGUOK;STAT4;ST8SIA4;LINC00877;CSK…	GTEx_Tissue_Expression_Up
GTEX-OIZG-0005-SM-2HMJC blood male 50-59 years	68/1326	8.09083e-09	5.00771e-07	0	0	2.30989	43.0392	HCP5;ITGAM;NCF1;NCF2;CLEC10A;CXORF21;LST1;SIRPG;SIRPB2;PTPN22;CTSW;IKZF1;IKZF3;ETS1;PPCDC;SIRPB1;ARHGAP4;FCGR3B;PPP6R1;GRAP2;RASSF5;ITGAX;CD37;IKBKE;HLA-DPA1;ATG3;ARL11;G6PD;HLA-B;FLT3LG;HLA-C;TYK2;AP5B1;LAT2;NCR3;ACAP1;CD226;IRF5;MCM6;TCF7;ARHGAP15;AIF1;RASGRP1;RELA;PGS1;FAM86B3P;STAT4;ST8SIA4;LINC00877;CSK;SLC15A4;IL12RB2;JAZF1;MICB;LYN;LRRC25;GCA;FLI1;DEF6;PTPRC;FCGR2A;ATG16L2;TNIP1;HLA-DPB1;H…	GTEx_Tissue_Expression_Up
Positive Regulation Of Cytokine Production (GO:0001819)	30/320	4.67185e-10	5.06896e-07	0	0	4.27475	91.84	IL21;CD40;CD80;PTPN22;AIF1;RASGRP1;RELA;SCAMP5;C3;IFIH1;IRAK1;IL12A;CD58;JAK2;IKBKE;HLA-DPA1;IL12RB2;IL10;PTPN11;TYK2;IL2;PTPRC;RGCC;IRF3;TRAF3;TNFSF4;IRF7;CD226;TLR7;IRF5	GO_Biological_Process_2023
Granulomatosis	6/9	1.75869e-08	5.16035e-07	0	0	79.7628	1424.25	NCF1;NCF2;HLA-DPB1;CTLA4;PTPN22;HLA-DPA1	GeDiPNet_2023
spleen hyperplasia MP:0000693	15/73	2.52665e-10	5.16953e-07	0	0	10.4779	231.551	IL10;LYN;CDKN1B;PLD4;PTPN22;IKZF1;FLI1;IL2;LAT2;PTPRC;TNIP1;KIT;IRF8;SH2B3;SIPA1	MGI_Mammalian_Phenotype_Level_4_2021
Thymic Plasmacytoid Dendritic cell - Thoracic Thymus	16/108	9.77291e-09	5.18853e-07	0	0	7.04838	129.998	LYN;CIITA;NCF2;PLD4;IFIT1;USP18;BANK1;IRF7;HLA-DPB1;HLA-DRA;IRF8;FCGR2B;WDFY4;HLA-DRB1;HLA-DPA1;HLA-DQB1	HuBMAP_ASCTplusB_augmented_2022
Naive B cell - Lymph Node	16/108	9.77291e-09	5.18853e-07	0	0	7.04838	129.998	CD40;CIITA;TNFRSF13B;LRRC18;PRKCB;CD80;FCRL4;PLD4;IKZF1;PTPRC;BANK1;HLA-DRA;IRF8;TLR7;FCGR2B;WDFY4	HuBMAP_ASCTplusB_augmented_2022
Brittle diabetes	11/44	7.00705e-09	5.2383e-07	0	0	13.4105	251.8	IL10;OAS1;CLEC16A;IL19;ITPR3;PTPN22;BACH2;HLA-DQA1;HLA-DRB1;SLC29A3;HLA-DQB1	DisGeNET
MHC Class I Polypeptide-Related Sequence B Levels	7/14	1.61022e-08	5.26622e-07	0	0	39.9549	716.963	HCP5;MICB-DT;LINC02571;LST1;TSBP1-AS1;PSORS1C1;MICB	GWAS_Catalog_2023
Asthma	9/31	4.02409e-08	5.42069e-07	0	0	16.3998	279.263	IL10;CD40;HLA-DRB5;HLA-DPB1;HLA-DRA;HLA-DQA1;HLA-DRB1;HLA-DPA1;HLA-DQB1	KEGG_2021_Human
Idiopathic thrombocytopenic purpura	20/181	2.51787e-08	5.48245e-07	0	0	5.05891	88.5171	IL21;IL10;TNFRSF13B;CD80;MIR146A;HLA-B;PDGFB;TNFAIP3;PTPN22;IL2;FCGR2A;STIM1;CTLA4;IL12A;TLR7;JAK2;FCGR2B;FCGR2C;HLA-DRB1;HLA-DQB1	Rare_Diseases_GeneRIF_Gene_Lists
interferon-y human keratinocyte GDS4601 ligand:177	32/383	2.2036e-09	5.64121e-07	0	0	3.77156	75.1792	HCP5;CD40;CIITA;TNFAIP3;PLAT;PRDM1;ETS1;USP18;ICAM1;C3;IFIH1;SOCS1;LBH;FCGR3B;JAK2;HLA-DQA1;HLA-DPA1;IL12RB2;LYN;HLA-DRB5;CCL22;GCA;MX1;HLA-B;FLT3LG;HLA-C;AP5B1;OAS1;HLA-DRA;CFB;HLA-DRB1;HLA-DQB1	Ligand_Perturbations_from_GEO_up
Behcet Syndrome	10/38	1.99929e-08	5.71591e-07	0	0	14.3424	254.261	IL10;IL12A-AS1;HLA-DRB9;STAT4;HLA-B;IL19;IL12A;PSORS1C1;ICAM1;MICB	GeDiPNet_2023
Cryoglobulinemia	17/127	1.62253e-08	5.83948e-07	0	0	6.27073	112.476	IL21;IL10;CD40;CD80;NOTCH4;HLA-B;CXCR5;NT5C2;ICAM1;C2;C4B;BCR;C3;KIT;FCGR2B;HLA-DRB1;HLA-DQB1	Rare_Diseases_AutoRIF_Gene_Lists
Juvenile myelomonocytic leukemia	23/231	1.66588e-08	5.83948e-07	0	0	4.52077	80.9685	LYN;IL10;BLK;CD80;MX1;HLA-B;HLA-C;PTPN11;IKZF1;IL2;BCR;C3;IKBKB;SOCS1;RRAS;FAP;KIT;CTLA4;GRB2;JAK2;SH2B3;HLA-DRB1;SIPA1	Rare_Diseases_AutoRIF_Gene_Lists
Caspase-8 deficiency	16/112	1.66842e-08	5.83948e-07	0	0	6.75331	120.944	IL10;CD40;TNFRSF13B;TNFAIP3;IRAK4;RASGRP1;IL2;C2;BCR;C3;IKBKB;FCGR3B;CTLA4;HLA-DQA1;CD44;HLA-DQB1	Rare_Diseases_AutoRIF_Gene_Lists
Paroxysmal cold hemoglobinuria	16/112	1.66842e-08	5.83948e-07	0	0	6.75331	120.944	LYN;IL10;G6PD;HLA-B;ICAM1;C2;C4B;BCR;C3;FCGR3B;TERT;KIT;CD58;JAK2;HLA-DRB1;HLA-DQB1	Rare_Diseases_AutoRIF_Gene_Lists
Paroxysmal nocturnal hemoglobinuria	16/112	1.66842e-08	5.83948e-07	0	0	6.75331	120.944	LYN;IL10;G6PD;HLA-B;ICAM1;C2;C4B;BCR;C3;FCGR3B;TERT;KIT;CD58;JAK2;HLA-DRB1;HLA-DQB1	Rare_Diseases_AutoRIF_Gene_Lists
Self-reported multiple sclerosis 20002 1261	7/14	1.61022e-08	5.93482e-07	0	0	39.9549	716.963	TNXB;FKBPL;NFKBIL1;AIF1;HLA-DRB1;HLA-DQA1;MICB	UK_Biobank_GWAS_v1
Fetal and neonatal alloimmune thrombocytopenia	12/59	1.80094e-08	6.22824e-07	0	0	10.2857	183.419	C4B;BCR;C3;HLA-DRB5;KIT;HLA-B;HLA-DRA;HLA-DQA1;HLA-DRB1;ICAM1;HLA-DQB1;C2	Rare_Diseases_AutoRIF_Gene_Lists
Mycosis fungoides	17/128	1.82892e-08	6.2506e-07	0	0	6.21392	110.713	IL10;CD40;CCL22;CD80;HLA-B;LPP;ICAM1;BCR;C3;DUSP22;KIT;STAT4;CTLA4;LCT;CCL17;HLA-DRB1;HLA-DQB1	Rare_Diseases_AutoRIF_Gene_Lists
Inflammatory Bowel Disease	21/196	1.94695e-08	6.26477e-07	0	0	4.89367	86.8843	IL10;PRKCB;TYK2;PRDM1;ETS1;LPP;BACH2;RELA;UBE2L3;IFIH1;GALC;ATXN2;FCGR2A;LINC00824;BANK1;STAT4;CD226;IRF5;JAK2;SH2B3;HLA-DQA1	GWAS_Catalog_2023
Human T-cell leukemia virus type 3	16/113	1.89997e-08	6.34414e-07	0	0	6.68334	118.822	IL10;CD40;CDKN1B;HLA-B;PDGFB;TNFAIP3;RELA;ICAM1;IKBKB;SOCS1;IRF3;KIT;IRF7;CTLA4;CD58;HLA-DRB1	Rare_Diseases_AutoRIF_Gene_Lists
Optic neuritis	16/113	1.89997e-08	6.34414e-07	0	0	6.68334	118.822	IL21;IL10;CD40;GCA;CD80;HLA-B;AIF1;ICAM1;C2;BCR;C3;KIT;HLA-DPB1;HLA-DQA1;HLA-DRB1;HLA-DQB1	Rare_Diseases_AutoRIF_Gene_Lists
GTEX-U3ZG-0001-SM-47JYF blood male 50-59 years	138/3545	1.07118e-08	6.49179e-07	0	0	1.82646	33.5191	HCP5;POGLUT1;NCF1;CXORF21;CD80;PDCD5;MAP3K7CL;MIR146A;IKZF1;IKZF2;NADSYN1;IKZF3;ETS1;ICAM1;HERC5;PTTG1;RGS1;GRAP2;RASSF5;GTF2I;ARL11;PRKCB;HLA-B;TRAFD1;HLA-C;AP5B1;IPCEF1;RSBN1;HCFC1;ACAP1;STIM1;MAPKAPK2;CD226;VDAC1;MIR210HG;SNRPC;WDFY4;BLK;DDX6;TCF7;CLEC16A;PLD4;ARHGAP15;RASGRP3;INPP5B;DGUOK;SOCS1;FAM86B3P;ST8SIA4;SLC15A4;HLA-DQA1;FDFT1;LYN;RABGAP1L;ANKRD27;IFNLR1;COQ5;FIBP;ARHGAP31;PTPRC;TNFSF4…	GTEx_Tissue_Expression_Up
Cdc1 Myeloid Dendritic Cell (id:112)	15/101	2.73886e-08	6.64446e-07	0	0	7.05632	122.873	ITGAM;CLEC10A;LST1;AIF1;ITGAX;HLA-DPB1;HLA-DRA;IRF8;TLR7;FCGR2B;WDFY4;FCGR2C;HLA-DRB1;HLA-DPA1;HLA-DQB1	HuBMAP_ASCT_plus_B_augmented_w_RNAseq_Coexpression
Dendritic Cell Type 3 (Dc3) (id:157)	15/101	2.73886e-08	6.64446e-07	0	0	7.05632	122.873	LRRC25;ITGAM;NCF1;NCF2;CLEC10A;LST1;SIRPB2;AIF1;FCGR3B;FCGR2A;ITGAX;FCGR2B;WDFY4;FCGR2C;SIGLEC5	HuBMAP_ASCT_plus_B_augmented_w_RNAseq_Coexpression
Classical Monocyte (id:119)	15/102	3.13912e-08	6.64446e-07	0	0	6.97486	120.503	LRRC25;ITGAM;NCF1;SIRPD;NCF2;CLEC10A;LST1;SIRPB2;AIF1;SIRPB1;FCGR3B;FCGR2A;ITGAX;FCGR2C;SIGLEC5	HuBMAP_ASCT_plus_B_augmented_w_RNAseq_Coexpression
Dendritic Cells-Cdc1 (id:158)	15/102	3.13912e-08	6.64446e-07	0	0	6.97486	120.503	C1QB;LRRC25;CLEC10A;LST1;AIF1;FCGR3B;FCGR2A;ITGAX;HLA-DPB1;HLA-DRA;IRF8;FCGR2B;HLA-DRB1;HLA-DPA1;HLA-DQB1	HuBMAP_ASCT_plus_B_augmented_w_RNAseq_Coexpression
GTEX-S7SF-0006-SM-3K2B6 blood female 20-29 years	85/1838	1.12889e-08	6.7019e-07	0	0	2.09943	38.4183	ITGAM;NCF1;NCF2;CXORF21;LST1;SIRPG;SIRPB2;PTPN22;CTSW;IKZF1;NADSYN1;LYST;ACRBP;PPCDC;PHTF1;SIRPB1;ARHGAP4;FCGR3B;FCGRT;GRAP2;RASSF5;ITGAX;CD37;JAK2;TNPO3;ATG3;ARL11;G6PD;FCRL5;PRKCB;HLA-B;TRAFD1;HLA-C;TYK2;IRAK4;AP5B1;RSBN1;LAT2;ELF1;ACAP1;OAS1;BANK1;MTF1;MAPKAPK2;IRF7;IRF8;TLR7;IRF5;WDFY4;CD44;BLK;PXK;TCF7;ARHGAP15;NT5C2;AIF1;KIAA0040;PGS1;ATXN1;ST8SIA4;LINC00877;CSK;CD58;FNIP1;SLC15A4;MICB;LYN;…	GTEx_Tissue_Expression_Up
Type 1 diabetes with renal manifestations	13/64	4.64424e-09	6.82703e-07	0	0	10.2881	197.404	PRRT1;MSH5-SAPCD1;SLC44A4;TNXB;NOTCH4;HLA-B;C2;CSNK2B;MSH5;HLA-DRA;HLA-DQA1;HLA-DRB1;HLA-DQB1	PheWeb_2019
Myeloid cells in Pancreas	23/241	3.68664e-08	6.88174e-07	0	0	4.31116	73.7896	IL10;C1QB;LRRC25;HLA-DRB5;ITGAM;NCF1;NCF2;CLEC10A;HLA-DRB9;LST1;PLD4;SIRPB2;SIRPB1;CLEC4C;FCGR2A;ITGAX;IRF5;HLA-DQA1;HLA-DRB1;HLA-DQB2;HLA-DPA1;HLA-DQB1;SIGLEC5	Descartes_Cell_Types_and_Tissue_2021
Acute lymphoblastic leukemia	17/133	3.27077e-08	7.0088e-07	0	0	5.94454	102.458	CDKN1B;MIR146A;HLA-B;ARID5B;TNFAIP3;IKZF1;NT5C2;IKZF3;AFF1;BCR;PTPRC;TERT;KIT;CTLA4;IL7R;JAK2;SH2B3	Rare_Diseases_GeneRIF_Gene_Lists
GTEX-W5X1-0006-SM-3GIJZ blood female 40-49 years	88/1933	1.23595e-08	7.19074e-07	0	0	2.06958	37.6847	HCP5;ITGAM;NCF1;TNFRSF13B;NCF2;CXORF21;LST1;SIRPG;MIR146A;SIRPB2;PTPN22;CTSW;IKZF1;LYST;ETS1;PPCDC;SIRPB1;ARHGAP4;FCGR3B;FCGRT;PPP6R1;GRAP2;RASSF5;DGUOK-AS1;ITGAX;CTLA4;CD37;IKBKE;HLA-DPA1;ATG3;ARL11;FCRL5;HLA-B;FLT3LG;HLA-C;PPHLN1;TYK2;IRAK4;AP5B1;YDJC;LAT2;RAD51B;NCR3;ACAP1;OAS1;BANK1;IRF7;CD226;TLR7;IRF5;WDFY4;HLA-DQB1;BLK;RNASEH2C;TCF7;LEF1;PLD4;ARHGAP15;AIF1;RASGRP1;KIAA0040;DGUOK;ORMDL3;STA…	GTEx_Tissue_Expression_Up
Absent T lymphocytes	15/100	2.38556e-08	7.78658e-07	0	0	7.13971	125.311	IL10;CD40;CD80;HLA-B;CXCR5;IL2;ICAM1;BCR;C3;KIT;STAT4;CTLA4;TLR7;CD58;CD44	Rare_Diseases_AutoRIF_Gene_Lists
Leukemia T-cell chronic	15/100	2.38556e-08	7.78658e-07	0	0	7.13971	125.311	IL10;CD40;CD80;HLA-B;HLA-C;IL2;ICAM1;BCR;C3;KIT;HLA-DPB1;CTLA4;JAK2;HLA-DRB1;CD44	Rare_Diseases_AutoRIF_Gene_Lists
GTEX-S3XE-0626-SM-4AD6B spleen male 50-59 years	94/2123	1.38605e-08	7.90591e-07	0	0	2.01903	36.5328	HCP5;CIITA;TNFRSF13B;CD80;LRRK1;LST1;SIRPG;STAB2;SIRPB2;CTSW;IKZF1;CMAHP;NADSYN1;IKZF3;SPPL3;ACRBP;ETS1;PPCDC;SIRPB1;ARHGAP4;ICAM1;IFIH1;IKBKB;HERC5;FCGRT;RGS1;RASSF5;CTLA4;SDF4;HMG20A;ANKS1A;IKBKE;HLA-DPA1;CTSB;IL10;FCRL5;NFKBIL1;HLA-B;HLA-C;FRMD4A;TYK2;YDJC;SCAMP2;GAK;NCR3;ACAP1;IRF3;BANK1;DGKQ;CSNK2B;IRF7;IRF8;CD226;IRF5;WDFY4;SLC29A3;HLA-DQB1;PPARD;BLK;C1QB;RNASEH2C;IDUA;TCF7;PLD4;AIF1;RELA;C…	GTEx_Tissue_Expression_Up
Hodgkin Disease	13/74	2.95318e-08	8.232e-07	0	0	8.5971	149.055	NCOA5;HLA-DRB9;CLEC16A;TNFAIP3;PTPN22;RASGRP1;LPP;ACOXL;SOCS1;REL-DT;HLA-DRA;HLA-DRB1;MICB	GeDiPNet_2023
Neutrophil:Pluripotent Stem Cell	16/102	4.17387e-09	8.27933e-07	0	0	7.54246	145.527	LRRC25;ITGAM;NCF1;NCF2;CLEC10A;LST1;SIRPB2;AIF1;SIRPB1;PTPRC;FCGR3B;FCGR2A;ITGAX;FCGR2B;FCGR2C;SIGLEC5	CellMarker_Augmented_2021
Macrophage:Intervertebral Disc	16/103	4.83042e-09	8.27933e-07	0	0	7.45538	142.758	C1QB;LRRC25;ITGAM;NCF1;NCF2;CLEC10A;AIF1;PTPRC;FCGR2A;ITGAX;HLA-DPB1;HLA-DRA;FCGR2B;WDFY4;FCGR2C;HLA-DPA1	CellMarker_Augmented_2021
Bullous pemphigoid ORPHA:703	16/102	4.17387e-09	8.31196e-07	0	0	7.54246	145.527	CIITA;ITGAM;NCF1;CXORF21;IKZF1;AIF1;PTPRC;RGS1;ITGAX;IRF8;TLR7;FCGR2B;WDFY4;FCGR2C;HLA-DRB1;HLA-DQB1	Orphanet_Augmented_2021
Hereditary pulmonary alveolar proteinosis ORPHA:264675	16/102	4.17387e-09	8.31196e-07	0	0	7.54246	145.527	LRRC25;ITGAM;NCF1;NCF2;CXORF21;LST1;SIRPB2;AIF1;LAT2;PTPRC;FCGR2A;ITGAX;FCGR2B;WDFY4;FCGR2C;SIGLEC5	Orphanet_Augmented_2021
Limbic encephalitis with LGI1 antibodies ORPHA:163908	16/102	4.17387e-09	8.31196e-07	0	0	7.54246	145.527	CIITA;ITGAM;NCF1;CXORF21;IKZF1;AIF1;PTPRC;RGS1;ITGAX;IRF8;TLR7;FCGR2B;WDFY4;FCGR2C;HLA-DRB1;HLA-DQB1	Orphanet_Augmented_2021
Pediatric multiple sclerosis ORPHA:477738	16/102	4.17387e-09	8.31196e-07	0	0	7.54246	145.527	CIITA;ITGAM;NCF1;CXORF21;IKZF1;AIF1;PTPRC;RGS1;ITGAX;IRF8;TLR7;FCGR2B;WDFY4;FCGR2C;HLA-DRB1;HLA-DQB1	Orphanet_Augmented_2021
Hypothyroidism	11/50	2.98463e-08	8.35695e-07	0	0	11.3438	196.557	ATXN2;MTF1;CTLA4;PTPN22;SH2B3;BACH2;PHTF1;HLA-DQA1;ZNF365;HLA-DQB1;MUC22	PhenGenI_Association_2021
GTEX-OIZH-0926-SM-48TBR spleen male 50-59 years	102/2378	1.49674e-08	8.37313e-07	0	0	1.9647	35.3987	HCP5;POGLUT1;CD80;LST1;SIRPG;MIR146A;IKZF1;NADSYN1;IKZF3;ACRBP;ETS1;CYP21A1P;FCGRT;GRAP2;RASSF5;ANKS1A;ARL11;NFKBIL1;HLA-B;FRMD4A;HCFC1;SCAMP2;ACAP1;DGKQ;ULK3;CD226;WDFY4;BLK;RNASEH2C;TCF7;PLD4;ABHD6;ARHGAP15;C2;DGUOK;SOCS1;IRAK1;HLA-DQA1;ARHGAP27;AP4B1;FLI1;ATG16L2;HLA-DRA;GRB2;SKIV2L;PCNXL3;IL7R;MAP3K11;CIITA;CD40;TNFRSF13B;LRRK1;STAB2;SIRPB2;CTSW;SIRPB1;ARHGAP4;IFIH1;IKBKB;FCGR3B;LBH;PPP6R1;DG…	GTEx_Tissue_Expression_Up
Rubella	19/164	2.60588e-08	8.41121e-07	0	0	5.32947	93.068	IL10;CD40;HLA-B;HLA-C;IL2;C2;BCR;C3;MECP2;OAS1;KIT;HLA-DPB1;IL7R;HLA-DQA1;HLA-DRB1;CD44;HLA-DPA1;HLA-DQB1;MICB	Rare_Diseases_AutoRIF_Gene_Lists
Fever	20/173	1.16141e-08	8.4574e-07	0	0	5.32563	97.3048	FBN2;IL10;NCF1;NCF2;IL12A-AS1;HLA-B;PTPN22;IKZF1;LYST;IL2;BCR;STAT4;HLA-DPB1;CTLA4;IRF8;IL12A;IL7R;JAK2;HLA-DRB1;SLC29A3	DisGeNET
Diabetes Mellitus, Ketosis-Prone	11/46	1.16559e-08	8.4574e-07	0	0	12.6429	230.953	IL10;OAS1;CLEC16A;IL19;ITPR3;PTPN22;BACH2;HLA-DQA1;HLA-DRB1;SLC29A3;HLA-DQB1	DisGeNET
Allergic Rhinitis	12/61	2.67945e-08	8.48491e-07	0	0	9.86488	171.995	RERE;ATXN2;PLCL1;ZPBP2;HLA-B;CLEC16A;IL7R;SPPL3;MIR3142HG;LPP;BACH2;JAZF1	GWAS_Catalog_2023
Leucocyte adhesion defect	15/101	2.73886e-08	8.6276e-07	0	0	7.05632	122.873	LYN;IL21;IL10;CD40;CDKN1B;CD80;HLA-B;HLA-C;ICAM1;C4B;BCR;C3;KIT;CD58;CD44	Rare_Diseases_AutoRIF_Gene_Lists
Leukemia B-cell chronic	15/101	2.73886e-08	8.6276e-07	0	0	7.05632	122.873	LYN;IL21;IL10;CD40;CD80;LEF1;IL2;RELA;BCR;TERT;KIT;CD37;CSK;JAK2;CD44	Rare_Diseases_AutoRIF_Gene_Lists
Immunoglobulin A deficiency 2	16/116	2.78194e-08	8.6276e-07	0	0	6.48184	112.768	IL21;IL10;CD40;TNFRSF13B;HLA-B;IL2;C2;C4B;BCR;C3;MECP2;KIT;CTLA4;HLA-DQA1;HLA-DRB1;HLA-DQB1	Rare_Diseases_AutoRIF_Gene_Lists
Lymphoproliferative syndrome X-linked 1	14/87	2.79172e-08	8.6276e-07	0	0	7.74779	134.765	IL21;CD40;CD80;PTPN11;IRAK4;LYST;C2;IKBKB;SOCS1;TRAF3;CTLA4;CSK;GRB2;CD58	Rare_Diseases_AutoRIF_Gene_Lists
GTEX-R53T-0005-SM-3GADK blood female 50-59 years	66/1293	1.65474e-08	8.97336e-07	0	0	2.29177	41.0617	HCP5;ITGAM;NCF1;NCF2;CXORF21;LST1;SIRPG;SIRPB2;PTPN22;CTSW;IKZF1;LYST;SIRPB1;ARHGAP4;FCGR3B;PPP6R1;GRAP2;RASSF5;ITGAX;CTLA4;CD37;IKBKE;ATG3;ARL11;G6PD;FCRL5;HLA-B;FLT3LG;HLA-C;TYK2;AP5B1;LAT2;NCR3;ACAP1;BANK1;IRF7;TLR7;IRF5;WDFY4;BLK;RNASEH2C;TCF7;LEF1;ARHGAP15;AIF1;KIAA0040;ST8SIA4;LINC00877;CSK;BCL2L15;MICB;LYN;LRRC25;GCA;ARID3A;ARHGAP27;FLI1;DEF6;PTPRC;FCGR2A;ATG16L2;TNIP1;GRB2;IL7R;MAP3K11;SI…	GTEx_Tissue_Expression_Up
GTEX-WCDI-0002-SM-3P61U blood male 50-59 years	142/3706	1.66573e-08	8.97336e-07	0	0	1.79925	32.2253	HCP5;NCF1;CXORF21;CD80;MIR146A;IFIT1;IKZF2;IKZF3;ETS1;ICAM1;HERC5;PTTG1;RGS1;GRAP2;RASSF5;TRAPPC11;IL12A;GTF2I;ARL11;PRKCB;CSNK2A2;TRAFD1;HLA-C;FRMD4A;IPCEF1;RSBN1;HCFC1;ACAP1;MSH5;ZSCAN23;CD226;VDAC1;MIR210HG;SNRPC;WDFY4;BLK;DDX6;TCF7;CLEC16A;PLD4;ARHGAP15;RASGRP3;INPP5B;DGUOK;SOCS1;ST8SIA4;MLEC;SLC15A4;HLA-DQA1;FDFT1;LYN;HLA-DRB5;RABGAP1L;ANKRD27;SETDB2;AP4B1;FLI1;COQ5;FIBP;MFHAS1;ARHGAP31;COQ2…	GTEx_Tissue_Expression_Up
Congenital vertebral-cardiac-renal anomalies syndrome ORPHA:521438	16/103	4.83042e-09	8.97813e-07	0	0	7.45538	142.758	LRRC25;ARL11;CIITA;ITGAM;NCF1;FCRL5;NCF2;LST1;NADSYN1;ARHGAP15;LAT2;PTPRC;ATG16L2;ITGAX;FCGR2B;WDFY4	Orphanet_Augmented_2021
Psoriasis Vulgaris	9/30	2.91941e-08	9.06912e-07	0	0	17.1817	298.09	TNIP1;LINC02571;REL-DT;TNFAIP3;HLA-C;TYK2;ETS1;UBE2L3;MUC22	GWAS_Catalog_2023
Severe COVID-19 Or Rheumatoid Arthritis (MTAG)	7/15	2.95485e-08	9.06912e-07	0	0	34.9588	606.088	TNXB;REL-DT;ITPR3;TYK2;IKZF3;PSORS1C1;MICB	GWAS_Catalog_2023
Kaposi sarcoma-associated herpesvirus infection	20/193	7.4142e-08	9.4325e-07	0	0	4.70508	77.2446	LYN;ATG3;TCF7;LEF1;HLA-B;PDGFB;HLA-C;ITPR3;TYK2;RELA;ICAM1;C3;IKBKB;IRF3;TRAF3;MAPKAPK2;IRF7;JAK2;IKBKE;MICB	KEGG_2021_Human
Arthritis	34/476	3.58816e-08	9.75804e-07	0	0	3.18088	54.5299	RERE;RNASEH2C;TSBP1;IL12A-AS1;DOT1L;PTPN22;ACRBP;LPP;RASGRP1;UBE2L3;IFIH1;ATXN2;IRAK1;STAT4;CTLA4;IL12A;RREB1;HLA-DPA1;JAZF1;IL10;TIMMDC1;HLA-B;HLA-C;TSBP1-AS1;TYK2;MFHAS1;FCGR2A;NR4A3;FCHSD2;STIM1;HLA-DPB1;IRF5;FCGR2B;HLA-DRB1	GeDiPNet_2023
increased neutrophil cell number MP:0000219	22/185	1.25568e-09	9.78185e-07	0	0	5.51919	113.119	LYN;NCOA2;ANKRD27;ITGAM;SETDB2;LRRK1;FLT3LG;PTPN11;CABP1;IKZF3;RASGRP1;BACH2;RELA;ICAM1;C4B;BCR;PTPRC;FCGR2A;TNIP1;TRIM39;IRF8;SH2B3	MGI_Mammalian_Phenotype_Level_4_2021
enlarged spleen MP:0000691	35/444	1.79065e-09	9.78185e-07	0	0	3.55246	71.549	CDKN1B;TNXB;NCF1;TNFRSF13B;PLD4;TNFAIP3;PTPN22;IKZF1;NADSYN1;IKZF3;RASGRP1;SPRED2;RASSF5;JAK2;SH2B3;LYN;NCOA2;CAMK1D;NAA10;CSNK2A2;PTPN11;FLI1;DEF6;IL2;DUSP22;LAT2;PTPRC;STIM1;TNIP1;KIT;IRF8;DHCR7;FCGR2B;SLC29A3;SIPA1	MGI_Mammalian_Phenotype_Level_4_2021
decreased B cell number MP:0005017	23/207	2.01967e-09	9.78185e-07	0	0	5.11679	102.44	LYN;CD40;PRKCB;CLEC10A;FLT3LG;ARID3A;IKZF1;IKZF3;ETS1;RASGRP1;BACH2;FLI1;AFF1;RASGRP3;IKBKB;SOCS1;PTPRC;RRAS;TNIP1;KIT;IRF8;IL7R;SH2B3	MGI_Mammalian_Phenotype_Level_4_2021
increased anti-double stranded DNA antibody level MP:0004762	12/50	2.39048e-09	9.78185e-07	0	0	12.7277	252.667	C4B;LAT2;LYN;PTPRC;TNFRSF13B;TNIP1;NCF2;RASSF5;PTPN22;FCGR2B;IKZF3;HLA-DQB1	MGI_Mammalian_Phenotype_Level_4_2021
Coronavirus disease	22/232	8.18346e-08	9.86323e-07	0	0	4.27353	69.7379	C1QB;PRKCB;MX1;TYK2;IRAK4;RELA;IL2;C2;C4B;C3;IFIH1;IKBKB;FCGR2A;IRAK1;IRF3;OAS1;TRAF3;IL12A;RPS20;TLR7;IKBKE;CFB	KEGG_2021_Human
Hodgkin Disease	11/51	3.72135e-08	9.8988e-07	0	0	11.0597	189.193	PRRT1;ACOXL;HLA-DRB5;FKBPL;LINC00824;HLA-DRB9;HLA-DRA;LPP;HLA-DQA1;HLA-DRB1;MICB	PhenGenI_Association_2021
GTEX-XUW1-0005-SM-4BOQ7 blood female 50-59 years	86/1889	1.87477e-08	9.9158e-07	0	0	2.06444	36.7309	CDKN1B;ITGAM;NCF1;TNFRSF13B;NCF2;CXORF21;LST1;SIRPG;SIRPB2;TNFAIP3;PTPN22;CTSW;IKZF1;NADSYN1;LYST;IKZF3;PPCDC;PHTF1;SIRPB1;ARHGAP4;MAP1LC3B;FCGR3B;FCGRT;GRAP2;RASSF5;ITGAX;CD37;JAK2;TNPO3;IL10;ATG3;ARL11;NCOA2;G6PD;CAMK1D;PRKCB;HLA-B;TRAFD1;HLA-C;TYK2;IRAK4;AP5B1;RSBN1;LAT2;NCR3;ELF1;ACAP1;BANK1;MTF1;IRF7;IRF8;CD226;IRF5;WDFY4;BLK;PXK;TCF7;ARHGAP15;NT5C2;AIF1;KIAA0040;PGS1;ATXN1;FAM86B3P;ST8SIA4;…	GTEx_Tissue_Expression_Up
Genes Common In Human And Mouse Microglia PMID28671693	48/735	9.8249e-10	9.92315e-07	0	0	2.94138	61.0069	C1QB;CD40;ITGAM;NCF1;NCF2;CD80;LRRK1;PDGFB;PLD4;TNFAIP3;IKZF1;PRDM1;ARHGAP15;ACRBP;ARHGAP4;ICAM1;C3;IKBKB;SOCS1;FCGRT;RGS1;ITGAX;ST8SIA4;CSK;CD37;RREB1;SH2B3;LYN;LRRC25;ARL11;CCL22;MX1;ARID3A;ARHGAP27;FLI1;DEF6;SCAMP2;LAT2;COQ2;ELF1;ATG16L2;BMP2K;IRF8;TLR7;IRF5;FCGR2B;SLC29A3;SIPA1	HDSigDB_Mouse_2021
Celiac Disease	8/23	4.70505e-08	9.94782e-07	0	0	21.3443	360.122	ATXN2;ARHGAP31;MYNN;LPP;YDJC;ETS1;BACH2;HLA-DQA1	dbGaP
GTEX-S7PM-0006-SM-3NM8C blood male 60-69 years	70/1414	1.97251e-08	1.02465e-06	0	0	2.22561	39.4854	ITGAM;NCF1;NCF2;CLEC10A;CXORF21;LST1;SIRPG;SIRPB2;TNFAIP3;PTPN22;CTSW;IKZF1;PRDM1;LYST;IKZF3;PPCDC;SIRPB1;ARHGAP4;FCGR3B;PPP6R1;GRAP2;RASSF5;ITGAX;CD37;IKBKE;ATG3;ARL11;HLA-B;FLT3LG;HLA-C;TYK2;AP5B1;LAT2;NCR3;ACAP1;MTF1;IRF7;CD226;IRF5;WDFY4;TCF7;ARHGAP15;NT5C2;RELA;PGS1;FAM86B3P;STAT4;ST8SIA4;LINC00877;CSK;FNIP1;SLC15A4;IL12RB2;MICB;LYN;LRRC25;GCA;UBE2B;ARHGAP27;FLI1;DEF6;KLF2;PTPRC;FCGR2A;ATG16…	GTEx_Tissue_Expression_Up
GTEX-X4LF-0006-SM-3NMCO blood male 50-59 years	89/1984	2.00981e-08	1.02571e-06	0	0	2.03711	36.1029	HCP5;ITGAM;NCF1;NCF2;CXORF21;LST1;SIRPG;SIRPB2;CTSW;IKZF1;NADSYN1;LYST;ACRBP;PPCDC;PHTF1;SIRPB1;ARHGAP4;MAP1LC3B;FCGR3B;FCGRT;PPP6R1;GRAP2;RASSF5;ITGAX;CTLA4;CD37;TNPO3;ARL11;G6PD;CAMK1D;FCRL5;PRKCB;HLA-B;TRAFD1;HLA-C;TYK2;IRAK4;AP5B1;RSBN1;SCAMP2;LAT2;NCR3;ELF1;ACAP1;MTF1;DGKQ;MAPKAPK2;IRF7;IRF8;CD226;IRF5;WDFY4;BLK;TCF7;LEF1;ARHGAP15;NT5C2;AIF1;KIAA0040;PGS1;FAM86B3P;ST8SIA4;CDH23;LINC00877;CSK…	GTEx_Tissue_Expression_Up
Cells - EBV-transformed Lymphocytes Male 20-29 Up	16/100	3.09942e-09	1.0352e-06	0	0	7.72284	151.306	CD40;CCL22;TNFRSF13B;CD80;IKZF2;IFIH1;RGS1;HLA-DRA;CD226;IRF5;TLR7;WDFY4;HLA-DQA1;HLA-DPA1;HLA-DQB1;IL12RB2	GTEx_Tissues_V8_2023
Addison's disease due to autoimmunity	9/28	1.47287e-08	1.05321e-06	0	0	18.9922	342.495	IFIH1;CIITA;HLA-B;CTLA4;PTPN22;CD226;IL2;HLA-DRB1;MICB	DisGeNET
Psoriasis	10/42	5.69429e-08	1.05344e-06	0	0	12.547	209.3	HCP5;TNXB;NOTCH4;LST1;TNFAIP3;HLA-C;TYK2;PSORS1C1;MUC21;C2	dbGaP
GTEX-XGQ4-0126-SM-4AT4H spleen male 50-59 years	113/2749	2.12705e-08	1.06683e-06	0	0	1.89304	33.4423	HCP5;POGLUT1;NCF1;NCF2;CXORF21;CD80;LST1;SIRPG;MIR146A;IKZF1;NADSYN1;IKZF3;ACRBP;ETS1;BACH2;CYP21A1P;FCGRT;GRAP2;RASSF5;ARL11;HLA-B;HLA-C;AP5B1;ACAP1;DGKQ;ULK3;CD226;WDFY4;BLK;TCF7;PLD4;ABHD6;ITPR3;ARHGAP15;SOCS1;IRAK1;ST8SIA4;LYN;GSDMB;SETDB2;B3GALT6;ARHGAP27;AP4B1;FLI1;PTPRC;ATG16L2;HLA-DRA;GRB2;RPS20;SKIV2L;PCNXL3;IL7R;MAP3K11;CIITA;CD40;ITGAM;TNFRSF13B;LRRK1;STAB2;SIRPB2;PTPN22;CTSW;SIRPB1;AR…	GTEx_Tissue_Expression_Up
Costimulation By CD28 Family R-HSA-388841	13/68	1.01333e-08	1.11846e-06	0	0	9.53791	175.569	LYN;HLA-DRB5;CD80;PTPN11;GRAP2;CTLA4;HLA-DRA;CSK;GRB2;HLA-DQB2;HLA-DQA1;HLA-DRB1;HLA-DPA1	Reactome_2022
Cicatricial pemphigoid	17/134	3.66174e-08	1.11972e-06	0	0	5.89343	100.912	IL10;CD40;CHD9;CD80;HLA-B;LPP;ICAM1;C2;C4B;BCR;C3;GALC;HLA-DRA;CTLA4;HLA-DQA1;HLA-DRB1;HLA-DQB1	Rare_Diseases_AutoRIF_Gene_Lists
Treponema infection	9/32	5.47677e-08	1.15526e-06	0	0	15.686	262.272	IL10;FCGR2A;IRF3;CXCR5;MIR146A;HLA-C;HLA-DRB1;ICAM1;HLA-DQB1	Rare_Diseases_GeneRIF_Gene_Lists
Asthma	9/30	2.91941e-08	1.16193e-06	0	0	17.1817	298.09	IL10;CD40;HLA-DRB5;HLA-DPB1;HLA-DRA;HLA-DQA1;HLA-DRB1;HLA-DPA1;HLA-DQB1	BioPlanet_2019
500 genes up-regulated by SARS-CoV-2 in human Calu3 cells at 24h from GSE148729 totalRNA	37/495	2.60336e-09	1.1663e-06	0	0	3.35968	66.4089	CIITA;CD40;ITGAM;IFI6;TNFAIP3;IFIT1;IKZF3;USP18;BACH2;KIAA0040;C2;ICAM1;RASGRP3;C3;IFIH1;C4B;HERC5;SOCS1;IL12A;JAK2;HLA-DPA1;GSDMB;GCA;GPX3;MX1;HLA-B;TRAFD1;HLA-C;OVOL1;ETV3;FAP;OAS1;IRF7;HLA-DRA;IL7R;CFB;HLA-DRB1	COVID-19_Related_Gene_Sets_2021
GTEX-TKQ1-0006-SM-33HBI blood male 30-39 years	90/2023	2.4291e-08	1.19767e-06	0	0	2.02012	35.4191	CDKN1B;ITGAM;HIP1;NCF1;CPNE5;NCF2;CXORF21;LST1;SIRPG;SIRPB2;PTPN22;CTSW;IKZF1;NADSYN1;LYST;IKZF3;PPCDC;PHTF1;SIRPB1;ARHGAP4;MAP1LC3B;FCGR3B;GRAP2;RASSF5;ITGAX;CD37;JAK2;TNPO3;IL10;ATG3;ARL11;NCOA2;G6PD;FCRL5;PRKCB;HLA-B;TRAFD1;TYK2;IRAK4;AP5B1;RSBN1;DUSP22;LAT2;ELF1;ACAP1;BANK1;MTF1;MAPKAPK2;IRF8;TLR7;IRF5;WDFY4;CD44;BLK;DDX6;PXK;TCF7;LEF1;ARHGAP15;NT5C2;AIF1;KIAA0040;PGS1;ATXN1;ERI1;ST8SIA4;CSK;…	GTEx_Tissue_Expression_Up
Alopecia Areata	12/59	1.80094e-08	1.2694e-06	0	0	10.2857	183.419	CD40;ACOXL;ATXN2;NOTCH4;MX1;CLEC16A;CTLA4;HLA-C;PTPN22;HLA-DRB1;ICAM1;HLA-DQB1	DisGeNET
Chronic Hepatitis B Infection	6/10	4.30472e-08	1.3012e-06	0	0	59.819	1014.59	CD40;NOTCH4;HLA-DPB1;CFB;HLA-DQB2;HLA-DPA1	GWAS_Catalog_2023
HIV Infections	48/806	1.87843e-08	1.30537e-06	0	0	2.65581	47.2474	IL21;HCP5;CIITA;CD40;CDKN1B;ITGAM;CD80;PDGFB;CXCR5;PRDM1;BACH2;ARHGAP4;ICAM1;SOCS1;FCGR3B;DRAM1;GRAP2;DSE;CTLA4;DRD4;TNPO3;CTSB;LYN;IL10;G6PD;CCL22;UBE2B;GPX3;HLA-DRB9;HLA-B;HLA-C;PTPN11;IFNLR1;IL2;NCR3;PTPRC;NR4A3;STIM1;FAP;IRF3;HLA-DPB1;IRF7;TLR7;IL7R;HLA-DRB1;HLA-DQB2;MAP3K11;HLA-DQB1	DisGeNET
Kikuchi disease	23/249	6.74391e-08	1.40066e-06	0	0	4.15683	68.6377	IL10;PRKCB;HLA-B;HLA-C;TNFAIP3;PTPN11;TYK2;IL2;C4B;TERT;TNIP1;KIT;ERBB2;CTLA4;VDAC1;IRF5;FCGR2B;HLA-DQA1;HLA-DRB1;CD44;ZNF365;HLA-DQB1;MICB	Rare_Diseases_GeneRIF_Gene_Lists
Chronic lymphocytic leukemia	15/105	4.6798e-08	1.41613e-06	0	0	6.74132	113.776	LYN;IL21;IL10;CD40;CD80;LEF1;IL2;RELA;BCR;TERT;KIT;CD37;CSK;JAK2;CD44	Rare_Diseases_AutoRIF_Gene_Lists
Absent T lymphocytes	20/200	1.33702e-07	1.41884e-06	0	0	4.52047	71.5484	LYN;LRRC25;NCF1;NCF2;HLA-B;HLA-C;IKZF1;TYK2;ARHGAP27;AP5B1;DEF6;SIRPB1;ARHGAP4;PTPRC;TNIP1;RASSF5;ITGAX;CD37;CSK;SIPA1	Rare_Diseases_GeneRIF_ARCHS4_Predictions
Acute monoblastic leukemia	20/200	1.33702e-07	1.41884e-06	0	0	4.52047	71.5484	LYN;LRRC25;ITGAM;NCF1;NCF2;HLA-B;TYK2;ARHGAP27;AP5B1;ARHGAP4;GAK;TNIP1;FCGRT;RASSF5;MAPKAPK2;ITGAX;IRF5;CSK;FCGR2C;SIPA1	Rare_Diseases_GeneRIF_ARCHS4_Predictions
Acute myelomonocytic leukemia	20/200	1.33702e-07	1.41884e-06	0	0	4.52047	71.5484	LYN;LRRC25;ITGAM;NCF1;NCF2;HLA-B;TBC1D2B;TYK2;ARHGAP27;AP5B1;ARHGAP4;GAK;TNIP1;PPP6R1;RASSF5;MAPKAPK2;ITGAX;CSK;FCGR2C;SIPA1	Rare_Diseases_GeneRIF_ARCHS4_Predictions
Addison's disease	20/200	1.33702e-07	1.41884e-06	0	0	4.52047	71.5484	LYN;NCF1;NCF2;HLA-B;HLA-C;IKZF1;ARHGAP27;AP5B1;ETS1;KIAA0040;ARHGAP4;PTPRC;OAS1;TNIP1;RASSF5;ITGAX;IRF5;CSK;HLA-DRB1;SIPA1	Rare_Diseases_GeneRIF_ARCHS4_Predictions
Anaplastic large cell lymphoma	20/200	1.33702e-07	1.41884e-06	0	0	4.52047	71.5484	LYN;NCF1;NCF2;HLA-B;TBC1D2B;IKZF1;TYK2;ARHGAP27;AP5B1;ETS1;ARHGAP4;GAK;PTPRC;TNIP1;PPP6R1;RASSF5;MAPKAPK2;ITGAX;CSK;SIPA1	Rare_Diseases_GeneRIF_ARCHS4_Predictions
Angioimmunoblastic lymphadenopathy with dysproteinemia	20/200	1.33702e-07	1.41884e-06	0	0	4.52047	71.5484	LYN;ITGAM;NCF1;NCF2;HLA-B;TBC1D2B;IKZF1;TYK2;ETS1;ARHGAP4;PTPRC;TNIP1;TRAF3;RASSF5;ITGAX;IRF5;CSK;WDFY4;HLA-DRB1;SIPA1	Rare_Diseases_GeneRIF_ARCHS4_Predictions
Autoimmune lymphoproliferative syndrome	20/200	1.33702e-07	1.41884e-06	0	0	4.52047	71.5484	LYN;LRRC25;NCF1;NCF2;HLA-B;HLA-C;IKZF1;TYK2;ARHGAP27;ETS1;DEF6;ARHGAP4;PTPRC;TNIP1;RASSF5;ITGAX;CD37;IRF5;CSK;SIPA1	Rare_Diseases_GeneRIF_ARCHS4_Predictions
Autosomal recessive hyper IgE syndrome	20/200	1.33702e-07	1.41884e-06	0	0	4.52047	71.5484	LYN;CIITA;NCF1;NCF2;HLA-B;SIRPB2;IKZF1;ARHGAP27;IKZF3;LYST;ETS1;SIRPB1;ARHGAP4;ACAP1;PTPRC;ATG16L2;RASSF5;ITGAX;CSK;SIPA1	Rare_Diseases_GeneRIF_ARCHS4_Predictions
Brenner tumor of ovary	20/200	1.33702e-07	1.41884e-06	0	0	4.52047	71.5484	LYN;LRRC25;ITGAM;NCF1;NCF2;HLA-B;HLA-C;ARHGAP27;AP5B1;SIRPB1;ARHGAP4;TNIP1;FCGRT;RASSF5;MAPKAPK2;ITGAX;IRF5;CSK;SIPA1;SIGLEC5	Rare_Diseases_GeneRIF_ARCHS4_Predictions
Caspase-8 deficiency	20/200	1.33702e-07	1.41884e-06	0	0	4.52047	71.5484	LYN;LRRC25;NCF1;NCF2;HLA-B;HLA-C;IKZF1;TYK2;ARHGAP27;DEF6;SIRPB1;ARHGAP4;PTPRC;TNIP1;RASSF5;ITGAX;CD37;IRF5;CSK;SIPA1	Rare_Diseases_GeneRIF_ARCHS4_Predictions
Central nervous system lymphoma primary	20/200	1.33702e-07	1.41884e-06	0	0	4.52047	71.5484	LYN;CD40;NCF1;NCF2;HLA-B;TYK2;AP5B1;ICAM1;IFIH1;ARHGAP31;SOCS1;TNIP1;FCGRT;RASSF5;MAPKAPK2;ITGAX;IRF5;CSK;FCGR2B;SIPA1	Rare_Diseases_GeneRIF_ARCHS4_Predictions
Congenital bilateral absence of the vas deferens	20/200	1.33702e-07	1.41884e-06	0	0	4.52047	71.5484	LYN;LRRC25;NCF1;NCF2;HLA-B;HLA-C;SIRPB2;TYK2;ARHGAP27;AP5B1;SIRPB1;KLF2;ARHGAP4;ATG16L2;RASSF5;ITGAX;CD37;CSK;SIPA1;SIGLEC5	Rare_Diseases_GeneRIF_ARCHS4_Predictions
Congenital human immunodeficiency virus	20/200	1.33702e-07	1.41884e-06	0	0	4.52047	71.5484	LYN;LRRC25;NCF1;NCF2;HLA-B;HLA-C;IKZF1;TYK2;ARHGAP27;DEF6;ARHGAP4;PTPRC;TNIP1;FCGRT;RASSF5;ITGAX;IRF5;CSK;HLA-DRB1;SIPA1	Rare_Diseases_GeneRIF_ARCHS4_Predictions
Cutaneous lupus erythematosus	20/200	1.33702e-07	1.41884e-06	0	0	4.52047	71.5484	LYN;LRRC25;CD40;NCF1;NCF2;HLA-B;ARHGAP27;AP5B1;ICAM1;OAS1;TNIP1;FCGRT;RASSF5;MAPKAPK2;ITGAX;IRF7;IRF5;CSK;HLA-DRB1;CTSB	Rare_Diseases_GeneRIF_ARCHS4_Predictions
Cyclic neutropenia	20/200	1.33702e-07	1.41884e-06	0	0	4.52047	71.5484	LRRC25;NCF1;NCF2;HLA-B;HLA-C;SIRPB2;TYK2;ARHGAP27;AP5B1;DEF6;SIRPB1;ARHGAP4;ATG16L2;PPP6R1;RASSF5;ITGAX;CSK;SIPA1;MAP3K11;SIGLEC5	Rare_Diseases_GeneRIF_ARCHS4_Predictions
Dianzani autoimmune lymphoproliferative syndrome	20/200	1.33702e-07	1.41884e-06	0	0	4.52047	71.5484	LRRC25;NCF1;NCF2;HLA-B;HLA-C;IKZF1;TYK2;ARHGAP27;DEF6;SIRPB1;ARHGAP4;ACAP1;PTPRC;ATG16L2;RASSF5;STAT4;CTLA4;CSK;CD44;SIPA1	Rare_Diseases_GeneRIF_ARCHS4_Predictions
Diphtheria	20/200	1.33702e-07	1.41884e-06	0	0	4.52047	71.5484	LYN;CD40;NCF1;NCF2;MX1;HLA-B;ARHGAP27;AP5B1;ICAM1;IFIH1;SOCS1;DRAM1;OAS1;TNIP1;FCGRT;RASSF5;MAPKAPK2;ITGAX;IRF7;IRF5	Rare_Diseases_GeneRIF_ARCHS4_Predictions
Evans syndrome	20/200	1.33702e-07	1.41884e-06	0	0	4.52047	71.5484	PRKCB;TCF7;LEF1;PTPN22;IKZF1;TYK2;ETS1;FLI1;DEF6;ARHGAP4;ELF1;ACAP1;PTPRC;PPP6R1;RASSF5;GRAP2;CD37;CSK;RREB1;SIPA1	Rare_Diseases_GeneRIF_ARCHS4_Predictions
Goodpasture syndrome	20/200	1.33702e-07	1.41884e-06	0	0	4.52047	71.5484	LYN;LRRC25;CD40;ITGAM;NCF1;NCF2;HLA-B;ARHGAP27;AP5B1;AIF1;TNIP1;FCGRT;HLA-DPB1;ITGAX;HLA-DRA;IRF5;FCGR2C;HLA-DRB1;CTSB;HLA-DPA1	Rare_Diseases_GeneRIF_ARCHS4_Predictions
Griscelli syndrome type 2	20/200	1.33702e-07	1.41884e-06	0	0	4.52047	71.5484	LYN;LRRC25;ITGAM;NCF1;NCF2;HLA-B;HLA-C;SIRPB2;TYK2;ARHGAP27;AP5B1;DEF6;SIRPB1;ARHGAP4;ATG16L2;RASSF5;ITGAX;CSK;SIPA1;SIGLEC5	Rare_Diseases_GeneRIF_ARCHS4_Predictions
Haemophilus influenzae	20/200	1.33702e-07	1.41884e-06	0	0	4.52047	71.5484	LYN;LRRC25;ITGAM;NCF1;NCF2;HLA-B;HLA-C;SIRPB2;TYK2;ARHGAP27;AP5B1;SIRPB1;ATG16L2;TNIP1;FCGRT;RASSF5;MAPKAPK2;ITGAX;FCGR2C;SIGLEC5	Rare_Diseases_GeneRIF_ARCHS4_Predictions
Hairy cell leukemia	20/200	1.33702e-07	1.41884e-06	0	0	4.52047	71.5484	LYN;BLK;NCF1;NCF2;HLA-B;IKZF1;TYK2;ARHGAP27;IKZF3;ETS1;KIAA0040;ARHGAP4;ACAP1;PTPRC;TNIP1;RASSF5;CD37;CSK;WDFY4;SIPA1	Rare_Diseases_GeneRIF_ARCHS4_Predictions
Hand-Schuller-Christian disease	20/200	1.33702e-07	1.41884e-06	0	0	4.52047	71.5484	LYN;ITGAM;NCF1;NCF2;HLA-B;TBC1D2B;IKZF1;TYK2;ARHGAP27;AP5B1;ICAM1;ARHGAP4;PTPRC;TNIP1;RASSF5;MAPKAPK2;ITGAX;IRF5;CSK;SIPA1	Rare_Diseases_GeneRIF_ARCHS4_Predictions
Immune thrombocytopenia	20/200	1.33702e-07	1.41884e-06	0	0	4.52047	71.5484	LYN;LRRC25;CD40;NCF1;NCF2;HLA-B;TYK2;ARHGAP27;AP5B1;ICAM1;ARHGAP4;OAS1;TNIP1;RASSF5;MAPKAPK2;ITGAX;IRF7;IRF5;CSK;SIPA1	Rare_Diseases_GeneRIF_ARCHS4_Predictions
Insulin autoimmune syndrome	20/200	1.33702e-07	1.41884e-06	0	0	4.52047	71.5484	C1QB;HLA-DRB5;CD40;CIITA;CD80;MX1;PRDM1;IKZF3;ICAM1;ARHGAP31;OAS1;TNIP1;FCGRT;RASSF5;HLA-DPB1;HLA-DRA;IRF5;HLA-DRB1;HLA-DPA1;HLA-DQB1	Rare_Diseases_GeneRIF_ARCHS4_Predictions
Langerhans cell histiocytosis	20/200	1.33702e-07	1.41884e-06	0	0	4.52047	71.5484	LYN;ITGAM;NCF1;NCF2;HLA-B;TBC1D2B;IKZF1;TYK2;ARHGAP27;AP5B1;ICAM1;ARHGAP4;PTPRC;TNIP1;RASSF5;MAPKAPK2;ITGAX;IRF5;CSK;SIPA1	Rare_Diseases_GeneRIF_ARCHS4_Predictions
Langerhans cell sarcoma	20/200	1.33702e-07	1.41884e-06	0	0	4.52047	71.5484	IL10;C1QB;CD40;CCL22;ITGAM;CD80;CTSW;TBC1D2B;ICAM1;IFIH1;ARHGAP31;SOCS1;DRAM1;TNIP1;FCGRT;RASSF5;IRF5;FCGR2B;HLA-DRB1;CTSB	Rare_Diseases_GeneRIF_ARCHS4_Predictions
Laryngeal papillomatosis	20/200	1.33702e-07	1.41884e-06	0	0	4.52047	71.5484	CD40;CD80;DOT1L;TYK2;IKZF2;PHRF1;ICAM1;HCFC1;PCNX3;SOCS1;IRAK1;TNIP1;PPP6R1;TRAF3;MAPKAPK2;EIF4H;SDF4;IRF5;CSK;WDFY4	Rare_Diseases_GeneRIF_ARCHS4_Predictions
Leukocyte adhesion deficiency type 1	20/200	1.33702e-07	1.41884e-06	0	0	4.52047	71.5484	LYN;LRRC25;ITGAM;NCF1;NCF2;HLA-B;HLA-C;SIRPB2;ARHGAP27;AP5B1;SIRPB1;ARHGAP4;PTPRC;ATG16L2;RASSF5;ITGAX;CSK;FCGR2C;SIPA1;SIGLEC5	Rare_Diseases_GeneRIF_ARCHS4_Predictions
Lymphatic filariasis	20/200	1.33702e-07	1.41884e-06	0	0	4.52047	71.5484	LYN;LRRC25;ITGAM;GCA;NCF1;NCF2;HLA-B;HLA-C;SIRPB2;TBC1D2B;ARHGAP27;AP5B1;SIRPB1;PTPRC;FCGR3B;ATG16L2;RASSF5;ITGAX;FCGR2C;SIGLEC5	Rare_Diseases_GeneRIF_ARCHS4_Predictions
Myasthenia familial	20/200	1.33702e-07	1.41884e-06	0	0	4.52047	71.5484	LYN;LRRC25;CD40;NCF1;NCF2;HLA-B;HLA-C;ARHGAP27;AP5B1;ICAM1;OAS1;TNIP1;FCGRT;RASSF5;HLA-DPB1;ITGAX;IRF7;IRF5;CSK;SIPA1	Rare_Diseases_GeneRIF_ARCHS4_Predictions
Mycobacterium Avium Complex	20/200	1.33702e-07	1.41884e-06	0	0	4.52047	71.5484	LYN;LRRC25;CD40;NCF1;NCF2;HLA-B;ARHGAP27;AP5B1;AIF1;ICAM1;OAS1;TNIP1;FCGRT;RASSF5;HLA-DPB1;ITGAX;IRF7;IRF5;CSK;HLA-DRB1	Rare_Diseases_GeneRIF_ARCHS4_Predictions
Mycosis fungoides	20/200	1.33702e-07	1.41884e-06	0	0	4.52047	71.5484	LYN;LRRC25;NCF1;NCF2;HLA-B;HLA-C;IKZF1;TYK2;ARHGAP27;AP5B1;ETS1;DEF6;SIRPB1;ARHGAP4;PTPRC;TNIP1;RASSF5;ITGAX;CSK;SIPA1	Rare_Diseases_GeneRIF_ARCHS4_Predictions
Myelodysplastic syndromes	20/200	1.33702e-07	1.41884e-06	0	0	4.52047	71.5484	LYN;NCF1;NCF2;HLA-B;IKZF1;TYK2;ARHGAP27;AP5B1;ICAM1;ARHGAP4;GAK;ATG16L2;TNIP1;PPP6R1;RASSF5;MAPKAPK2;ITGAX;IRF5;CSK;SIPA1	Rare_Diseases_GeneRIF_ARCHS4_Predictions
Onchocerciasis	20/200	1.33702e-07	1.41884e-06	0	0	4.52047	71.5484	CD40;NCF1;HLA-B;TNFAIP3;IKZF1;ARHGAP27;ETS1;ICAM1;ARHGAP4;GAK;ARHGAP31;SOCS1;TNIP1;FCGRT;RASSF5;ITGAX;IRF7;IRF5;IL7R;SIPA1	Rare_Diseases_GeneRIF_ARCHS4_Predictions
Oral pharyngeal disorders	20/200	1.33702e-07	1.41884e-06	0	0	4.52047	71.5484	LYN;CD40;NCF2;HLA-B;TBC1D2B;TYK2;ARHGAP27;AP5B1;ICAM1;GAK;SOCS1;TNIP1;FCGRT;RASSF5;MAPKAPK2;ITGAX;IRF7;SDF4;IRF5;CSK	Rare_Diseases_GeneRIF_ARCHS4_Predictions
Paroxysmal cold hemoglobinuria	20/200	1.33702e-07	1.41884e-06	0	0	4.52047	71.5484	LYN;LRRC25;ITGAM;NCF1;NCF2;HLA-B;SIRPB2;TYK2;ARHGAP27;AP5B1;SIRPB1;ARHGAP4;ATG16L2;TNIP1;FCGRT;RASSF5;ITGAX;CSK;SIPA1;SIGLEC5	Rare_Diseases_GeneRIF_ARCHS4_Predictions
Paroxysmal nocturnal hemoglobinuria	20/200	1.33702e-07	1.41884e-06	0	0	4.52047	71.5484	LYN;LRRC25;ITGAM;NCF1;NCF2;HLA-B;SIRPB2;TYK2;ARHGAP27;AP5B1;SIRPB1;ARHGAP4;ATG16L2;TNIP1;FCGRT;RASSF5;ITGAX;CSK;SIPA1;SIGLEC5	Rare_Diseases_GeneRIF_ARCHS4_Predictions
Peripheral T-cell lymphoma	20/200	1.33702e-07	1.41884e-06	0	0	4.52047	71.5484	LYN;NCF1;NCF2;HLA-B;HLA-C;IKZF1;TYK2;ARHGAP27;AP5B1;ETS1;DEF6;ARHGAP4;PTPRC;TNIP1;RASSF5;ITGAX;CD37;IRF5;CSK;SIPA1	Rare_Diseases_GeneRIF_ARCHS4_Predictions
Peyronie disease	20/200	1.33702e-07	1.41884e-06	0	0	4.52047	71.5484	LYN;LRRC25;NCF1;NCF2;HLA-B;HLA-C;TYK2;ARHGAP27;AP5B1;ICAM1;ARHGAP4;ATG16L2;TNIP1;FCGRT;RASSF5;MAPKAPK2;ITGAX;CSK;SIPA1;SIGLEC5	Rare_Diseases_GeneRIF_ARCHS4_Predictions
Pneumocystosis	20/200	1.33702e-07	1.41884e-06	0	0	4.52047	71.5484	LYN;ITGAM;NCF1;NCF2;HLA-B;ARHGAP27;AP5B1;ICAM1;ARHGAP4;SOCS1;TNIP1;FCGRT;RASSF5;MAPKAPK2;ITGAX;IRF7;IRF5;CSK;HLA-DRB1;SIPA1	Rare_Diseases_GeneRIF_ARCHS4_Predictions
Polymyositis	20/200	1.33702e-07	1.41884e-06	0	0	4.52047	71.5484	LYN;CD40;NCF1;NCF2;HLA-B;AP5B1;ICAM1;IFIH1;ARHGAP31;SOCS1;DRAM1;OAS1;TNIP1;FCGRT;RASSF5;MAPKAPK2;ITGAX;IRF7;IRF5;HLA-DRB1	Rare_Diseases_GeneRIF_ARCHS4_Predictions
Rheumatoid vasculitis	20/200	1.33702e-07	1.41884e-06	0	0	4.52047	71.5484	LYN;LRRC25;CD40;ITGAM;NCF1;NCF2;HLA-B;ARHGAP27;AP5B1;ICAM1;ARHGAP4;SOCS1;TNIP1;FCGRT;RASSF5;ITGAX;IRF7;IRF5;CSK;SIPA1	Rare_Diseases_GeneRIF_ARCHS4_Predictions
Sakoda complex	20/200	1.33702e-07	1.41884e-06	0	0	4.52047	71.5484	LYN;NCF1;PRKCB;NCF2;MX1;HLA-B;HLA-C;IKZF1;TYK2;ARHGAP27;DEF6;ARHGAP4;PTPRC;OAS1;RASSF5;ITGAX;IRF7;CD37;CSK;SIPA1	Rare_Diseases_GeneRIF_ARCHS4_Predictions
Severe congenital neutropenia autosomal recessive 3	20/200	1.33702e-07	1.41884e-06	0	0	4.52047	71.5484	LYN;LRRC25;NCF1;NCF2;HLA-B;HLA-C;SIRPB2;IKZF1;TYK2;ARHGAP27;AP5B1;SIRPB1;ARHGAP4;FCGR3B;ATG16L2;RASSF5;ITGAX;CSK;SIPA1;SIGLEC5	Rare_Diseases_GeneRIF_ARCHS4_Predictions
Spirurida Infections	20/200	1.33702e-07	1.41884e-06	0	0	4.52047	71.5484	LYN;LRRC25;ITGAM;NCF1;NCF2;HLA-B;HLA-C;SIRPB2;ARHGAP27;AP5B1;SIRPB1;ARHGAP4;PTPRC;ATG16L2;TNIP1;RASSF5;ITGAX;FCGR2C;SIPA1;SIGLEC5	Rare_Diseases_GeneRIF_ARCHS4_Predictions
Spondylarthropathy	20/200	1.33702e-07	1.41884e-06	0	0	4.52047	71.5484	LYN;LRRC25;ITGAM;NCF1;NCF2;HLA-B;HLA-C;SIRPB2;ARHGAP27;AP5B1;SIRPB1;ARHGAP4;TNIP1;FCGRT;RASSF5;ITGAX;IRF5;CSK;SIPA1;SIGLEC5	Rare_Diseases_GeneRIF_ARCHS4_Predictions
Tularemia	20/200	1.33702e-07	1.41884e-06	0	0	4.52047	71.5484	LYN;LRRC25;ITGAM;NCF1;NCF2;HLA-B;SIRPB2;TYK2;ARHGAP27;AP5B1;SIRPB1;ARHGAP4;ATG16L2;TNIP1;RASSF5;ITGAX;CSK;FCGR2C;SIPA1;SIGLEC5	Rare_Diseases_GeneRIF_ARCHS4_Predictions
Venezuelan equine encephalitis	20/200	1.33702e-07	1.41884e-06	0	0	4.52047	71.5484	LYN;MX1;HLA-B;TBC1D2B;PTPN22;IKZF1;TYK2;ARHGAP27;ETS1;DEF6;ARHGAP4;ELF1;ACAP1;PTPRC;OAS1;PPP6R1;RASSF5;CD37;CSK;SIPA1	Rare_Diseases_GeneRIF_ARCHS4_Predictions
Waldenstrom macroglobulinemia	20/200	1.33702e-07	1.41884e-06	0	0	4.52047	71.5484	LYN;LRRC25;CD40;NCF1;NCF2;HLA-B;TYK2;ARHGAP27;AP5B1;ICAM1;ARHGAP4;PTPRC;TNIP1;RASSF5;MAPKAPK2;ITGAX;IRF7;IRF5;CSK;SIPA1	Rare_Diseases_GeneRIF_ARCHS4_Predictions
X-linked severe combined immunodeficiency	20/200	1.33702e-07	1.41884e-06	0	0	4.52047	71.5484	LYN;LRRC25;NCF1;NCF2;HLA-B;HLA-C;IKZF1;TYK2;ARHGAP27;ETS1;DEF6;ARHGAP4;ACAP1;PTPRC;RASSF5;ITGAX;CD37;CSK;IL7R;SIPA1	Rare_Diseases_GeneRIF_ARCHS4_Predictions
Granulomatosis With Polyangiitis	5/6	5.35088e-08	1.42053e-06	0	0	199.02	3332.28	FCGR3B;HLA-DPB1;CTLA4;PTPN22;HLA-DPA1	GeDiPNet_2023
Lymphoma large-cell	17/140	7.05278e-08	1.44261e-06	0	0	5.60421	92.286	IL21;IL10;FCRL4;LEF1;TNFAIP3;PRDM1;IKZF1;BACH2;IL2;RELA;SOCS1;FCGR2A;TERT;CTLA4;CD58;HLA-DRB1;CD44	Rare_Diseases_GeneRIF_Gene_Lists
Epstein-Barr Virus Infections	23/234	2.12436e-08	1.45578e-06	0	0	4.4558	78.7215	IL10;CD40;CCL22;HLA-B;HLA-C;TNFAIP3;RELA;IL2;ICAM1;BCR;CLEC4C;FCGR2A;GRAP2;MAPKAPK2;ERBB2;IRF7;CTLA4;TLR7;IRF5;CCL17;HLA-DRB1;CD44;HLA-DQB1	DisGeNET
Plasmacytoid Dc (id:510)	15/109	7.79775e-08	1.52356e-06	0	0	6.45312	105.617	LRRC25;NCF1;NCF2;PLD4;PTPRC;ITGAX;IRF7;HLA-DPB1;HLA-DRA;IRF8;CD37;TLR7;FCGR2B;WDFY4;HLA-DPA1	HuBMAP_ASCT_plus_B_augmented_w_RNAseq_Coexpression
neutrophil - Skin	15/102	3.13912e-08	1.5277e-06	0	0	6.97486	120.503	LRRC25;CIITA;CCL22;CXORF21;LST1;CTSW;ARHGAP15;IKZF3;LAT2;ACAP1;PTPRC;ST8SIA4;ITGAX;CD37;HLA-DQA1	HuBMAP_ASCTplusB_augmented_2022
Herpes simplex encephalitis	17/137	5.10538e-08	1.52898e-06	0	0	5.74521	96.4642	IL10;HLA-B;IRAK4;TYK2;ICAM1;C2;C4B;BCR;C3;IKBKB;IRF3;TRAF3;KIT;ERBB2;IRF7;TLR7;HLA-DRB1	Rare_Diseases_AutoRIF_Gene_Lists
GTEX-XUJ4-0226-SM-4BOP8 spleen female 60-69 years	101/2381	3.1641e-08	1.53406e-06	0	0	1.93664	33.4435	HCP5;NCF1;CXORF21;CD80;LST1;SIRPG;MIR146A;IKZF1;NADSYN1;IKZF3;ACRBP;BACH2;ICAM1;CYP21A1P;FCGRT;RASSF5;HLA-C;HCFC1;ACAP1;DGKQ;ULK3;CD226;WDFY4;BLK;TCF7;PLD4;ABHD6;KIAA0040;C2;SOCS1;IRAK1;AP4B1;FLI1;PTPRC;ATG16L2;HLA-DRA;GRB2;RPS20;SKIV2L;PCNXL3;IL7R;XKR6;MAP3K11;CIITA;CD40;ITGAM;TNFRSF13B;LRRK1;STAB2;SIRPB2;TNFAIP3;PTPN22;CTSW;CMAHP;PPCDC;SIRPB1;ARHGAP4;IFIH1;IKBKB;MECP2;FCGR3B;PPP6R1;ITGAX;CTLA4;…	GTEx_Tissue_Expression_Up
Splenomegaly	21/212	7.65328e-08	1.54208e-06	0	0	4.48002	73.4076	IL10;G6PD;TNFRSF13B;TNFAIP3;PTPN22;PTPN11;IKZF1;BACH2;ICAM1;BCR;NR4A3;FCGR2A;FCGRT;KIT;STAT4;ITGAX;CTLA4;JAK2;HLA-DRB1;SLC29A3;HLA-DQB1	Rare_Diseases_GeneRIF_Gene_Lists
Meningitis (HP:0001287)	12/49	1.85805e-09	1.55519e-06	0	0	13.0724	262.803	IL10;CIITA;NCF1;TNFRSF13B;NCF2;HLA-B;STAT4;HLA-DPB1;CTLA4;PTPN22;HLA-DRB1;IL12RB2	Human_Phenotype_Ontology
Self-reported malabsorption/coeliac disease 20002 1456	11/52	4.61554e-08	1.57001e-06	0	0	10.7894	182.246	IL21;SLC44A4;OLIG3;HLA-B;ZSCAN23;LPP;TCP11;HLA-DQB1;PPARD;MICB;MUC22	UK_Biobank_GWAS_v1
Medication dovobet ointment 20003 1141179992	7/16	5.1412e-08	1.57001e-06	0	0	31.0729	521.508	HLA-DRB5;TRIM39;NOTCH4;HLA-B;HLA-C;HLA-DQB2;HLA-DQA1	UK_Biobank_GWAS_v1
Medication folic acid product 20003 1140870422	5/6	5.35088e-08	1.57001e-06	0	0	199.02	3332.28	HLA-DRB5;TNXB;HLA-C;RSBN1;HLA-DQA1	UK_Biobank_GWAS_v1
Self-reported hyperthyroidism/thyrotoxicosis 20002 1225	9/32	5.47677e-08	1.57001e-06	0	0	15.686	262.272	MAS1L;TRIM39;HLA-DPB1;CTLA4;HLA-DRA;PTPN22;HLA-DQA1;CFB;MICB	UK_Biobank_GWAS_v1
Omenn syndrome	25/292	8.06461e-08	1.57786e-06	0	0	3.83258	62.5982	IL21;CIITA;TNFRSF13B;IKZF1;RELA;RASGRP3;MECP2;IKBKB;SOCS1;TERT;PTTG1;ERBB2;JAK2;CTSB;IL10;FLT3LG;IL2;NCR3;PTPRC;STIM1;HLA-DPB1;IRF7;IRF8;IL7R;FCGR2B	Rare_Diseases_GeneRIF_Gene_Lists
Severe combined immunodeficiency	25/292	8.06461e-08	1.57786e-06	0	0	3.83258	62.5982	IL21;CIITA;TNFRSF13B;IKZF1;RELA;RASGRP3;MECP2;IKBKB;SOCS1;TERT;PTTG1;ERBB2;JAK2;CTSB;IL10;FLT3LG;IL2;NCR3;PTPRC;STIM1;HLA-DPB1;IRF7;IRF8;IL7R;FCGR2B	Rare_Diseases_GeneRIF_Gene_Lists
Lymphocytes absent	15/106	5.32907e-08	1.57969e-06	0	0	6.6669	111.654	IL10;CD40;CD80;HLA-B;CXCR5;HLA-C;IL2;ICAM1;C2;BCR;C3;KIT;CTLA4;CD58;CD44	Rare_Diseases_AutoRIF_Gene_Lists
Aarskog syndrome	20/200	1.33702e-07	1.62844e-06	0	0	4.52047	71.5484	LYN;LRRC25;ITGAM;NCF1;NCF2;HLA-B;HLA-C;SIRPB2;TYK2;ARHGAP27;AP5B1;SIRPB1;ARHGAP4;GAK;ATG16L2;RASSF5;ITGAX;CSK;SIPA1;SIGLEC5	Rare_Diseases_AutoRIF_ARCHS4_Predictions
Absent T lymphocytes	20/200	1.33702e-07	1.62844e-06	0	0	4.52047	71.5484	LYN;LRRC25;NCF1;NCF2;HLA-B;HLA-C;IKZF1;ARHGAP27;AP5B1;DEF6;ARHGAP4;PTPRC;TNIP1;RASSF5;ITGAX;IRF7;CD37;IRF5;CSK;SIPA1	Rare_Diseases_AutoRIF_ARCHS4_Predictions
Acute megakaryoblastic leukemia	20/200	1.33702e-07	1.62844e-06	0	0	4.52047	71.5484	LYN;NCF1;NCF2;HLA-B;TBC1D2B;IKZF1;TYK2;ARHGAP27;AP5B1;ARHGAP4;GAK;TNIP1;PPP6R1;RASSF5;MAPKAPK2;ITGAX;CD37;IRF5;CSK;SIPA1	Rare_Diseases_AutoRIF_ARCHS4_Predictions
Acute myeloblastic leukemia type 4	20/200	1.33702e-07	1.62844e-06	0	0	4.52047	71.5484	LYN;NCF1;NCF2;HLA-B;IKZF1;TYK2;ARHGAP27;AP5B1;ICAM1;ARHGAP4;GAK;TNIP1;FCGRT;PPP6R1;RASSF5;MAPKAPK2;ITGAX;IRF5;CSK;SIPA1	Rare_Diseases_AutoRIF_ARCHS4_Predictions
Acute myelomonocytic leukemia	20/200	1.33702e-07	1.62844e-06	0	0	4.52047	71.5484	LYN;ITGAM;NCF1;NCF2;HLA-B;TBC1D2B;TYK2;ARHGAP27;AP5B1;ARHGAP4;GAK;TNIP1;FCGRT;PPP6R1;RASSF5;MAPKAPK2;ITGAX;IRF5;CSK;SIPA1	Rare_Diseases_AutoRIF_ARCHS4_Predictions
Agammaglobulinemia X-linked type 2	20/200	1.33702e-07	1.62844e-06	0	0	4.52047	71.5484	LYN;LRRC25;NCF1;NCF2;HLA-B;HLA-C;IKZF1;TYK2;ARHGAP27;AP5B1;SIRPB1;ARHGAP4;PTPRC;TNIP1;RASSF5;ITGAX;CD37;IRF5;CSK;SIPA1	Rare_Diseases_AutoRIF_ARCHS4_Predictions
Aphthous stomatitis	20/200	1.33702e-07	1.62844e-06	0	0	4.52047	71.5484	LYN;LRRC25;ITGAM;NCF1;NCF2;HLA-B;HLA-C;TYK2;ARHGAP27;AP5B1;SIRPB1;ARHGAP4;TNIP1;FCGRT;RASSF5;ITGAX;IRF5;CSK;SIPA1;SIGLEC5	Rare_Diseases_AutoRIF_ARCHS4_Predictions
Autoimmune myocarditis	20/200	1.33702e-07	1.62844e-06	0	0	4.52047	71.5484	LYN;LRRC25;CD40;NCF1;NCF2;HLA-B;ARHGAP27;AP5B1;ICAM1;ARHGAP4;OAS1;TNIP1;FCGRT;RASSF5;MAPKAPK2;ITGAX;IRF7;IRF5;CSK;HLA-DRB1	Rare_Diseases_AutoRIF_ARCHS4_Predictions
Berylliosis	20/200	1.33702e-07	1.62844e-06	0	0	4.52047	71.5484	LYN;CD40;NCF1;NCF2;HLA-B;AP5B1;AIF1;ICAM1;OAS1;TNIP1;FCGRT;HLA-DPB1;ITGAX;HLA-DRA;IRF5;FCGR2B;HLA-DRB1;CTSB;HLA-DPA1;HLA-DQB1	Rare_Diseases_AutoRIF_ARCHS4_Predictions
Birdshot chorioretinopathy	20/200	1.33702e-07	1.62844e-06	0	0	4.52047	71.5484	LYN;LRRC25;CD40;NCF1;NCF2;HLA-B;HLA-C;TYK2;ARHGAP27;AP5B1;ARHGAP4;GAK;TNIP1;FCGRT;RASSF5;MAPKAPK2;ITGAX;IRF5;CSK;SIPA1	Rare_Diseases_AutoRIF_ARCHS4_Predictions
CD3 deficiency	20/200	1.33702e-07	1.62844e-06	0	0	4.52047	71.5484	LYN;NCF1;NCF2;HLA-B;IKZF1;ARHGAP27;ETS1;DEF6;ARHGAP4;SOCS1;PTPRC;TNIP1;RASSF5;ITGAX;IRF7;CD37;IRF5;CSK;HLA-DRB1;SIPA1	Rare_Diseases_AutoRIF_ARCHS4_Predictions
CD4 deficiency	20/200	1.33702e-07	1.62844e-06	0	0	4.52047	71.5484	LYN;CD40;NCF1;NCF2;HLA-B;IKZF1;ARHGAP27;DEF6;ICAM1;ARHGAP4;SOCS1;PTPRC;OAS1;TNIP1;RASSF5;ITGAX;IRF7;IRF5;CSK;HLA-DRB1	Rare_Diseases_AutoRIF_ARCHS4_Predictions
Cherubism	20/200	1.33702e-07	1.62844e-06	0	0	4.52047	71.5484	LYN;LRRC25;ITGAM;NCF1;NCF2;HLA-B;TBC1D2B;AP5B1;ICAM1;ARHGAP4;ARHGAP31;TNIP1;FCGRT;RASSF5;MAPKAPK2;ITGAX;IRF5;CSK;FCGR2B;CTSB	Rare_Diseases_AutoRIF_ARCHS4_Predictions
Chromomycosis	20/200	1.33702e-07	1.62844e-06	0	0	4.52047	71.5484	LYN;LRRC25;ITGAM;NCF1;NCF2;HLA-B;ARHGAP27;AP5B1;AIF1;SIRPB1;ARHGAP4;TNIP1;FCGRT;RASSF5;ITGAX;IRF5;CSK;HLA-DRB1;SIPA1;SIGLEC5	Rare_Diseases_AutoRIF_ARCHS4_Predictions
Chromosome 12 12p trisomy	20/200	1.33702e-07	1.62844e-06	0	0	4.52047	71.5484	LYN;NCF2;HLA-B;IKZF1;TYK2;ARHGAP27;AP5B1;DEF6;ARHGAP4;GAK;PTPRC;TNIP1;PPP6R1;RASSF5;MAPKAPK2;ITGAX;CD37;IRF5;CSK;SIPA1	Rare_Diseases_AutoRIF_ARCHS4_Predictions
Chromosome 5 trisomy 5q	20/200	1.33702e-07	1.62844e-06	0	0	4.52047	71.5484	LYN;CIITA;ITGAM;TBC1D2B;IKZF1;TYK2;HIPK1;HCFC1;ARHGAP4;GAK;PTPRC;PPP6R1;TET3;BMP2K;IRF5;CSK;RREB1;WDFY4;FCGR2C;HLA-DRB1	Rare_Diseases_AutoRIF_ARCHS4_Predictions
Chronic granulomatous disease	20/200	1.33702e-07	1.62844e-06	0	0	4.52047	71.5484	LYN;LRRC25;ITGAM;NCF1;NCF2;HLA-B;ARHGAP27;AP5B1;AIF1;ICAM1;ARHGAP4;TNIP1;FCGRT;RASSF5;ITGAX;IRF7;IRF5;CSK;FCGR2B;HLA-DRB1	Rare_Diseases_AutoRIF_ARCHS4_Predictions
Complement receptor deficiency	20/200	1.33702e-07	1.62844e-06	0	0	4.52047	71.5484	LYN;LRRC25;ITGAM;NCF1;NCF2;HLA-B;TYK2;ARHGAP27;AP5B1;ARHGAP4;TNIP1;FCGRT;RASSF5;MAPKAPK2;ITGAX;IRF5;CSK;FCGR2C;HLA-DRB1;SIPA1	Rare_Diseases_AutoRIF_ARCHS4_Predictions
Cutaneous larva migrans	20/200	1.33702e-07	1.62844e-06	0	0	4.52047	71.5484	LYN;CD40;NCF1;NCF2;TBC1D2B;TYK2;ARHGAP27;AP5B1;ICAM1;C2;ARHGAP4;GAK;SOCS1;TNIP1;FCGRT;PPP6R1;MAPKAPK2;ITGAX;IRF5;CSK	Rare_Diseases_AutoRIF_ARCHS4_Predictions
Cyclic neutropenia	20/200	1.33702e-07	1.62844e-06	0	0	4.52047	71.5484	LYN;NCF1;NCF2;HLA-B;TYK2;ARHGAP27;AP5B1;AIF1;ICAM1;ARHGAP4;GAK;TNIP1;FCGRT;PPP6R1;RASSF5;MAPKAPK2;ITGAX;IRF5;CSK;SIPA1	Rare_Diseases_AutoRIF_ARCHS4_Predictions
Di Guglielmo's syndrome	20/200	1.33702e-07	1.62844e-06	0	0	4.52047	71.5484	LYN;NCF1;NCF2;HLA-B;IKZF1;TYK2;ARHGAP27;AP5B1;ARHGAP4;GAK;TNIP1;FCGRT;PPP6R1;RASSF5;MAPKAPK2;ITGAX;IRF5;CSK;SIPA1;MAP3K11	Rare_Diseases_AutoRIF_ARCHS4_Predictions
Dianzani autoimmune lymphoproliferative syndrome	20/200	1.33702e-07	1.62844e-06	0	0	4.52047	71.5484	LYN;LRRC25;ITGAM;NCF1;NCF2;HLA-B;HLA-C;SIRPB2;IKZF1;ARHGAP27;DEF6;SIRPB1;ARHGAP4;ACAP1;PTPRC;ATG16L2;RASSF5;ITGAX;CSK;SIPA1	Rare_Diseases_AutoRIF_ARCHS4_Predictions
Eosinophilic fasciitis	20/200	1.33702e-07	1.62844e-06	0	0	4.52047	71.5484	LYN;LRRC25;NCF1;NCF2;HLA-B;HLA-C;TBC1D2B;TYK2;ARHGAP27;AP5B1;ICAM1;ARHGAP4;GAK;ATG16L2;TNIP1;RASSF5;MAPKAPK2;ITGAX;CSK;SIPA1	Rare_Diseases_AutoRIF_ARCHS4_Predictions
Epidermodysplasia verruciformis	20/200	1.33702e-07	1.62844e-06	0	0	4.52047	71.5484	LYN;LRRC25;NCF1;NCF2;HLA-B;HLA-C;IKZF1;TYK2;ARHGAP27;AP5B1;DEF6;ARHGAP4;GAK;PTPRC;TNIP1;PPP6R1;RASSF5;ITGAX;CSK;SIPA1	Rare_Diseases_AutoRIF_ARCHS4_Predictions
Epitheliopathy acute posterior multifocal placoid pigment	20/200	1.33702e-07	1.62844e-06	0	0	4.52047	71.5484	LYN;LRRC25;NCF1;NCF2;HLA-C;TBC1D2B;TYK2;ARHGAP27;AP5B1;ARHGAP4;GAK;ATG16L2;TNIP1;FCGRT;PPP6R1;MAPKAPK2;ITGAX;CSK;SIPA1;MAP3K11	Rare_Diseases_AutoRIF_ARCHS4_Predictions
Erythema nodosum idiopathic	20/200	1.33702e-07	1.62844e-06	0	0	4.52047	71.5484	LYN;LRRC25;CD40;NCF1;NCF2;HLA-B;TYK2;ARHGAP27;AP5B1;ICAM1;ARHGAP4;GAK;TNIP1;FCGRT;MAPKAPK2;ITGAX;IRF5;CSK;SIPA1;CTSB	Rare_Diseases_AutoRIF_ARCHS4_Predictions
Fibrosing mediastinitis	20/200	1.33702e-07	1.62844e-06	0	0	4.52047	71.5484	NCF1;HLA-B;HLA-C;IKZF1;TYK2;ARHGAP27;DEF6;ARHGAP4;GAK;ACAP1;PTPRC;ATG16L2;IRF3;PPP6R1;RASSF5;HLA-DPB1;CD37;CSK;HLA-DRB1;SIPA1	Rare_Diseases_AutoRIF_ARCHS4_Predictions
Galactocele	20/200	1.33702e-07	1.62844e-06	0	0	4.52047	71.5484	LYN;LRRC25;ITGAM;NCF1;NCF2;HLA-B;SIRPB2;IKZF1;ARHGAP27;AP5B1;SIRPB1;ARHGAP4;PTPRC;ATG16L2;FCGRT;RASSF5;ITGAX;FCGR2C;SIPA1;SIGLEC5	Rare_Diseases_AutoRIF_ARCHS4_Predictions
Gemignani syndrome	20/200	1.33702e-07	1.62844e-06	0	0	4.52047	71.5484	LRRC25;NCF1;HLA-C;IKZF1;TYK2;ARHGAP27;PHRF1;AP5B1;ARHGAP4;IKBKB;GAK;ATG16L2;IRF3;PPP6R1;ITGAX;ALDH16A1;IRF5;CSK;SIPA1;MAP3K11	Rare_Diseases_AutoRIF_ARCHS4_Predictions
Glanzmann thrombasthenia	20/200	1.33702e-07	1.62844e-06	0	0	4.52047	71.5484	LYN;LRRC25;ITGAM;NCF2;HLA-B;TBC1D2B;TYK2;ARHGAP27;AP5B1;ARHGAP4;GAK;TNIP1;FCGRT;PPP6R1;GRAP2;MAPKAPK2;ITGAX;CSK;SIPA1;MAP3K11	Rare_Diseases_AutoRIF_ARCHS4_Predictions
Granulocytopenia	20/200	1.33702e-07	1.62844e-06	0	0	4.52047	71.5484	LYN;LRRC25;NCF1;NCF2;HLA-B;TBC1D2B;TYK2;ARHGAP27;AP5B1;ICAM1;ARHGAP4;GAK;TNIP1;FCGRT;RASSF5;MAPKAPK2;ITGAX;IRF5;CSK;SIPA1	Rare_Diseases_AutoRIF_ARCHS4_Predictions
Graves' disease	20/200	1.33702e-07	1.62844e-06	0	0	4.52047	71.5484	LYN;IL10;CD40;NCF2;CD80;MX1;ICAM1;IFIH1;SOCS1;DRAM1;OAS1;TNIP1;FCGRT;RASSF5;HLA-DPB1;ITGAX;IRF7;IRF5;HLA-DRB1;CTSB	Rare_Diseases_AutoRIF_ARCHS4_Predictions
Guttate psoriasis	20/200	1.33702e-07	1.62844e-06	0	0	4.52047	71.5484	LYN;LRRC25;ITGAM;NCF1;NCF2;HLA-B;TYK2;ARHGAP27;AP5B1;ICAM1;ARHGAP4;GAK;TNIP1;FCGRT;RASSF5;MAPKAPK2;ITGAX;IRF7;IRF5;CSK	Rare_Diseases_AutoRIF_ARCHS4_Predictions
HHV-6 encephalitis	20/200	1.33702e-07	1.62844e-06	0	0	4.52047	71.5484	LYN;LRRC25;NCF1;NCF2;HLA-B;TYK2;ARHGAP27;AP5B1;ICAM1;ARHGAP4;GAK;TNIP1;FCGRT;RASSF5;MAPKAPK2;ITGAX;IRF7;IRF5;CSK;SIPA1	Rare_Diseases_AutoRIF_ARCHS4_Predictions
HTLV-1 associated myelopathy/tropical spastic paraparesis	20/200	1.33702e-07	1.62844e-06	0	0	4.52047	71.5484	LYN;CD40;CD80;MX1;HLA-B;IKZF1;ICAM1;ARHGAP4;IFIH1;GAK;SOCS1;OAS1;TNIP1;FCGRT;RASSF5;MAPKAPK2;ITGAX;IRF7;IRF5;CSK	Rare_Diseases_AutoRIF_ARCHS4_Predictions
Hairy cell leukemia	20/200	1.33702e-07	1.62844e-06	0	0	4.52047	71.5484	LYN;LRRC25;NCF1;NCF2;HLA-B;IKZF1;TYK2;ARHGAP27;AP5B1;ARHGAP4;TNIP1;PPP6R1;RASSF5;MAPKAPK2;ITGAX;CD37;IRF5;CSK;HLA-DRB1;SIPA1	Rare_Diseases_AutoRIF_ARCHS4_Predictions
Human T-cell leukemia virus type 1	20/200	1.33702e-07	1.62844e-06	0	0	4.52047	71.5484	LYN;CD40;NCF1;NCF2;HLA-B;TNFAIP3;IKZF1;ARHGAP27;DEF6;ICAM1;ARHGAP4;SOCS1;PTPRC;TNIP1;RASSF5;ITGAX;IRF7;IRF5;CSK;IL7R	Rare_Diseases_AutoRIF_ARCHS4_Predictions
Hydatidosis	20/200	1.33702e-07	1.62844e-06	0	0	4.52047	71.5484	LYN;CD40;NCF2;TBC1D2B;TYK2;AP5B1;ICAM1;C2;GAK;SOCS1;TNIP1;FCGRT;PPP6R1;MAPKAPK2;ITGAX;SDF4;IRF5;CSK;HLA-DRB1;CTSB	Rare_Diseases_AutoRIF_ARCHS4_Predictions
Hypersensitivity vasculitis	20/200	1.33702e-07	1.62844e-06	0	0	4.52047	71.5484	LYN;LRRC25;ITGAM;NCF1;NCF2;HLA-B;TBC1D2B;TYK2;ARHGAP27;AP5B1;ICAM1;ARHGAP4;GAK;TNIP1;FCGRT;MAPKAPK2;ITGAX;IRF5;CSK;MAP3K11	Rare_Diseases_AutoRIF_ARCHS4_Predictions
Idiopathic acute eosinophilic pneumonia	20/200	1.33702e-07	1.62844e-06	0	0	4.52047	71.5484	LYN;CD40;NCF1;NCF2;HLA-B;ARHGAP27;AP5B1;ICAM1;ARHGAP4;IFIH1;SOCS1;OAS1;TNIP1;FCGRT;RASSF5;MAPKAPK2;ITGAX;IRF7;IRF5;HLA-DRB1	Rare_Diseases_AutoRIF_ARCHS4_Predictions
Immune thrombocytopenia	20/200	1.33702e-07	1.62844e-06	0	0	4.52047	71.5484	LYN;NCF1;NCF2;HLA-B;IKZF1;ARHGAP27;AP5B1;ICAM1;ARHGAP4;PTPRC;TNIP1;FCGRT;RASSF5;MAPKAPK2;ITGAX;IRF7;IRF5;CSK;HLA-DRB1;SIPA1	Rare_Diseases_AutoRIF_ARCHS4_Predictions
Inclusion conjunctivitis	20/200	1.33702e-07	1.62844e-06	0	0	4.52047	71.5484	LYN;LRRC25;NCF1;NCF2;HLA-C;ARHGAP27;AP5B1;SIRPB1;ICAM1;ARHGAP4;TNIP1;FCGRT;RASSF5;MAPKAPK2;ITGAX;GRB2;IRF5;CSK;CTSB;SIGLEC5	Rare_Diseases_AutoRIF_ARCHS4_Predictions
Kawasaki syndrome	20/200	1.33702e-07	1.62844e-06	0	0	4.52047	71.5484	LYN;LRRC25;ITGAM;NCF1;NCF2;HLA-B;TYK2;ARHGAP27;AP5B1;ICAM1;ARHGAP4;TNIP1;FCGRT;RASSF5;MAPKAPK2;ITGAX;IRF5;CSK;SIPA1;SIGLEC5	Rare_Diseases_AutoRIF_ARCHS4_Predictions
Kerion celsi	20/200	1.33702e-07	1.62844e-06	0	0	4.52047	71.5484	LYN;LRRC25;ITGAM;NCF1;NCF2;HLA-C;SIRPB2;TYK2;ARHGAP27;AP5B1;SIRPB1;ARHGAP4;GAK;ATG16L2;TNIP1;FCGRT;RASSF5;ITGAX;SIPA1;SIGLEC5	Rare_Diseases_AutoRIF_ARCHS4_Predictions
Lupus nephritis	20/200	1.33702e-07	1.62844e-06	0	0	4.52047	71.5484	LYN;CD40;NCF1;NCF2;HLA-B;ARHGAP27;AP5B1;ICAM1;IFIH1;SOCS1;OAS1;TNIP1;FCGRT;RASSF5;MAPKAPK2;ITGAX;IRF7;IRF5;CSK;HLA-DRB1	Rare_Diseases_AutoRIF_ARCHS4_Predictions
Lymphatic filariasis	20/200	1.33702e-07	1.62844e-06	0	0	4.52047	71.5484	LYN;LRRC25;NCF1;NCF2;HLA-B;HLA-C;TYK2;ARHGAP27;AP5B1;ARHGAP4;GAK;TNIP1;FCGRT;RASSF5;MAPKAPK2;ITGAX;IRF5;CSK;SIPA1;MAP3K11	Rare_Diseases_AutoRIF_ARCHS4_Predictions
Lymphomatoid granulomatosis	20/200	1.33702e-07	1.62844e-06	0	0	4.52047	71.5484	LYN;NCF1;NCF2;HLA-B;HLA-C;IKZF1;TYK2;ARHGAP27;AP5B1;ETS1;KIAA0040;DEF6;ARHGAP4;PTPRC;TNIP1;PPP6R1;RASSF5;ITGAX;CSK;SIPA1	Rare_Diseases_AutoRIF_ARCHS4_Predictions
Lymphoproliferative syndrome X-linked 1	20/200	1.33702e-07	1.62844e-06	0	0	4.52047	71.5484	LYN;LRRC25;NCF1;NCF2;HLA-B;HLA-C;IKZF1;TYK2;ARHGAP27;AP5B1;DEF6;ARHGAP4;PTPRC;TNIP1;RASSF5;ITGAX;CD37;IRF5;CSK;SIPA1	Rare_Diseases_AutoRIF_ARCHS4_Predictions
Marek disease	20/200	1.33702e-07	1.62844e-06	0	0	4.52047	71.5484	LYN;CD40;NCF2;DOT1L;TBC1D2B;TYK2;AP5B1;ICAM1;GAK;ARHGAP31;SOCS1;DRAM1;TNIP1;FCGRT;PPP6R1;RASSF5;MAPKAPK2;SDF4;IRF5;MAP3K11	Rare_Diseases_AutoRIF_ARCHS4_Predictions
McLeod neuroacanthocytosis syndrome	20/200	1.33702e-07	1.62844e-06	0	0	4.52047	71.5484	LYN;LRRC25;ITGAM;NCF1;NCF2;HLA-B;HLA-C;SIRPB2;ARHGAP27;AP5B1;SIRPB1;ARHGAP4;ATG16L2;TNIP1;FCGRT;ITGAX;IRF5;CSK;SIPA1;SIGLEC5	Rare_Diseases_AutoRIF_ARCHS4_Predictions
Measles	20/200	1.33702e-07	1.62844e-06	0	0	4.52047	71.5484	LYN;CD40;NCF1;NCF2;HLA-B;ARHGAP27;AP5B1;ICAM1;IFIH1;GAK;SOCS1;OAS1;TNIP1;FCGRT;MAPKAPK2;ITGAX;IRF7;IRF5;CSK;CTSB	Rare_Diseases_AutoRIF_ARCHS4_Predictions
Multiple myeloma	20/200	1.33702e-07	1.62844e-06	0	0	4.52047	71.5484	LYN;CD40;NCF2;DOT1L;HLA-B;TBC1D2B;TYK2;PHRF1;AP5B1;ICAM1;ARHGAP4;GAK;SOCS1;TNIP1;PPP6R1;RASSF5;MAPKAPK2;IRF7;IRF5;CSK	Rare_Diseases_AutoRIF_ARCHS4_Predictions
Mycobacterium Abscessus	20/200	1.33702e-07	1.62844e-06	0	0	4.52047	71.5484	LYN;LRRC25;ITGAM;NCF1;NCF2;HLA-B;TYK2;ARHGAP27;AP5B1;ICAM1;ARHGAP4;GAK;TNIP1;FCGRT;RASSF5;MAPKAPK2;ITGAX;IRF5;CSK;HLA-DRB1	Rare_Diseases_AutoRIF_ARCHS4_Predictions
Mycobacterium Kansasii	20/200	1.33702e-07	1.62844e-06	0	0	4.52047	71.5484	LYN;LRRC25;ITGAM;NCF1;NCF2;HLA-B;SIRPB2;ARHGAP27;AP5B1;AIF1;SIRPB1;ICAM1;TNIP1;FCGRT;RASSF5;ITGAX;IRF5;FCGR2C;CTSB;SIGLEC5	Rare_Diseases_AutoRIF_ARCHS4_Predictions
Myeloid sarcoma	20/200	1.33702e-07	1.62844e-06	0	0	4.52047	71.5484	LYN;ITGAM;NCF1;NCF2;HLA-B;TBC1D2B;TYK2;ARHGAP27;AP5B1;ARHGAP4;GAK;TNIP1;FCGRT;PPP6R1;RASSF5;MAPKAPK2;ITGAX;IRF5;CSK;SIPA1	Rare_Diseases_AutoRIF_ARCHS4_Predictions
Oculomotor apraxia Cogan type	20/200	1.33702e-07	1.62844e-06	0	0	4.52047	71.5484	LYN;CD40;NCF2;CD80;DOT1L;TNFAIP3;IKZF1;PRDM1;IKZF3;ETS1;DEF6;ICAM1;SOCS1;PTPRC;TNIP1;RASSF5;ITGAX;IRF5;CSK;IL7R	Rare_Diseases_AutoRIF_ARCHS4_Predictions
Panuveitis	20/200	1.33702e-07	1.62844e-06	0	0	4.52047	71.5484	LYN;LRRC25;CD40;NCF1;NCF2;HLA-B;ARHGAP27;AP5B1;ICAM1;ARHGAP4;IFIH1;SOCS1;TNIP1;FCGRT;RASSF5;MAPKAPK2;ITGAX;IRF7;IRF5;HLA-DRB1	Rare_Diseases_AutoRIF_ARCHS4_Predictions
Piebaldism	20/200	1.33702e-07	1.62844e-06	0	0	4.52047	71.5484	LYN;LRRC25;NCF1;NCF2;HLA-B;HLA-C;TBC1D2B;TYK2;ARHGAP27;AP5B1;SIRPB1;ARHGAP4;GAK;ATG16L2;MAPKAPK2;ITGAX;CSK;SIPA1;MAP3K11;SIGLEC5	Rare_Diseases_AutoRIF_ARCHS4_Predictions
Pityriasis lichenoides	20/200	1.33702e-07	1.62844e-06	0	0	4.52047	71.5484	LYN;LRRC25;ITGAM;NCF1;NCF2;HLA-B;HLA-C;IKZF1;TYK2;ARHGAP27;AP5B1;DEF6;ARHGAP4;PTPRC;TNIP1;RASSF5;ITGAX;IRF5;CSK;SIPA1	Rare_Diseases_AutoRIF_ARCHS4_Predictions
Polyarteritis nodosa	20/200	1.33702e-07	1.62844e-06	0	0	4.52047	71.5484	LYN;LRRC25;ITGAM;NCF1;NCF2;HLA-B;HLA-C;SIRPB2;TBC1D2B;TYK2;ARHGAP27;AP5B1;SIRPB1;TNIP1;FCGRT;RASSF5;MAPKAPK2;ITGAX;FCGR2C;SIGLEC5	Rare_Diseases_AutoRIF_ARCHS4_Predictions
Relapsing polychondritis	20/200	1.33702e-07	1.62844e-06	0	0	4.52047	71.5484	LYN;LRRC25;ITGAM;NCF1;NCF2;HLA-B;TYK2;ARHGAP27;AP5B1;ICAM1;ARHGAP4;GAK;TNIP1;FCGRT;RASSF5;MAPKAPK2;ITGAX;IRF5;CSK;SIPA1	Rare_Diseases_AutoRIF_ARCHS4_Predictions
Secernentea Infections	20/200	1.33702e-07	1.62844e-06	0	0	4.52047	71.5484	LYN;NCF2;HLA-B;TBC1D2B;TYK2;AP5B1;ICAM1;C2;GAK;ARHGAP31;TNIP1;FCGRT;MAPKAPK2;ITGAX;SDF4;IRF5;CFB;MAP3K11;CTSB;PPARD	Rare_Diseases_AutoRIF_ARCHS4_Predictions
Sialadenitis	20/200	1.33702e-07	1.62844e-06	0	0	4.52047	71.5484	LYN;CD40;NCF1;NCF2;HLA-B;ICAM1;IFIH1;SOCS1;OAS1;TNIP1;FCGRT;RASSF5;MAPKAPK2;HLA-DPB1;ITGAX;IRF7;IRF5;CSK;HLA-DRB1;CTSB	Rare_Diseases_AutoRIF_ARCHS4_Predictions
Sirenomelia	20/200	1.33702e-07	1.62844e-06	0	0	4.52047	71.5484	LYN;CD40;NCF1;NCF2;MX1;HLA-B;AP5B1;ICAM1;IFIH1;SOCS1;DRAM1;OAS1;TNIP1;FCGRT;RASSF5;MAPKAPK2;ITGAX;IRF7;IRF5;CSK	Rare_Diseases_AutoRIF_ARCHS4_Predictions
TORCH syndrome	20/200	1.33702e-07	1.62844e-06	0	0	4.52047	71.5484	LYN;LRRC25;NCF1;NCF2;MX1;HLA-B;SIRPB2;ARHGAP27;AP5B1;SIRPB1;ICAM1;OAS1;TNIP1;FCGRT;RASSF5;ITGAX;IRF7;IRF5;SIPA1;SIGLEC5	Rare_Diseases_AutoRIF_ARCHS4_Predictions
Thrombasthenia	20/200	1.33702e-07	1.62844e-06	0	0	4.52047	71.5484	LYN;LRRC25;ITGAM;NCF2;HLA-B;TBC1D2B;TYK2;ARHGAP27;AP5B1;ARHGAP4;GAK;TNIP1;FCGRT;PPP6R1;GRAP2;MAPKAPK2;ITGAX;CSK;SIPA1;MAP3K11	Rare_Diseases_AutoRIF_ARCHS4_Predictions
Thrombocytopenia acquired amegakaryocytic	20/200	1.33702e-07	1.62844e-06	0	0	4.52047	71.5484	LYN;LRRC25;ITGAM;NCF2;HLA-B;HLA-C;SIRPB2;IKZF1;TYK2;ARHGAP27;AP5B1;DEF6;ARHGAP4;GAK;ATG16L2;PPP6R1;RASSF5;ITGAX;CSK;SIPA1	Rare_Diseases_AutoRIF_ARCHS4_Predictions
Tolosa Hunt syndrome	20/200	1.33702e-07	1.62844e-06	0	0	4.52047	71.5484	LYN;IL10;C1QB;CD40;SLC44A4;TBC1D2B;AP5B1;AIF1;ICAM1;GAK;ARHGAP31;DRAM1;TNIP1;FCGRT;CLDN23;MAPKAPK2;ITGAX;IRF5;HLA-DRB1;CTSB	Rare_Diseases_AutoRIF_ARCHS4_Predictions
Trichoepithelioma multiple familial 1	20/200	1.33702e-07	1.62844e-06	0	0	4.52047	71.5484	LYN;LRRC25;NCF1;NCF2;HLA-B;HLA-C;IKZF1;TYK2;ARHGAP27;AP5B1;DEF6;ARHGAP4;GAK;PTPRC;TNIP1;PPP6R1;RASSF5;ITGAX;CSK;SIPA1	Rare_Diseases_AutoRIF_ARCHS4_Predictions
Venezuelan equine encephalitis	20/200	1.33702e-07	1.62844e-06	0	0	4.52047	71.5484	LYN;LRRC25;NCF1;NCF2;MX1;HLA-B;HLA-C;ARHGAP27;AP5B1;KIAA0040;IFIH1;OAS1;TNIP1;FCGRT;RASSF5;ITGAX;IRF7;IRF5;CSK;SIGLEC5	Rare_Diseases_AutoRIF_ARCHS4_Predictions
Whitaker syndrome	20/200	1.33702e-07	1.62844e-06	0	0	4.52047	71.5484	LYN;LRRC25;NCF1;NCF2;HLA-B;ARHGAP27;AP5B1;ICAM1;ARHGAP4;IFIH1;OAS1;TNIP1;FCGRT;RASSF5;HLA-DPB1;ITGAX;IRF7;IRF5;FCGR2B;HLA-DRB1	Rare_Diseases_AutoRIF_ARCHS4_Predictions
Wiskott Aldrich syndrome	20/200	1.33702e-07	1.62844e-06	0	0	4.52047	71.5484	LYN;LRRC25;ITGAM;NCF1;NCF2;HLA-B;IKZF1;TYK2;ARHGAP27;AP5B1;ETS1;ARHGAP4;PTPRC;TNIP1;RASSF5;MAPKAPK2;ITGAX;IRF5;CSK;SIPA1	Rare_Diseases_AutoRIF_ARCHS4_Predictions
Bare lymphocyte syndrome	25/293	8.61723e-08	1.66189e-06	0	0	3.81808	62.1083	IL21;CIITA;TNFRSF13B;IKZF1;RELA;RASGRP3;MECP2;IKBKB;SOCS1;TERT;PTTG1;ERBB2;JAK2;CTSB;IL10;FLT3LG;IL2;NCR3;PTPRC;STIM1;HLA-DPB1;IRF7;IRF8;IL7R;FCGR2B	Rare_Diseases_GeneRIF_Gene_Lists
Infective myositis	15/110	8.82675e-08	1.67635e-06	0	0	6.38487	103.709	BLK;IL10;NOTCH4;MIR146A;HLA-B;HLA-C;PTPN22;TYK2;ICAM1;IFIH1;FAM167A;STAT4;HLA-DQA1;HLA-DRB1;HLA-DQB1	Rare_Diseases_GeneRIF_Gene_Lists
Spleen neoplasm	24/273	8.94051e-08	1.67635e-06	0	0	3.94055	63.9555	LYN;IL10;CD40;PDCD5;CXCR5;MIR146A;PTPN11;BACH2;FLI1;RELA;IL2;KLF2;ICAM1;SOCS1;NR4A3;TERT;PTTG1;STIM1;KIT;ERBB2;CTLA4;GRB2;IRF5;JAK2	Rare_Diseases_GeneRIF_Gene_Lists
Neutrophill count 30140 raw	31/418	6.28394e-08	1.70659e-06	0	0	3.30047	54.7306	BLK;RERE;DDX6;TNXB;PTPN22;IKZF1;NT5C2;ETS1;RCBTB1;PPCDC;SIRPB1;IFIH1;SPRED2;ATXN1;FCGR3B;TERT;ERI1;RREB1;SH2B3;HLA-DQA1;LYN;LRRC25;HLA-C;PTPN11;ARHGAP27;RAD51B;MSRA;KIT;IRF8;CD226;FCGR2B	UK_Biobank_GWAS_v1
Neutrophil Count	42/681	5.84527e-08	1.74049e-06	0	0	2.73735	45.5907	RERE;TNXB;CHD9;TNFAIP3;PTPN22;IKZF1;ARHGAP15;SPPL3;ETS1;BACH2;RCBTB1;PPCDC;AFF1;SIRPB1;IFIH1;SPRED2;ATXN2;ACOXL;ATXN1;LBH;TERT;CDH23;JAK2;RREB1;SH2B3;HLA-DQA1;GSDMB;RABGAP1L;FCRL5;PLCL1;HLA-DQB1-AS1;TRAFD1;DEF6;DARS1;RAD51B;ACAP1;LINC00208;HLA-DPB1;IRF8;CD226;HLA-DQB1;MUC22	GWAS_Catalog_2023
Interferon regulatory factor 7 complex	15/98	1.80029e-08	1.79062e-06	0	0	7.3125	130.402	IL10;GCA;SETDB2;MX1;HLA-C;PHRF1;IFIH1;CLEC4C;IRF3;IRF7;IRF5;TLR7;IKBKE;CCL17;CFB	Jensen_COMPARTMENTS
Side of membrane	31/397	1.93382e-08	1.79062e-06	0	0	3.49367	62.0517	BLK;CD40;TNFRSF13B;CD80;STAB2;CXCR5;PTPN22;SPPL3;ICAM1;IKBKB;RGS1;CTLA4;CSK;JAK2;HLA-DPA1;IL12RB2;LYN;HLA-DRB5;G6PD;HLA-B;FLT3LG;HLA-C;TYK2;PTPRC;TRAF3;KIT;HLA-DPB1;HLA-DRA;CD226;IL7R;HLA-DRB1	Jensen_COMPARTMENTS
Integral component of lumenal side of endoplasmic reticulum membrane	8/21	2.03976e-08	1.79062e-06	0	0	24.6305	436.154	HLA-DRB5;HLA-B;HLA-DPB1;HLA-C;HLA-DRA;SPPL3;HLA-DRB1;HLA-DPA1	Jensen_COMPARTMENTS
Acute articular rheumatism	15/111	9.97735e-08	1.82019e-06	0	0	6.31803	101.849	IL10;HLA-DRB5;HLA-B;HLA-C;TNFAIP3;PTPN22;AIF1;IL2;ICAM1;FCGR3B;FCGR2A;CTLA4;HLA-DQA1;HLA-DRB1;HLA-DQB1	Rare_Diseases_GeneRIF_Gene_Lists
Rheumatic Fever	15/111	9.97735e-08	1.82019e-06	0	0	6.31803	101.849	IL10;HLA-DRB5;HLA-B;HLA-C;TNFAIP3;PTPN22;AIF1;IL2;ICAM1;FCGR3B;FCGR2A;CTLA4;HLA-DQA1;HLA-DRB1;HLA-DQB1	Rare_Diseases_GeneRIF_Gene_Lists
GTEX-RU1J-0006-SM-2TF6M blood female 20-29 years	93/2137	3.86629e-08	1.84377e-06	0	0	1.97626	33.7317	HCP5;ITGAM;NCF1;NCF2;CXORF21;LST1;SIRPG;MAP3K7CL;SIRPB2;PTPN22;CTSW;IKZF1;LYST;ACRBP;PPCDC;PHTF1;SIRPB1;ARHGAP4;FCGR3B;FCGRT;PPP6R1;GRAP2;RASSF5;ITGAX;CD37;JAK2;IKBKE;TNPO3;ATG3;ARL11;G6PD;PRKCB;HLA-B;TRAFD1;HLA-C;TYK2;IRAK4;AP5B1;RSBN1;DUSP22;LAT2;NCR3;ELF1;ACAP1;OAS1;MTF1;MAPKAPK2;IRF7;IRF8;TLR7;IRF5;LCT;WDFY4;CD44;BLK;PXK;TCF7;LEF1;ARHGAP15;NT5C2;AIF1;KIAA0040;PGS1;ATXN1;DRAM1;IRAK1;ST8SIA4;LI…	GTEx_Tissue_Expression_Up
Lumenal Side Of Endoplasmic Reticulum Membrane (GO:0098553)	9/27	1.02172e-08	1.85618e-06	0	0	20.0484	368.873	HLA-DRB5;HLA-B;HLA-C;HLA-DRA;SPPL3;HLA-DQA1;HLA-DQB2;HLA-DRB1;HLA-DPA1	GO_Cellular_Component_2023
MHC Protein Complex (GO:0042611)	8/21	2.03976e-08	1.85618e-06	0	0	24.6305	436.154	HLA-DRB5;HLA-B;HLA-C;HLA-DRA;HLA-DQA1;HLA-DQB2;HLA-DRB1;HLA-DPA1	GO_Cellular_Component_2023
Liver RNA M12 Module (Tan) PMID26900923	46/709	2.75762e-09	1.8568e-06	0	0	2.91155	57.3835	C1QB;CIITA;CD40;ITGAM;HIP1;NCF1;NCF2;CD80;LST1;PLD4;TNFAIP3;ITPR3;PTPN22;IKZF1;PRDM1;IFIT1;ARHGAP15;AIF1;RASGRP1;ARHGAP4;ICAM1;DRAM1;RGS1;ITGAX;ST8SIA4;CTSB;LYN;LRRC25;ARL11;PRKCB;MX1;ARHGAP27;FLI1;ZFP90;TPCN2;FAM167A;PTPRC;TNIP1;BANK1;IRF7;IRF8;TLR7;WDFY4;SLC29A3;CD44;SSBP4	HDSigDB_Mouse_2021
Viral hemorrhagic fever	18/161	1.0511e-07	1.89198e-06	0	0	5.10938	82.0989	IL21;IL10;MIR146A;HLA-B;PLAT;GTF2H1;IL2;RELA;TPCN2;ICAM1;IFIH1;FCGR2A;OAS1;VDAC1;TLR7;CSK;HLA-DRB1;MICB	Rare_Diseases_GeneRIF_Gene_Lists
Dendritic cell:Undefined	9/28	1.47287e-08	1.92159e-06	0	0	18.9922	342.495	CLEC4C;ITGAM;PTPRC;CD80;ITGAX;IRF7;IRF8;TLR7;IL12RB2	CellMarker_Augmented_2021
Granulocyte-monocyte progenitor:Germ	15/100	2.38556e-08	1.92159e-06	0	0	7.13971	125.311	CIITA;NCF1;LST1;IKZF1;ARHGAP15;AIF1;FLI1;PTPRC;ITGAX;HLA-DPB1;HLA-DRA;IRF8;FCGR2B;WDFY4;HLA-DPA1	CellMarker_Augmented_2021
Megakaryocyte-erythroid progenitor:Germ	15/100	2.38556e-08	1.92159e-06	0	0	7.13971	125.311	CIITA;NCF1;LST1;IKZF1;ARHGAP15;AIF1;FLI1;PTPRC;ITGAX;HLA-DPB1;HLA-DRA;IRF8;FCGR2B;WDFY4;HLA-DPA1	CellMarker_Augmented_2021
Multipotent Progenitor cell:Undefined	15/100	2.38556e-08	1.92159e-06	0	0	7.13971	125.311	C1QB;CIITA;NOTCH4;IKZF1;CMAHP;ARHGAP15;AIF1;FLI1;RASGRP3;PTPRC;RGS1;HLA-DPB1;HLA-DRA;WDFY4;HLA-DPA1	CellMarker_Augmented_2021
Myeloid Dendritic cell:Thymus	15/101	2.73886e-08	1.92159e-06	0	0	7.05632	122.873	LRRC25;ITGAM;NCF1;NCF2;LST1;AIF1;SIRPB1;LAT2;PTPRC;FCGR2A;ITGAX;FCGR2B;WDFY4;FCGR2C;SIGLEC5	CellMarker_Augmented_2021
Follicular Dendritic cell:Spleen	15/101	2.73886e-08	1.92159e-06	0	0	7.05632	122.873	LRRC25;ITGAM;NCF1;LST1;IKZF1;AIF1;LAT2;PTPRC;ITGAX;CD37;TLR7;FCGR2B;WDFY4;FCGR2C;SIGLEC5	CellMarker_Augmented_2021
Dendritic cell:Spleen	15/101	2.73886e-08	1.92159e-06	0	0	7.05632	122.873	LRRC25;ITGAM;NCF1;NCF2;LST1;AIF1;SIRPB1;LAT2;PTPRC;FCGR2A;ITGAX;FCGR2B;WDFY4;FCGR2C;SIGLEC5	CellMarker_Augmented_2021
Microglial cell:Embryonic Prefrontal Cortex	34/472	2.92087e-08	1.92159e-06	0	0	3.2106	55.7001	C1QB;ITGAM;LST1;PDGFB;PLD4;CREBL2;IKZF1;LYST;AIF1;C2;ARHGAP4;C3;FCGRT;RGS1;ITGAX;CD37;SH2B3;CTSB;LYN;HLA-B;HLA-C;FRMD4A;IPCEF1;FLI1;KLF2;SCAMP2;LAT2;ELF1;PTPRC;FCGR2A;OAS1;IRF8;TLR7;SLC29A3	CellMarker_Augmented_2021
Dendritic cell:Thymus	15/102	3.13912e-08	1.92159e-06	0	0	6.97486	120.503	ITGAM;NCF1;CD80;IKZF1;AIF1;LAT2;PTPRC;RGS1;ITGAX;IRF8;CD37;TLR7;FCGR2B;WDFY4;FCGR2C	CellMarker_Augmented_2021
interleukin-12 receptor complex	11/49	2.38059e-08	1.9505e-06	0	0	11.6429	204.372	IL10;GAK;CD40;FCGR3B;CD80;STAT4;CCL17;HLA-DQB2;IL2;HLA-DQB1;IL12RB2	Jensen_COMPARTMENTS
Antiviral Signaling through Pattern Recognition Receptors	9/25	4.65443e-09	1.95249e-06	0	0	22.5567	432.761	IFIH1;IKBKB;IRAK1;IRF3;TRAF3;IRF7;TLR7;IRAK4;IKBKE	Elsevier_Pathway_Collection
Dendritic Cells Function in Atherosclerosis	11/45	9.06906e-09	1.95249e-06	0	0	13.0154	241.024	CD40;CCL22;IRAK1;IRF3;CD80;IRF7;IRF5;TLR7;IRAK4;CCL17;IKBKE	Elsevier_Pathway_Collection
Splenic Marginal Zone Lymphoma	11/45	9.06906e-09	1.95249e-06	0	0	13.0154	241.024	IKBKB;LYN;CD40;TNFRSF13B;IRAK1;TNIP1;PRKCB;TRAF3;TNFAIP3;TLR7;IRAK4	Elsevier_Pathway_Collection
TLR4 Signaling in Leukocytes	12/56	9.60872e-09	1.95249e-06	0	0	10.9887	202.858	IFIH1;IKBKB;IL10;IRF3;IRAK1;TRAF3;IRF7;IL12A;IRF5;IRAK4;IKBKE;UBE2L3	Elsevier_Pathway_Collection
Immune thrombocytopenia	22/236	1.1075e-07	1.96728e-06	0	0	4.19278	67.1516	IL21;IL10;TNFRSF13B;CD80;HLA-B;PDGFB;MIR146A;TNFAIP3;PTPN22;IL2;FCGR2A;STIM1;IRF3;CTLA4;IL12A;TLR7;JAK2;FCGR2B;IKBKE;FCGR2C;HLA-DRB1;HLA-DQB1	Rare_Diseases_GeneRIF_Gene_Lists
Selective immunoglobulin A deficiency	7/15	2.95485e-08	1.99716e-06	0	0	34.9588	606.088	IL10;IL21;C3;IFIH1;CD40;HLA-DRB5;TNFRSF13B	DisGeNET
PD-1 Signaling R-HSA-389948	8/21	2.03976e-08	2.00123e-06	0	0	24.6305	436.154	HLA-DRB5;HLA-DRA;PTPN11;CSK;HLA-DQA1;HLA-DQB2;HLA-DRB1;HLA-DPA1	Reactome_2022
Autoimmune peripheral neuropathy	14/97	1.15153e-07	2.01891e-06	0	0	6.81081	108.816	BLK;IL10;ITGAM;PTPN22;ICAM1;FCGR3B;FCGR2A;BANK1;CTLA4;FCGR2B;HLA-DQA1;HLA-DRB1;HLA-DQB1;MICB	Rare_Diseases_GeneRIF_Gene_Lists
Henoch-Schonlein purpura	17/140	7.05278e-08	2.06953e-06	0	0	5.60421	92.286	IL10;CD40;CDKN1B;HLA-B;CXCR5;PTPN22;IL2;ICAM1;C2;C4B;BCR;C3;KIT;CTLA4;CSK;HLA-DQA1;HLA-DRB1	Rare_Diseases_AutoRIF_Gene_Lists
Neuroticism	27/332	7.06504e-08	2.07276e-06	0	0	3.63178	59.7991	BLK;RERE;CD40;TNXB;SPIN3;CMAHP;ARHGAP15;NT5C2;PSORS1C1;FAM86B3P;ERI1;FDFT1;MICB;CARMIL1;RABGAP1L;MSH5-SAPCD1;NCOA5;TRIM39-RPP21;ARHGAP27;MSRA;MFHAS1;FAM167A;TAOK3;LINC00208;MSH5;GTF2IRD1;XKR6	GWAS_Catalog_2023
Red Pulp Macrophages	15/110	8.82675e-08	2.2214e-06	0	0	6.38487	103.709	LRRC25;ITGAM;NCF1;NCF2;CLEC10A;LST1;SIRPB2;AIF1;FCGR3B;FCGR2A;ITGAX;FCGR2B;WDFY4;FCGR2C;SIGLEC5	PanglaoDB_Augmented_2021
GTEX-RU72-0006-SM-2TF65 blood female 50-59 years	54/992	4.80002e-08	2.25214e-06	0	0	2.42378	40.8458	HCP5;ITGAM;NCF1;NCF2;CLEC10A;CD80;LST1;SIRPG;TNFAIP3;PTPN22;CTSW;IKZF1;IKZF3;PPCDC;SIRPB1;ARHGAP4;FCGR3B;GRAP2;RASSF5;ITGAX;CTLA4;CD37;ARL11;HLA-B;FLT3LG;HLA-C;AP5B1;LAT2;NCR3;ACAP1;OAS1;IRF7;IRF8;CD226;HLA-DQB1;TCF7;PLD4;AIF1;FAM86B3P;STAT4;LINC00877;CSK;HLA-DQA1;IL12RB2;JAZF1;MICB;LYN;LRRC25;GCA;DEF6;PTPRC;FCGR2A;HLA-DRA;SIPA1	GTEx_Tissue_Expression_Up
Plasmacytoid Dendritic Cell in Diabetes Mellitus Type 1	10/37	1.50624e-08	2.26379e-06	0	0	14.8744	267.903	IKBKB;CD40;IRAK1;IRF3;TNFSF4;IRF7;TLR7;IRAK4;IKBKE;CTSB	Elsevier_Pathway_Collection
Proteins Involved in Diabetes Mellitus Type 1	15/97	1.5597e-08	2.26379e-06	0	0	7.40206	133.061	IL21;IL10;HLA-DRB5;CD40;CD80;PTPN22;IL2;ICAM1;IFIH1;SOCS1;HLA-DPB1;CTLA4;HLA-DQA1;HLA-DRB1;HLA-DQB1	Elsevier_Pathway_Collection
GTEX-SIU7-0006-SM-2XCE6 blood male 50-59 years	79/1716	4.97909e-08	2.2799e-06	0	0	2.07282	34.8553	HCP5;ITGAM;NCF1;CPNE5;NCF2;CXORF21;LST1;SIRPG;SIRPB2;PTPN22;CTSW;IKZF1;IFIT1;NADSYN1;ACRBP;PPCDC;PHTF1;SIRPB1;ARHGAP4;IFIH1;HERC5;FCGR3B;FCGRT;PPP6R1;GRAP2;RASSF5;ITGAX;CD37;IKBKE;TNPO3;ARL11;G6PD;HLA-B;TRAFD1;HLA-C;TYK2;IRAK4;AP5B1;SCAMP2;LAT2;NCR3;ELF1;ACAP1;OAS1;MTF1;MAPKAPK2;IRF7;CD226;IRF5;WDFY4;CD44;BLK;IFI6;ARHGAP15;AIF1;USP18;KIAA0040;PGS1;STAT4;ST8SIA4;CSK;CD58;SLC15A4;MICB;LYN;LRRC25;GC…	GTEx_Tissue_Expression_Up
GTEX-QLQW-0126-SM-447BK spleen male 30-39 years	111/2727	5.01593e-08	2.2799e-06	0	0	1.8662	31.3672	HCP5;POGLUT1;NCF1;NCF2;CD80;LST1;SIRPG;MIR146A;IKZF1;PRDM1;NADSYN1;PHRF1;ACRBP;ETS1;BACH2;FCGRT;GRAP2;RASSF5;ARL11;HLA-B;FLT3LG;HCFC1;SCAMP2;ACAP1;DGKQ;ULK3;CD226;WDFY4;BLK;RNASEH2C;TCF7;PLD4;DGUOK;SOCS1;IRAK1;LYN;B3GALT6;ARHGAP27;AP4B1;FLI1;FIBP;MSRA;PTPRC;ATG16L2;HLA-DRA;GRB2;SKIV2L;PCNXL3;IL7R;XKR6;MAP3K11;CIITA;CD40;TNFRSF13B;LRRK1;STAB2;SIRPB2;PTPN22;CTSW;CMAHP;PPCDC;SIRPB1;ARHGAP4;IFIH1;IKB…	GTEx_Tissue_Expression_Up
Cranial Nerve Paralysis	13/81	9.04739e-08	2.34601e-06	0	0	7.70933	125.031	RERE;IL10;IL12A-AS1;HLA-B;PTPN22;PTPN11;LYST;STAT4;CDH23;HLA-DPB1;CTLA4;IL12A;HLA-DPA1	GeDiPNet_2023
increased plasma cell number MP:0008097	9/26	6.96331e-09	2.37449e-06	0	0	21.2288	398.732	IL10;LYN;PTPRC;TNIP1;RASSF5;PLD4;ETS1;RASGRP1;IL2	MGI_Mammalian_Phenotype_Level_4_2021
Aphthous stomatitis	22/232	8.18346e-08	2.3773e-06	0	0	4.27353	69.7379	IL10;C1QB;HLA-DRB5;CD40;CD80;HLA-B;HLA-C;TNFAIP3;RELA;IL2;ICAM1;C2;BCR;C3;SOCS1;FCGR3B;KIT;IL12A;TLR7;CD58;HLA-DRB1;HLA-DQB1	Rare_Diseases_AutoRIF_Gene_Lists
Microglia in Eye	22/240	1.48848e-07	2.38156e-06	0	0	4.115	64.6892	C1QB;ITGAM;NCF2;LRRK1;PLD4;PTPN22;IKZF1;IPCEF1;ARHGAP15;IKZF3;LAT2;PTPRC;BANK1;RGS1;ITGAX;HLA-DRA;IRF8;CD37;JAK2;WDFY4;HLA-DRB1;HLA-DPA1	Descartes_Cell_Types_and_Tissue_2021
Medication dovonex 20003 1140864184	6/11	9.27228e-08	2.39225e-06	0	0	47.8528	774.911	TRIM39;HLA-B;HLA-C;SKIV2L;HLA-DQA1;C2	UK_Biobank_GWAS_v1
Lumenal side of endoplasmic reticulum membrane	8/22	3.13617e-08	2.40897e-06	0	0	22.87	395.141	HLA-DRB5;HLA-B;HLA-DPB1;HLA-C;HLA-DRA;SPPL3;HLA-DRB1;HLA-DPA1	Jensen_COMPARTMENTS
Medication ventolin inhaler 20003 1140861998	8/25	9.93593e-08	2.4414e-06	0	0	18.8313	303.645	IL21;PRRT1;GSDMB;ZPBP2;HLA-B;BACH2;HLA-DQB1;MUC22	UK_Biobank_GWAS_v1
Autoimmune polyglandular syndrome type 2	10/46	1.44354e-07	2.47443e-06	0	0	11.1506	175.634	IFIH1;STAT4;HLA-B;HLA-DPB1;CTLA4;CD226;BACH2;HLA-DQA1;HLA-DRB1;HLA-DQB1	Rare_Diseases_GeneRIF_Gene_Lists
Peripheral T-cell lymphoma	25/301	1.448e-07	2.47443e-06	0	0	3.70587	58.3597	IL21;CD40;CDKN1B;POGLUT1;LEF1;CXCR5;TNFAIP3;RELA;ICAM1;SOCS1;TERT;PTTG1;CTLA4;JAK2;CCL17;MICB;CCL22;HLA-B;FLI1;IL2;LAT2;DUSP22;IRF5;IL7R;HLA-DRB1	Rare_Diseases_GeneRIF_Gene_Lists
Adult T-Cell Lymphoma/Leukemia	35/500	3.71715e-08	2.47844e-06	0	0	3.11547	53.2987	IL21;CDKN1B;CD80;MIR146A;IKZF2;ETS1;RELA;ICAM1;C3;IKBKB;SOCS1;TERT;FCGRT;RGS1;ITGAX;CTLA4;CD58;JAK2;CCL17;ATG5;IL10;CCL22;PRKCB;HLA-B;FLT3LG;IL2;BCR;PTPRC;IRF3;TNFSF4;CSNK2B;KIT;IRF7;HLA-DRB1;CD44	DisGeNET
Erythrocyte Mean Corpuscular Hemoglobin Test	30/387	3.87079e-08	2.49143e-06	0	0	3.46038	59.059	UNC119B;DOT1L;IKZF1;PPCDC;PSORS1C1;AFF1;UBE2L3;SCAMP5;PGS1;ATXN2;ACOXL;TERT;ERI1;MLEC;SLC17A2;SH2B3;HLA-DQA1;SLC17A3;SLC17A4;CARMIL1;G6PD;LINC02571;PTPN11;ARHGAP27;YDJC;MYO16;SCAMP2;RAD51B;TMEM116;ZSCAN23	DisGeNET
Finding of Mean Corpuscular Hemoglobin	30/387	3.87079e-08	2.49143e-06	0	0	3.46038	59.059	UNC119B;DOT1L;IKZF1;PPCDC;PSORS1C1;AFF1;UBE2L3;SCAMP5;PGS1;ATXN2;ACOXL;TERT;ERI1;MLEC;SLC17A2;SH2B3;HLA-DQA1;SLC17A3;SLC17A4;CARMIL1;G6PD;LINC02571;PTPN11;ARHGAP27;YDJC;MYO16;SCAMP2;RAD51B;TMEM116;ZSCAN23	DisGeNET
Lung Diseases, Interstitial	18/151	3.88813e-08	2.49143e-06	0	0	5.49638	93.7834	BLK;IL10;HLA-DRB5;LRRC34;STN1;HLA-B;PDGFB;MYNN;IL2;IFIH1;TERT;KIT;STAT4;HLA-DPB1;CD226;IRF5;ACTRT3;HLA-DRB1	DisGeNET
miRNAs involvement in the immune response in sepsis WP4329	10/37	1.50624e-08	2.4984e-06	0	0	14.8744	267.903	IKBKB;IL10;IRAK1;TRAF3;IRF7;TLR7;IRF5;IRAK4;RELA;ICAM1	WikiPathway_2021_Human
Ebola Virus Pathway on Host WP4217	17/129	2.05912e-08	2.4984e-06	0	0	6.15812	108.989	HLA-DRB5;CLEC10A;HLA-B;HLA-C;RELA;TPCN2;IRF3;IRF7;HLA-DPB1;HLA-DRA;IKBKE;HLA-DQA1;HLA-DRB1;HLA-DQB2;HLA-DPA1;CTSB;HLA-DQB1	WikiPathway_2021_Human
Marburg hemorrhagic fever	20/195	8.79992e-08	2.51389e-06	0	0	4.65083	75.557	IL10;GSDMB;CD40;PDGFB;TYK2;IFIT1;AIF1;C2;IKBKB;TERT;STIM1;IRF3;KIT;ORMDL3;IRF7;CTLA4;TLR7;IRF5;CD44;TNFRSF21	Rare_Diseases_AutoRIF_Gene_Lists
Autoimmune hepatitis	15/110	8.82675e-08	2.51389e-06	0	0	6.38487	103.709	IL21;IL10;CD40;CD80;HLA-B;PTPN22;RELA;ICAM1;BCR;C3;KIT;STAT4;CTLA4;HLA-DRB1;HLA-DQB1	Rare_Diseases_AutoRIF_Gene_Lists
Hashimoto Disease	20/186	3.99318e-08	2.52594e-06	0	0	4.90526	83.5665	IL21;IL10;CD40;HLA-B;HLA-C;PTPN22;IKZF3;LPP;BACH2;ICAM1;TERT;FCGRT;ERBB2;STAT4;HLA-DPB1;CTLA4;IRF8;HLA-DRB1;CTSB;HLA-DQB1	DisGeNET
Dermatitis, Atopic	16/127	1.01855e-07	2.58034e-06	0	0	5.83618	93.9609	IL21;TNXB;CAPSL;HLA-B;CLEC16A;AP5B1;OVOL1;ETS1;IKZF3;IL2;LINC00824;TNIP1;IL7R;HLA-DQA1;HLA-DRB1;ZNF365	PhenGenI_Association_2021
Phagosome	17/152	2.36086e-07	2.61611e-06	0	0	5.1029	77.8655	HLA-DRB5;ITGAM;NCF1;NCF2;HLA-B;HLA-C;C3;FCGR3B;FCGR2A;HLA-DPB1;HLA-DRA;FCGR2B;FCGR2C;HLA-DQA1;HLA-DRB1;HLA-DPA1;HLA-DQB1	KEGG_2021_Human
Systemic lupus erythematosus	16/135	2.39906e-07	2.61611e-06	0	0	5.44159	82.9462	IL10;C1QB;HLA-DRB5;CD40;CD80;C2;C4B;C3;FCGR3B;FCGR2A;HLA-DPB1;HLA-DRA;HLA-DQA1;HLA-DRB1;HLA-DPA1;HLA-DQB1	KEGG_2021_Human
Thymoma	21/205	4.27943e-08	2.65494e-06	0	0	4.65214	78.9322	CIITA;HLA-C;PTPN22;ETS1;IL2;ICAM1;IFIH1;RAD51B;ATXN1;PTPRC;TNFSF4;KIT;ERBB2;HLA-DPB1;CTLA4;JAK2;HLA-DQA1;HLA-DRB1;CD44;MICB;GTF2I	DisGeNET
C4 complement assay (procedure)	6/10	4.30472e-08	2.65494e-06	0	0	59.819	1014.59	NCR3;MSH5-SAPCD1;TNXB;NOTCH4;MSH5;HLA-DRA	DisGeNET
Th1-Cells Activation and Proliferation in Atherosclerosis	13/72	2.0931e-08	2.65823e-06	0	0	8.88944	157.183	CD40;CD80;IRAK4;TYK2;IL2;PTPRC;IRAK1;GRAP2;STAT4;TLR7;GRB2;JAK2;IL12RB2	Elsevier_Pathway_Collection
Diffuse Large B-Cell Lymphoma	38/575	4.36777e-08	2.66057e-06	0	0	2.93707	49.7729	IL21;CIITA;CD40;CDKN1B;LEF1;CXCR5;TNFAIP3;ITPR3;PLAT;IKZF1;PRDM1;ETS1;LPP;BACH2;RELA;IKBKB;SOCS1;FCGR3B;RGS1;ITGAX;CD58;JAK2;IL10;CCL22;HLA-B;HLA-C;FLI1;IL2;BCR;PTPRC;FCGR2A;NR4A3;TNIP1;TRAF3;IRF8;HLA-DRB1;CD44;HLA-DQB1	DisGeNET
Response To Hepatitis B Vaccine	6/11	9.27228e-08	2.6809e-06	0	0	47.8528	774.911	TSBP1;HLA-DRB9;HLA-DPB1;TSBP1-AS1;PSORS1C1;HLA-DQA1	GWAS_Catalog_2023
Complete atrioventricular block	19/170	4.68021e-08	2.81612e-06	0	0	5.11612	86.3464	IL21;IL10;CIITA;MIR146A;CXCR5;HLA-C;PTPN11;IL2;C2;ARHGAP4;SOCS1;STAT4;HLA-DPB1;TLR7;IL7R;HLA-DQA1;HLA-DRB1;HLA-DPA1;HLA-DQB1	DisGeNET
Asthma (Moderate Or Severe)	8/25	9.93593e-08	2.83174e-06	0	0	18.8313	303.645	RERE;TM9SF2;RAD51B;GSDMB;CLEC16A;BACH2;HLA-DQA1;HLA-DQB1	GWAS_Catalog_2023
GTEX-RNOR-0005-SM-2TF4Z blood female 50-59 years	76/1636	6.47096e-08	2.87407e-06	0	0	2.0865	34.5386	HCP5;ITGAM;NCF1;TNFRSF13B;NCF2;CD80;LST1;SIRPG;MAP3K7CL;SIRPB2;TNFAIP3;PTPN22;CTSW;IKZF1;SMG7;NADSYN1;IKZF3;PPCDC;SIRPB1;ARHGAP4;FCGR3B;PPP6R1;GRAP2;RASSF5;ITGAX;CTLA4;CD37;IKBKE;ARL11;G6PD;HLA-B;FLT3LG;HLA-C;TYK2;AP5B1;GAK;LAT2;NCR3;ACAP1;MTF1;MAPKAPK2;IRF8;CD226;ACTRT3;WDFY4;HLA-DQB1;BLK;TCF7;LEF1;PLD4;RELA;FAM86B3P;IRAK1;STAT4;CSK;IL12RB2;JAZF1;MICB;LYN;LRRC25;HLA-DRB5;ARID3A;AP4B1;DEF6;KLF2;M…	GTEx_Tissue_Expression_Up
GTEX-X62O-0005-SM-46MV1 blood male 50-59 years	79/1727	6.52075e-08	2.87407e-06	0	0	2.05771	34.0463	ITGAM;NCF1;NCF2;CXORF21;LST1;SIRPG;SIRPB2;PTPN22;CTSW;IKZF1;SMG7;NADSYN1;LYST;IKZF3;ACRBP;SIRPB1;ARHGAP4;FCGR3B;GRAP2;RASSF5;ITGAX;CD37;IL10;ATG3;ARL11;G6PD;HLA-B;HLA-C;TYK2;IRAK4;AP5B1;RSBN1;LAT2;NCR3;ELF1;ACAP1;MTF1;IRF7;IRF8;CD226;WDFY4;BLK;PXK;TCF7;ARHGAP15;NT5C2;AIF1;RELA;PGS1;ATXN1;FAM86B3P;ST8SIA4;LINC00877;CSK;FNIP1;SLC15A4;IL12RB2;JAZF1;MICB;LYN;LRRC25;GCA;UBE2B;ARID3A;ARHGAP27;HIPK1;FLI…	GTEx_Tissue_Expression_Up
Alveolar Macrophage (id:42)	14/100	1.70026e-07	2.8791e-06	0	0	6.57221	102.443	C1QB;ITGAM;CLEC10A;AIF1;C2;FCGR2A;ITGAX;HLA-DPB1;HLA-DRA;FCGR2B;WDFY4;FCGR2C;HLA-DRB1;HLA-DPA1	HuBMAP_ASCT_plus_B_augmented_w_RNAseq_Coexpression
Non-Classical Monocyte (id:475)	14/100	1.70026e-07	2.8791e-06	0	0	6.57221	102.443	LRRC25;ITGAM;NCF1;NCF2;CLEC10A;LST1;SIRPB2;AIF1;PTPRC;FCGR2A;ITGAX;FCGR2B;WDFY4;FCGR2C	HuBMAP_ASCT_plus_B_augmented_w_RNAseq_Coexpression
Juvenile arthritis	27/326	4.85344e-08	2.88516e-06	0	0	3.70581	62.4096	IL21;RERE;CIITA;CLEC16A;TNFAIP3;PTPN22;ACRBP;LPP;ICAM1;ATXN2;FCGR3B;STAT4;CTLA4;SH2B3;IL10;TIMMDC1;RSBN1;IL2;NR4A3;FCHSD2;STIM1;HLA-DPB1;CD226;IRF5;DHCR7;HLA-DRB1;HLA-DQB1	DisGeNET
GTEX-RUSQ-0126-SM-47JWV spleen male 50-59 years	91/2099	6.69277e-08	2.90586e-06	0	0	1.96273	32.4236	HCP5;CIITA;CD40;TNFRSF13B;CD80;LRRK1;LST1;SIRPG;MIR146A;STAB2;SIRPB2;IKZF1;CMAHP;NADSYN1;IKZF3;ACRBP;ETS1;SIRPB1;ARHGAP4;IKBKB;CYP21A1P;FCGRT;GRAP2;RASSF5;CTLA4;HMG20A;HLA-DPA1;SCYL1;IL10;FCRL5;NCOA5;NFKBIL1;HLA-B;TYK2;HCFC1;BCR;DUSP22;GAK;NCR3;ACAP1;IRF3;BANK1;MAPKAPK2;CSNK2B;IRF7;IRF8;CD226;IRF5;WDFY4;HLA-DQB1;BLK;C1QB;TCF7;ABHD6;AIF1;KIAA0040;RELA;C2;PGS1;SOCS1;IRAK1;STAT4;CSK;CCL17;SH2B3;HLA-…	GTEx_Tissue_Expression_Up
Toll-like Receptor Signaling related to MyD88 WP3858	9/31	4.02409e-08	2.92954e-06	0	0	16.3998	279.263	IKBKB;IRAK1;IRF3;TRAF3;IRF7;TLR7;IRAK4;IKBKE;RELA	WikiPathway_2021_Human
Type I interferon induction and signaling during SARS-CoV-2 infection WP4868	9/31	4.02409e-08	2.92954e-06	0	0	16.3998	279.263	IFIH1;IRF3;OAS1;TRAF3;IRF7;TLR7;TYK2;IRAK4;IKBKE	WikiPathway_2021_Human
B Cells	19/182	1.39706e-07	3.01365e-06	0	0	4.73653	74.7601	PXK;CD40;NCF1;TNFRSF13B;CD80;IKZF1;BACH2;FLI1;RASGRP3;ACAP1;PTPRC;FCHSD2;BANK1;TNFSF4;MSH5;HLA-DRA;CD37;WDFY4;HLA-DQA1	PanglaoDB_Augmented_2021
Autoimmune polyglandular syndrome type 1	10/47	1.79347e-07	3.02649e-06	0	0	10.8487	168.523	IFIH1;STAT4;HLA-B;HLA-DPB1;CTLA4;CD226;BACH2;HLA-DQA1;HLA-DRB1;HLA-DQB1	Rare_Diseases_GeneRIF_Gene_Lists
Absent T lymphocytes	22/243	1.84981e-07	3.08302e-06	0	0	4.05851	62.9191	IL21;IL10;BLK;PDHX;CD40;HLA-B;CXCR5;FLT3LG;HLA-C;IKZF1;IKZF2;IKZF3;RELA;IL2;C3;IKBKB;PTPRC;FCGR2A;ERBB2;TLR7;IRF5;MICB	Rare_Diseases_GeneRIF_Gene_Lists
increased T cell number MP:0005015	14/81	1.07783e-08	3.15035e-06	0	0	8.44422	154.915	IL10;LYN;CDKN1B;NCF2;PRKCB;PTPN22;IKZF1;RASGRP1;DEF6;IL2;PTPRC;PTTG1;RASSF5;TNFRSF21	MGI_Mammalian_Phenotype_Level_4_2021
Reiter syndrome	17/150	1.94731e-07	3.20593e-06	0	0	5.18017	80.0421	IL21;IL10;NCF1;HLA-B;HLA-C;ITPR3;PTPN22;ETS1;ICAM1;C3;FCGR3B;FCGR2A;KIT;CTLA4;JAK2;HLA-DQA1;HLA-DRB1	Rare_Diseases_GeneRIF_Gene_Lists
GTEX-WHWD-0005-SM-3LK7D blood male 50-59 years	76/1642	7.51719e-08	3.21581e-06	0	0	2.07781	34.0833	ITGAM;NCF1;NCF2;CXORF21;LST1;SIRPG;SIRPB2;PTPN22;CTSW;IKZF1;NADSYN1;LYST;ACRBP;PPCDC;SIRPB1;ARHGAP4;FCGR3B;FCGRT;GRAP2;RASSF5;ITGAX;CD37;IL10;ATG3;ARL11;G6PD;PRKCB;HLA-B;HLA-C;TYK2;IRAK4;AP5B1;RSBN1;LAT2;NCR3;ACAP1;BANK1;MTF1;IRF7;CD226;TLR7;IRF5;WDFY4;CD44;BLK;TCF7;LEF1;ARHGAP15;AIF1;KIAA0040;PGS1;ATXN1;DRAM1;ST8SIA4;LINC00877;CSK;CD58;SLC15A4;LYN;LRRC25;GCA;ARID3A;ARHGAP27;FLI1;DEF6;KLF2;TM9SF2…	GTEx_Tissue_Expression_Up
Natural Killer cell:Undefined	13/78	5.68578e-08	3.24848e-06	0	0	8.06639	134.569	ITGAM;IL2;NCR3;FCGR3B;FCGR2A;PTPRC;KIT;ITGAX;CD226;FCGR2B;IL7R;FCGR2C;IL12RB2	CellMarker_Augmented_2021
GTEX-WCDI-0005-SM-3NB2M blood male 50-59 years	66/1347	7.78981e-08	3.28414e-06	0	0	2.18867	35.8239	ITGAM;NCF1;NCF2;CLEC10A;CXORF21;LST1;SIRPG;SIRPB2;PTPN22;CTSW;IKZF1;LYST;ACRBP;PPCDC;SIRPB1;ARHGAP4;FCGR3B;FCGRT;GRAP2;RASSF5;ITGAX;CD37;IKBKE;ATG3;ARL11;G6PD;HLA-B;FLT3LG;HLA-C;TYK2;IRAK4;AP5B1;LAT2;NCR3;ACAP1;IRF7;TLR7;IRF5;WDFY4;HLA-DQB1;BLK;TCF7;LEF1;ARHGAP15;AIF1;PGS1;ST8SIA4;LINC00877;CSK;HLA-DQA1;LYN;LRRC25;HLA-DRB5;GCA;ARID3A;ARHGAP27;DEF6;PTPRC;FCGR2A;ATG16L2;TNIP1;HLA-DRA;GRB2;HLA-DRB1;…	GTEx_Tissue_Expression_Up
PLASMACYTOID DENDRITIC CELL	99/2316	3.0762e-08	3.3223e-06	0	0	1.94948	33.7201	NCF1;NCF2;CLEC10A;CD80;IKZF1;PRDM1;IFIT1;IKZF2;ACRBP;ICAM1;SCAMP5;HERC5;RGS1;RASSF5;IL12A;TCP11;G6PD;FKBPL;NFKBIL1;HLA-B;TRAFD1;CLEC4C;DGKQ;MAPKAPK2;WDFY4;CFB;BLK;PDGFB;PLD4;ABHD6;KIAA0040;PCNX3;SOCS1;ST8SIA4;CDH23;SLC15A4;HLA-DQA1;DRD4;LYN;HLA-DRB5;TMEM86B;IFNLR1;ARHGAP27;ARHGAP31;COQ2;NR4A3;TNFSF4;HLA-DRA;HLA-DRB1;CIITA;CD40;SLC44A4;TNFRSF13B;TPI1P2;TNFAIP3;PTPN22;PPCDC;SIRPB1;IFIH1;SPRED2;PPP6…	ARCHS4_Tissues
Oligoarticular Juvenile Idiopathic Arthritis	10/42	5.69429e-08	3.34472e-06	0	0	12.547	209.3	IL10;ATXN2;TIMMDC1;STAT4;TNFAIP3;TYK2;HLA-DQA1;HLA-DRB1;UBE2L3;JAZF1	DisGeNET
Plasmodium falciparum human placenta, inflamed, chronic malaria, no prior infection control GSE7586 microbe:343	32/409	1.08388e-08	3.34919e-06	0	0	3.50669	64.3131	C1QB;NCF1;LST1;CREBL2;IFIT1;ARHGAP15;AIF1;C3;LBH;FCGR3B;RGS1;RASSF5;STAT4;CD37;HLA-DQA1;HLA-DPA1;CTSB;LRRC25;HLA-DRB5;PRKCB;MX1;HLA-B;GALC;PTPRC;OAS1;KIT;HLA-DPB1;HLA-DRA;IRF8;IL7R;HLA-DRB1;HLA-DQB1	Microbe_Perturbations_from_GEO_up
Mouth ulcers 6149 1	10/46	1.44354e-07	3.38576e-06	0	0	11.1506	175.634	IL10;FCGR3B;STAT4;HLA-B;HLA-DPB1;IRF8;IRF5;PRDM1;IKZF1;HLA-DQA1	UK_Biobank_GWAS_v1
5q14.3 microdeletion syndrome ORPHA:228384	15/101	2.73886e-08	3.47088e-06	0	0	7.05632	122.873	PXK;CIITA;CPNE5;TNFRSF13B;PRKCB;CXORF21;PLCL1;PLD4;FLI1;RASGRP3;FCGR2A;TLR7;FCGR2B;WDFY4;FCGR2C	Orphanet_Augmented_2021
Combined immunodeficiency due to DOCK8 deficiency ORPHA:217390	15/101	2.73886e-08	3.47088e-06	0	0	7.05632	122.873	ARL11;ITGAM;NCF1;CXORF21;LST1;IKZF1;ARHGAP15;AIF1;ACAP1;PTPRC;RASSF5;ITGAX;CD37;FCGR2B;WDFY4	Orphanet_Augmented_2021
Early-onset calcifying leukoencephalopathy-skeletal dysplasia ORPHA:556985	15/101	2.73886e-08	3.47088e-06	0	0	7.05632	122.873	C1QB;LRRC25;ITGAM;NCF1;NCF2;CLEC10A;LST1;SIRPB2;AIF1;FCGR2A;ITGAX;TLR7;FCGR2B;WDFY4;FCGR2C	Orphanet_Augmented_2021
Graham Little-Piccardi-Lassueur syndrome ORPHA:505	15/101	2.73886e-08	3.47088e-06	0	0	7.05632	122.873	CIITA;ITGAM;NCF1;CXORF21;IKZF1;AIF1;PTPRC;RGS1;ITGAX;HLA-DRA;IRF8;TLR7;FCGR2B;WDFY4;FCGR2C	Orphanet_Augmented_2021
Limited systemic sclerosis ORPHA:220407	15/101	2.73886e-08	3.47088e-06	0	0	7.05632	122.873	CIITA;ITGAM;NCF1;CXORF21;IKZF1;AIF1;PTPRC;RGS1;ITGAX;IRF8;TLR7;FCGR2B;WDFY4;FCGR2C;HLA-DRB1	Orphanet_Augmented_2021
NON RARE IN EUROPE: Rheumatoid arthritis ORPHA:284130	15/101	2.73886e-08	3.47088e-06	0	0	7.05632	122.873	CIITA;ITGAM;NCF1;CXORF21;IKZF1;AIF1;PTPRC;RGS1;ITGAX;IRF8;TLR7;FCGR2B;WDFY4;FCGR2C;HLA-DRB1	Orphanet_Augmented_2021
Native American myopathy ORPHA:168572	15/101	2.73886e-08	3.47088e-06	0	0	7.05632	122.873	LRRC25;ARL11;ITGAM;NCF1;SIRPD;CXORF21;LST1;ACRBP;ARHGAP4;LAT2;ATG16L2;CD37;WDFY4;FCGR2C;SIGLEC5	Orphanet_Augmented_2021
GTEX-X4EO-0926-SM-3P5Z2 lung female 60-69 years	89/2047	8.48354e-08	3.52552e-06	0	0	1.96451	31.9872	HCP5;CIITA;CD40;CDKN1B;POGLUT1;TNFRSF13B;CLEC10A;CD80;SIRPG;MAP3K7CL;MIR146A;STAB2;SIRPB2;TNFAIP3;PTPN22;CTSW;IKZF1;PRDM1;CMAHP;NADSYN1;IKZF3;ETS1;BACH2;ARHGAP4;ICAM1;IKBKB;LBH;RGS1;GRAP2;ITGAX;CTLA4;IKBKE;HLA-DPA1;FCRL5;FLT3LG;ARID5B;TBC1D2B;TYK2;IRAK4;RSBN1;GAK;NCR3;ELF1;ACAP1;IRF3;DGKQ;KIT;BMP2K;CD226;WDFY4;HLA-DQB2;SLC29A3;B4GALT4;HLA-DQB1;LRRC18;IDUA;TCF7;LEF1;PDGFB;RASGRP1;KIAA0040;RELA;ATX…	GTEx_Tissue_Expression_Up
Pertussis	12/76	3.40849e-07	3.54793e-06	0	0	7.54697	112.388	C4B;IL10;C1QB;C3;ITGAM;IRF3;IRAK1;IRF8;IL12A;IRAK4;RELA;C2	KEGG_2021_Human
Sarcoidosis	15/113	1.26953e-07	3.58056e-06	0	0	6.18846	98.2693	IL10;CD40;GCA;HLA-B;IL2;ICAM1;C2;BCR;C3;KIT;HLA-DPB1;CTLA4;CCL17;HLA-DRB1;HLA-DQB1	Rare_Diseases_AutoRIF_Gene_Lists
Whitaker syndrome	10/48	2.21577e-07	3.60396e-06	0	0	10.5627	161.846	IFIH1;STAT4;HLA-B;HLA-DPB1;CTLA4;CD226;BACH2;HLA-DQA1;HLA-DRB1;HLA-DQB1	Rare_Diseases_GeneRIF_Gene_Lists
Myeloid Progenitor (Mop) (id:432)	14/103	2.47436e-07	3.69699e-06	0	0	6.34969	96.5922	LRRC25;ITGAM;NCF1;NCF2;CLEC10A;SIRPB2;AIF1;FCGR2A;ITGAX;IRF8;FCGR2B;WDFY4;FCGR2C;SIGLEC5	HuBMAP_ASCT_plus_B_augmented_w_RNAseq_Coexpression
Plasma Cell (id:503)	14/103	2.47436e-07	3.69699e-06	0	0	6.34969	96.5922	CIITA;NCF1;NCF2;TNFAIP3;IKZF1;PRDM1;PTPRC;OAS1;RGS1;HLA-DPB1;HLA-DRA;HLA-DRB1;HLA-DPA1;HLA-DQB1	HuBMAP_ASCT_plus_B_augmented_w_RNAseq_Coexpression
Fuchs heterochromic iridocyclitis	7/18	1.36995e-07	3.82663e-06	0	0	25.4206	401.731	IL10;HLA-B;TNFAIP3;CTLA4;HLA-DRB1;ICAM1;HLA-DQB1	Rare_Diseases_AutoRIF_Gene_Lists
Hansen's disease	15/114	1.42915e-07	3.84414e-06	0	0	6.12563	96.5462	IL10;CD40;CD80;HLA-B;HLA-C;IL2;ICAM1;C2;C3;KIT;ERBB2;MLEC;HLA-DRB1;HLA-DQB1;IL12RB2	Rare_Diseases_AutoRIF_Gene_Lists
Immune thrombocytopenia	15/114	1.42915e-07	3.84414e-06	0	0	6.12563	96.5462	IL21;IL10;CD40;CD80;PTPN22;IL2;BCR;C3;FCGR2A;KIT;CTLA4;JAK2;FCGR2B;HLA-DRB1;CD44	Rare_Diseases_AutoRIF_Gene_Lists
Listeria infection	15/114	1.42915e-07	3.84414e-06	0	0	6.12563	96.5462	IL10;CD40;CD80;RELA;ICAM1;C2;C3;SOCS1;IRF3;KIT;IRF7;STAT4;TLR7;CD44;ATG5	Rare_Diseases_AutoRIF_Gene_Lists
SARS	15/114	1.42915e-07	3.84414e-06	0	0	6.12563	96.5462	IL10;CD40;MX1;HLA-B;C2;BCR;C3;IKBKB;TERT;IRF3;TRAF3;KIT;ERBB2;TLR7;HLA-DRB1	Rare_Diseases_AutoRIF_Gene_Lists
Sutton disease 2	10/46	1.44354e-07	3.84724e-06	0	0	11.1506	175.634	C1QB;C3;IL10;CD40;HLA-DRB5;SOCS1;KIT;HLA-DRB1;C2;HLA-DQB1	Rare_Diseases_AutoRIF_Gene_Lists
Lymphoma large-cell immunoblastic	22/240	1.48848e-07	3.93093e-06	0	0	4.115	64.6892	IL21;IL10;CD40;CDKN1B;CD80;LEF1;CXCR5;PLAT;PRDM1;IL2;ICAM1;BCR;C3;MFHAS1;KIT;CSK;CD58;JAK2;CCL17;CD44;TNFRSF21;GTF2I	Rare_Diseases_AutoRIF_Gene_Lists
Follicular Dendritic cell - Lymph Node	15/110	8.82675e-08	3.96525e-06	0	0	6.38487	103.709	ARL11;CD40;CIITA;CPNE5;TNFRSF13B;FCRL5;LRRC18;PLD4;ICAM1;RASGRP3;C3;BANK1;IRF8;FCGR2B;WDFY4	HuBMAP_ASCTplusB_augmented_2022
Cells - EBV-transformed Lymphocytes Female 20-29 Up	15/100	2.38556e-08	3.98389e-06	0	0	7.13971	125.311	CD40;CCL22;TNFRSF13B;CD80;IKZF2;IFIH1;DUSP22;HLA-DRA;IRF8;IRF5;WDFY4;CCL17;HLA-DQA1;HLA-DPA1;HLA-DQB1	GTEx_Tissues_V8_2023
increased B cell number MP:0005014	15/97	1.5597e-08	3.98892e-06	0	0	7.40206	133.061	IL10;TNFRSF13B;NCF2;CXCR5;TNFAIP3;PTPN22;IKZF1;RASGRP1;PTPRC;TNIP1;RASSF5;KIT;IRF8;SH2B3;HLA-DQB1	MGI_Mammalian_Phenotype_Level_4_2021
Mycobacterium smegmatis Macrophage 18hr GSE67427 up	37/498	3.06567e-09	3.9915e-06	0	0	3.33729	65.4208	C1QB;CD40;HIP1;NCF1;NCF2;IFI6;TNFAIP3;IFIT1;USP18;ICAM1;IFIH1;HERC5;DRAM1;RRAS;ITGAX;IKBKE;CTSB;LYN;HLA-DRB5;G6PD;MX1;HLA-B;HLA-C;AP5B1;ARHGAP31;FCGR2A;OAS1;TNIP1;MTF1;IRF7;HLA-DRA;FCGR2B;IL7R;CFB;HLA-DRB1;CD44;PPARD	RNA-Seq_Disease_Gene_and_Drug_Signatures_from_GEO
Other/unspecified rheumatoid arthritis RHEUMA NOS	6/12	1.81568e-07	4.07343e-06	0	0	39.8753	618.929	TNXB;HLA-DPB1;PTPN22;HLA-DQA1;MUC21;HLA-DRB1	UK_Biobank_GWAS_v1
systemic lupus erythematosus	6/11	9.27228e-08	4.0798e-06	0	0	47.8528	774.911	FCGR2A;STAT4;CTLA4;IRF5;PTPN22;FCGR2B	ClinVar_2019
enlarged lymph nodes MP:0000702	23/232	1.80735e-08	4.10872e-06	0	0	4.49891	80.2102	LYN;TNFRSF13B;NCF1;NAA10;PLD4;PTPN22;IKZF1;NMNAT2;RASGRP1;DEF6;IL2;TM9SF2;SPRED2;PTPRC;STIM1;IRF3;TNIP1;RASSF5;IRF8;FCGR2B;SH2B3;HLA-DQA1;SLC29A3	MGI_Mammalian_Phenotype_Level_4_2021
500 genes up-regulated by SARS-CoV-2 in mouse lung tissue from GSE150847	25/272	1.99697e-08	4.11119e-06	0	0	4.14721	73.5262	CD40;DOT1L;PLD4;TNFAIP3;PTPN22;IFIT1;USP18;ICAM1;C2;C4B;IFIH1;RGS1;SLC15A4;GCA;SETDB2;MX1;TRAFD1;TPCN2;ACAP1;PTPRC;NEMP2;IRF7;TLR7;CFB;SLC29A3	COVID-19_Related_Gene_Sets_2021
500 genes up-regulated by SARS-CoV-2 in human Calu3 cells from GSE147507	35/494	2.75303e-08	4.11119e-06	0	0	3.15719	54.9604	ITGAM;NCF2;LST1;PDGFB;TNFAIP3;PLAT;PRDM1;IFIT1;IKZF3;ETS1;RASGRP1;USP18;BACH2;KIAA0040;ICAM1;RASGRP3;C3;IFIH1;HERC5;IL12A;JAK2;RREB1;SH2B3;LYN;GSDMB;RABGAP1L;CCL22;MX1;TRAFD1;FLT3LG;ARID5B;NR4A3;OAS1;TNIP1;IRF7	COVID-19_Related_Gene_Sets_2021
Kawasaki syndrome	15/115	1.60672e-07	4.20497e-06	0	0	6.06406	94.8656	BLK;IL10;CD40;GCA;HLA-B;HLA-C;ICAM1;BCR;C3;FCGR3B;FCGR2A;KIT;CTLA4;CCL17;HLA-DRB1	Rare_Diseases_AutoRIF_Gene_Lists
Cd16 Monocyte (id:87)	14/105	3.15352e-07	4.21575e-06	0	0	6.2095	92.9536	C1QB;LRRC25;ITGAM;NCF1;NCF2;CLEC10A;LST1;SIRPB2;AIF1;FCGR3B;FCGR2A;ITGAX;FCGR2C;SIGLEC5	HuBMAP_ASCT_plus_B_augmented_w_RNAseq_Coexpression
Memory B Cell (id:408)	14/105	3.15352e-07	4.21575e-06	0	0	6.2095	92.9536	CIITA;NCF1;PTPRC;HLA-DPB1;HLA-DRA;IRF8;CD37;TLR7;FCGR2B;WDFY4;FCGR2C;HLA-DRB1;HLA-DPA1;HLA-DQB1	HuBMAP_ASCT_plus_B_augmented_w_RNAseq_Coexpression
Lymphosarcoma	18/171	2.62897e-07	4.22513e-06	0	0	4.77297	72.3176	IL21;IL10;CIITA;FCRL4;TNFAIP3;PRDM1;IKZF1;BACH2;IL2;RELA;IKBKB;DUSP22;SOCS1;FCGR2A;TERT;CTLA4;HLA-DRB1;CD44	Rare_Diseases_GeneRIF_Gene_Lists
Cytokine receptor deficiency	14/100	1.70026e-07	4.29499e-06	0	0	6.57221	102.443	IL21;IL10;CD40;TNFRSF13B;CD80;CXCR5;ICAM1;BCR;IKBKB;SOCS1;KIT;TLR7;JAK2;CD44	Rare_Diseases_AutoRIF_Gene_Lists
Cytomegalic inclusion disease	14/100	1.70026e-07	4.29499e-06	0	0	6.57221	102.443	IL10;CD40;CD80;HLA-B;HLA-C;IL2;ICAM1;C2;BCR;C3;IRF3;KIT;TLR7;HLA-DRB1	Rare_Diseases_AutoRIF_Gene_Lists
Di Guglielmo's syndrome	14/100	1.70026e-07	4.29499e-06	0	0	6.57221	102.443	LYN;CDKN1B;HLA-B;ETS1;FLI1;ICAM1;C2;BCR;C3;TERT;KIT;GRB2;JAK2;CD44	Rare_Diseases_AutoRIF_Gene_Lists
Mastocytosis	14/100	1.70026e-07	4.29499e-06	0	0	6.57221	102.443	LYN;IL10;CD40;CD80;HLA-C;PTPN11;ICAM1;C2;BCR;C3;KIT;CTLA4;JAK2;CD44	Rare_Diseases_AutoRIF_Gene_Lists
Mycobacterium tuberculosis human THP-1 macrophages GDS4781 microbe:224	30/388	4.10009e-08	4.35539e-06	0	0	3.45053	58.6924	CD40;POGLUT1;NCF1;CD80;IFI6;TNFAIP3;PRDM1;IFIT1;USP18;KIAA0040;C2;ICAM1;RASGRP3;IFIH1;HERC5;DRAM1;RGS1;STAT4;JAK2;IKBKE;HLA-DQA1;LYN;RABGAP1L;GCA;MX1;TRAFD1;NR4A3;OAS1;IL7R;CFB	Microbe_Perturbations_from_GEO_up
Leishmania major human dendritic cells GDS5086 microbe:151	24/264	4.73753e-08	4.35539e-06	0	0	4.09023	68.9825	HLA-DRB5;CD40;CDKN1B;CCL22;POGLUT1;MX1;HLA-B;IFI6;HLA-C;IFIT1;ETV3;HERC5;IFIH1;NR4A3;OAS1;RGS1;HLA-DRA;IRF8;CD58;IL7R;CCL17;HLA-DQA1;HLA-DRB1;CTSB	Microbe_Perturbations_from_GEO_up
H5N1 influenza virus human macrophage GDS3595 microbe:93	31/416	5.63805e-08	4.35539e-06	0	0	3.31796	55.3805	CD40;POGLUT1;NCF1;CXORF21;CD80;WBP4;TNFAIP3;PRDM1;IFIT1;USP18;KIAA0040;RELA;ICAM1;IFIH1;HERC5;SOCS1;RGS1;IL12A;JAK2;GCA;MX1;TRAFD1;ARID5B;ETV3;NR4A3;FAP;OAS1;IRF8;TLR7;IL7R;CFB	Microbe_Perturbations_from_GEO_up
Oral lichen planus	16/132	1.7536e-07	4.39155e-06	0	0	5.58318	86.8544	IL10;CD40;CD80;HLA-B;HLA-C;LPP;RELA;ICAM1;C2;BCR;C3;KIT;ERBB2;TLR7;CD58;CD44	Rare_Diseases_AutoRIF_Gene_Lists
Leukemia, Myelocytic, Acute	78/1703	7.61387e-08	4.41963e-06	0	0	2.05813	33.7342	CIITA;CD40;CDKN1B;POGLUT1;ITGAM;CD80;MIR146A;IKZF1;PRDM1;ETS1;BACH2;AFF1;ICAM1;IKBKB;FCGR3B;FCGRT;GRAP2;ITGAX;CTLA4;SDF4;JAK2;GTF2I;CTSB;IL10;NCOA2;G6PD;PRKCB;FLT3LG;HLA-C;ARID5B;BCR;LAT2;CLEC4C;NCR3;ELF1;FCHSD2;ELF3;IRF3;TET3;KIT;IRF7;IRF8;CD44;HLA-DQB1;FBN2;DOT1L;LEF1;PDGFB;NT5C2;LPP;RASGRP1;RELA;DGUOK;SYNGR1;ATXN1;SOCS1;TERT;RRAS;ERBB2;CD58;CCL17;SH2B3;LYN;RABGAP1L;CCL22;MX1;PTPN11;FLI1;IL2;PT…	DisGeNET
EPZ6438 KARPAS-422 GSE62056 up	36/498	1.03154e-08	4.4769e-06	0	0	3.23283	59.4506	RERE;CIITA;NCF1;IFI6;PLD4;SMG7;IFIT1;NADSYN1;IKZF3;LPP;USP18;BACH2;ARHGAP4;RASGRP3;SCAMP5;SPRED2;IRAK1;MLEC;CD37;FDFT1;HLA-DPA1;RABGAP1L;SLC6A16;SETDB2;MX1;HLA-B;HLA-C;TYK2;FCHSD2;OAS1;MAPKAPK2;HLA-DPB1;IRF7;HLA-DRA;IRF8;DHCR7	RNA-Seq_Disease_Gene_and_Drug_Signatures_from_GEO
Idiopathic Pulmonary Fibroisis Lung Tissue GSE52463 up	36/498	1.03154e-08	4.4769e-06	0	0	3.23283	59.4506	C1QB;CIITA;TNXB;TNFAIP3;PTPN22;IKZF1;PRDM1;CMAHP;ARHGAP15;IKZF3;RASGRP1;C3;C4B;FCGR3B;RGS1;STAT4;ITGAX;HLA-DQA1;HLA-DPA1;CAMK1D;FCRL5;AHNAK2;HLA-B;ARID5B;PTPRC;FCGR2A;NR4A3;HLA-DPB1;HLA-DRA;FCGR2B;FCGR2C;CFB;HLA-DRB1;TNFRSF21;CD44;HLA-DQB1	RNA-Seq_Disease_Gene_and_Drug_Signatures_from_GEO
Neutrophil and Macrophage Function in Systemic Lupus Erythematosus	9/31	4.02409e-08	4.50684e-06	0	0	16.3998	279.263	ITGAM;FCGR3B;FCGR2A;IRAK1;IRF3;IRF7;IRF5;TLR7;IRAK4	Elsevier_Pathway_Collection
AXL Receptor Inhibits Macrophages and Dendritic Cells Function	10/41	4.43587e-08	4.50684e-06	0	0	12.9524	219.297	IKBKB;SOCS1;IRAK1;IRF3;IRF7;IL12A;IRF5;IRAK4;TYK2;IKBKE	Elsevier_Pathway_Collection
Biliary Cholangitis	10/47	1.79347e-07	4.54483e-06	0	0	10.8487	168.523	CD80;CXCR5;CLEC16A;STAT4;IL12A;IRF5;TYK2;IL7R;RELA;TNPO3	GeDiPNet_2023
Pemphigus Vulgaris	5/7	1.83462e-07	4.54577e-06	0	0	99.5051	1543.45	C3;HCP5;NOTCH4;TSBP1-AS1;HLA-DRB1	GeDiPNet_2023
Small non-cleaved cell lymphoma	18/172	2.87016e-07	4.55848e-06	0	0	4.74173	71.4281	IL21;IL10;CIITA;FCRL4;TNFAIP3;PRDM1;IKZF1;BACH2;IL2;RELA;IKBKB;DUSP22;SOCS1;FCGR2A;TERT;CTLA4;HLA-DRB1;CD44	Rare_Diseases_GeneRIF_Gene_Lists
Agammaglobulinemia X-linked type 2	12/72	1.84632e-07	4.58425e-06	0	0	8.05176	124.842	IKBKB;IL10;BCR;C3;LYN;CD40;TNFRSF13B;CXCR5;TLR7;PRDM1;IL2;C2	Rare_Diseases_AutoRIF_Gene_Lists
CD4+T-Cell Response in Celiac Disease	14/91	5.03696e-08	4.65232e-06	0	0	7.34379	123.404	IL21;CD80;IRAK4;TYK2;IL2;PTPRC;IRAK1;GRAP2;STAT4;CTLA4;IL12A;GRB2;JAK2;IL12RB2	Elsevier_Pathway_Collection
GTEX-X4XY-0006-SM-46MV2 blood male 60-69 years	61/1216	1.13699e-07	4.65845e-06	0	0	2.23303	35.7055	CDKN1B;ITGAM;NCF1;NCF2;CLEC10A;CXORF21;LST1;SIRPG;SIRPB2;PTPN22;CTSW;IKZF1;LYST;IKZF3;SIRPB1;ARHGAP4;FCGR3B;GRAP2;RASSF5;ITGAX;CD37;ARL11;FCRL5;HLA-B;IRAK4;AP5B1;RSBN1;LAT2;NCR3;ACAP1;BANK1;MTF1;CD226;IRF5;WDFY4;CD44;BLK;PXK;TCF7;ARHGAP15;PGS1;STAT4;ST8SIA4;SLC15A4;IL12RB2;JAZF1;MICB;LYN;LRRC25;GCA;ARID3A;HIPK1;FLI1;DEF6;KLF2;MSRA;PTPRC;FCGR2A;ATG16L2;IL7R;SIPA1	GTEx_Tissue_Expression_Up
Influenza	38/589	8.15177e-08	4.67684e-06	0	0	2.86033	46.6876	CD40;CDKN1B;ITGAM;TNFRSF13B;CD80;MIR146A;IFI6;IFIT1;NT5C2;RELA;IFIH1;HERC5;SOCS1;TERT;GRAP2;CTLA4;CD37;ATG5;IL10;NFKBIL1;MX1;HLA-B;HLA-C;PTPN11;IL2;BCR;NR4A3;IRF3;OAS1;TRAF3;TNFSF4;HLA-DPB1;IRF7;HLA-DRA;TLR7;IL7R;HLA-DRB1;HLA-DQB1	DisGeNET
Autoimmune lymphoproliferative syndrome	14/101	1.92979e-07	4.71095e-06	0	0	6.49633	100.438	IL10;CD40;TNFRSF13B;TNFAIP3;IRAK4;RASGRP1;IL2;C2;C3;FCGR3B;CTLA4;HLA-DQA1;CD44;HLA-DQB1	Rare_Diseases_AutoRIF_Gene_Lists
Devic disease	14/101	1.92979e-07	4.71095e-06	0	0	6.49633	100.438	IL21;IL10;CD40;CXCR5;AIF1;ICAM1;C2;BCR;C3;KIT;HLA-DPB1;HLA-DQA1;HLA-DRB1;HLA-DQB1	Rare_Diseases_AutoRIF_Gene_Lists
Spotted fever	19/186	1.9697e-07	4.76833e-06	0	0	4.62213	71.3666	IL10;G6PD;CD40;CD80;MX1;USP18;RELA;ICAM1;BCR;C3;IKBKB;SOCS1;TERT;OAS1;KIT;ITGAX;IRF7;VDAC1;IKBKE	Rare_Diseases_AutoRIF_Gene_Lists
Dendritic Cell CL0000451	6/10	4.30472e-08	4.82129e-06	0	0	59.819	1014.59	HLA-DPB1;HLA-DRA;HLA-DQA1;HLA-DRB1;HLA-DPA1;HLA-DQB1	Azimuth_Cell_Types_2021
Erythema multiforme	11/62	3.10703e-07	4.86042e-06	0	0	8.66934	129.905	HCP5;CD40;HLA-B;CTLA4;HLA-C;IKZF1;CCL17;PSORS1C1;IL2;HLA-DRB1;HLA-DQB1	Rare_Diseases_GeneRIF_Gene_Lists
Oral lichen planus	17/155	3.13227e-07	4.86042e-06	0	0	4.99119	74.7498	IL10;CD40;CIITA;MIR146A;IL2;RELA;ICAM1;MAP1LC3B;SOCS1;FCGR3B;FCGR2A;TERT;ERBB2;HLA-DRA;IL12A;FCGR2B;CD44	Rare_Diseases_GeneRIF_Gene_Lists
LPS BMDM 10 ng-ml 3 hrs GSE78209 up	39/576	1.4984e-08	4.87729e-06	0	0	3.02097	54.4267	CD40;NCF1;TNFAIP3;IKZF1;IFIT1;USP18;RELA;AFF1;ICAM1;C3;IFIH1;INPP5B;SOCS1;DRAM1;PPP6R1;DSE;JAK2;IKBKE;LYN;LRRC25;IL10;CCL22;SETDB2;MX1;TRAFD1;ARID5B;FRMD4A;HIPK1;ETV3;ARHGAP31;PTPRC;FCHSD2;TNIP1;MAPKAPK2;IRF7;IRF8;IRF5;FCGR2B;CD44	RNA-Seq_Disease_Gene_and_Drug_Signatures_from_GEO
Acute articular rheumatism	19/200	6.08837e-07	4.97566e-06	0	0	4.26153	60.9897	LYN;LRRC25;CD40;NCF1;NCF2;HLA-B;TBC1D2B;ARHGAP27;AP5B1;ICAM1;ARHGAP31;DRAM1;TNIP1;FCGRT;RASSF5;MAPKAPK2;ITGAX;IRF7;IRF5	Rare_Diseases_GeneRIF_ARCHS4_Predictions
Acute idiopathic polyneuritis	19/200	6.08837e-07	4.97566e-06	0	0	4.26153	60.9897	LYN;LRRC25;CD40;ITGAM;NCF1;NCF2;HLA-B;ARHGAP27;AP5B1;ICAM1;TNIP1;FCGRT;RASSF5;ITGAX;IRF5;FCGR2B;FCGR2C;HLA-DRB1;CTSB	Rare_Diseases_GeneRIF_ARCHS4_Predictions
Acute myeloblastic leukemia with maturation	19/200	6.08837e-07	4.97566e-06	0	0	4.26153	60.9897	LYN;ITGAM;NCF2;HLA-B;TBC1D2B;IKZF1;TYK2;ARHGAP27;AP5B1;ARHGAP4;GAK;TNIP1;PPP6R1;RASSF5;MAPKAPK2;ITGAX;IRF5;CSK;SIPA1	Rare_Diseases_GeneRIF_ARCHS4_Predictions
Acute myeloblastic leukemia without maturation	19/200	6.08837e-07	4.97566e-06	0	0	4.26153	60.9897	LYN;ITGAM;NCF2;HLA-B;TBC1D2B;IKZF1;TYK2;ARHGAP27;AP5B1;ARHGAP4;GAK;TNIP1;PPP6R1;RASSF5;MAPKAPK2;ITGAX;IRF5;CSK;SIPA1	Rare_Diseases_GeneRIF_ARCHS4_Predictions
Acute myelocytic leukemia	19/200	6.08837e-07	4.97566e-06	0	0	4.26153	60.9897	LYN;ITGAM;NCF2;HLA-B;TBC1D2B;IKZF1;TYK2;ARHGAP27;AP5B1;ARHGAP4;GAK;TNIP1;PPP6R1;RASSF5;MAPKAPK2;ITGAX;IRF5;CSK;SIPA1	Rare_Diseases_GeneRIF_ARCHS4_Predictions
Acyl-CoA oxidase deficiency	19/200	6.08837e-07	4.97566e-06	0	0	4.26153	60.9897	LRRC25;NCF2;HLA-B;HLA-C;TYK2;ARHGAP27;AP5B1;SCAMP2;ARHGAP4;GAK;TNIP1;FCGRT;PPP6R1;MAPKAPK2;ITGAX;SDF4;CSK;SIPA1;MAP3K11	Rare_Diseases_GeneRIF_ARCHS4_Predictions
Alopecia immunodeficiency	19/200	6.08837e-07	4.97566e-06	0	0	4.26153	60.9897	LYN;CIITA;TCF7;LEF1;IKZF1;TYK2;ARHGAP27;AP5B1;ETS1;BACH2;ARHGAP4;IKBKB;PTPRC;TNIP1;RASSF5;CD37;IRF5;CSK;WDFY4	Rare_Diseases_GeneRIF_ARCHS4_Predictions
Alveolar echinococcosis	19/200	6.08837e-07	4.97566e-06	0	0	4.26153	60.9897	LYN;LRRC25;NCF1;NCF2;HLA-B;HLA-C;SIRPB2;TYK2;ARHGAP27;AP5B1;SIRPB1;ARHGAP4;FCGR3B;ATG16L2;RASSF5;ITGAX;CSK;SIPA1;SIGLEC5	Rare_Diseases_GeneRIF_ARCHS4_Predictions
Amyopathic dermatomyositis	19/200	6.08837e-07	4.97566e-06	0	0	4.26153	60.9897	LYN;IL10;CD40;ITGAM;NCF1;NCF2;MX1;HLA-B;IFIT1;AP5B1;USP18;ICAM1;SOCS1;DRAM1;OAS1;TNIP1;ITGAX;IRF7;SIGLEC5	Rare_Diseases_GeneRIF_ARCHS4_Predictions
Angiostrongyliasis	19/200	6.08837e-07	4.97566e-06	0	0	4.26153	60.9897	CD40;NCF2;HLA-B;IKZF1;ARHGAP27;ICAM1;ARHGAP4;GAK;TNIP1;FCGRT;RASSF5;HLA-DPB1;ITGAX;CTLA4;GRB2;IRF5;CSK;SIPA1;CTSB	Rare_Diseases_GeneRIF_ARCHS4_Predictions
Autoimmune myocarditis	19/200	6.08837e-07	4.97566e-06	0	0	4.26153	60.9897	LYN;IL10;CD40;NCF2;HLA-B;AP5B1;AIF1;ICAM1;SOCS1;DRAM1;TNIP1;FCGRT;RASSF5;MAPKAPK2;ITGAX;IRF7;IRF5;HLA-DRB1;CTSB	Rare_Diseases_GeneRIF_ARCHS4_Predictions
BK-virus nephropathy	19/200	6.08837e-07	4.97566e-06	0	0	4.26153	60.9897	LYN;LRRC25;NCF1;NCF2;HLA-B;HLA-C;IKZF1;TYK2;ARHGAP27;AP5B1;ARHGAP4;PTPRC;OAS1;TNIP1;RASSF5;ITGAX;IRF7;CSK;SIPA1	Rare_Diseases_GeneRIF_ARCHS4_Predictions
Bare lymphocyte syndrome	19/200	6.08837e-07	4.97566e-06	0	0	4.26153	60.9897	LYN;NCF1;NCF2;HLA-B;TBC1D2B;IKZF1;TYK2;ARHGAP27;AP5B1;ARHGAP4;GAK;PTPRC;TNIP1;RASSF5;MAPKAPK2;ITGAX;IRF5;CSK;SIPA1	Rare_Diseases_GeneRIF_ARCHS4_Predictions
Bejel	19/200	6.08837e-07	4.97566e-06	0	0	4.26153	60.9897	LYN;LRRC25;NCF1;NCF2;HLA-B;SIRPB2;ARHGAP27;AP5B1;SIRPB1;ICAM1;PTPRC;OAS1;TNIP1;FCGRT;RASSF5;ITGAX;IRF7;FCGR2C;SIGLEC5	Rare_Diseases_GeneRIF_ARCHS4_Predictions
Ceroid lipofuscinosis neuronal 9	19/200	6.08837e-07	4.97566e-06	0	0	4.26153	60.9897	LYN;IL10;LRRC25;CD40;ITGAM;NCF2;AP5B1;AIF1;ICAM1;TNIP1;FCGRT;HLA-DPB1;ITGAX;IRF5;FCGR2B;FCGR2C;HLA-DQA1;HLA-DRB1;CTSB	Rare_Diseases_GeneRIF_ARCHS4_Predictions
Chronic active Epstein-Barr virus infection	19/200	6.08837e-07	4.97566e-06	0	0	4.26153	60.9897	LYN;IL10;CD40;NCF1;NCF2;CD80;MX1;AP5B1;ICAM1;IFIH1;SOCS1;DRAM1;OAS1;TNIP1;RASSF5;MAPKAPK2;ITGAX;IRF7;IRF5	Rare_Diseases_GeneRIF_ARCHS4_Predictions
Collagenous colitis	19/200	6.08837e-07	4.97566e-06	0	0	4.26153	60.9897	LYN;IL10;LRRC25;CD40;ITGAM;NCF1;NCF2;HLA-B;ARHGAP27;AP5B1;AIF1;ICAM1;IFIH1;SOCS1;TNIP1;FCGRT;RASSF5;ITGAX;IRF5	Rare_Diseases_GeneRIF_ARCHS4_Predictions
Complement receptor deficiency	19/200	6.08837e-07	4.97566e-06	0	0	4.26153	60.9897	LYN;LRRC25;ITGAM;NCF1;NCF2;HLA-B;TBC1D2B;TYK2;ARHGAP27;AP5B1;ARHGAP4;GAK;TNIP1;FCGRT;MAPKAPK2;ITGAX;FCGR2C;MAP3K11;CTSB	Rare_Diseases_GeneRIF_ARCHS4_Predictions
Complex regional pain syndrome	19/200	6.08837e-07	4.97566e-06	0	0	4.26153	60.9897	LYN;LRRC25;CD40;NCF1;NCF2;HLA-B;HLA-C;ARHGAP27;AP5B1;ICAM1;OAS1;TNIP1;FCGRT;RASSF5;HLA-DPB1;ITGAX;IRF7;IRF5;HLA-DRB1	Rare_Diseases_GeneRIF_ARCHS4_Predictions
Cytomegalic inclusion disease	19/200	6.08837e-07	4.97566e-06	0	0	4.26153	60.9897	LYN;NCF1;NCF2;HLA-B;HLA-C;TYK2;ARHGAP27;AP5B1;ARHGAP4;GAK;TNIP1;PPP6R1;RASSF5;MAPKAPK2;ITGAX;IRF7;IRF5;CSK;SIPA1	Rare_Diseases_GeneRIF_ARCHS4_Predictions
Danon disease	19/200	6.08837e-07	4.97566e-06	0	0	4.26153	60.9897	LYN;CD40;NCF1;NCF2;CD80;HLA-B;TBC1D2B;TYK2;ARHGAP27;AP5B1;KIAA0040;GAK;TNIP1;PPP6R1;MAPKAPK2;ITGAX;SDF4;IRF5;CSK	Rare_Diseases_GeneRIF_ARCHS4_Predictions
Eales disease	19/200	6.08837e-07	4.97566e-06	0	0	4.26153	60.9897	IL10;CD40;CD80;DOT1L;PDGFB;ETV3;USP18;ICAM1;IFIH1;ARHGAP31;SOCS1;NR4A3;DRAM1;TNIP1;FCGRT;MTF1;IRF7;IRF5;CD44	Rare_Diseases_GeneRIF_ARCHS4_Predictions
Erythema nodosum familial	19/200	6.08837e-07	4.97566e-06	0	0	4.26153	60.9897	LYN;CD40;NCF1;NCF2;HLA-B;ARHGAP27;AP5B1;ICAM1;IFIH1;SOCS1;OAS1;TNIP1;FCGRT;RASSF5;MAPKAPK2;ITGAX;IRF7;IRF5;HLA-DRB1	Rare_Diseases_GeneRIF_ARCHS4_Predictions
Guillain-Barre syndrome	19/200	6.08837e-07	4.97566e-06	0	0	4.26153	60.9897	LYN;LRRC25;CD40;ITGAM;NCF1;NCF2;HLA-B;ARHGAP27;AP5B1;ICAM1;TNIP1;FCGRT;RASSF5;ITGAX;IRF5;FCGR2B;FCGR2C;HLA-DRB1;CTSB	Rare_Diseases_GeneRIF_ARCHS4_Predictions
Hepatitis E	19/200	6.08837e-07	4.97566e-06	0	0	4.26153	60.9897	LYN;CD40;NCF2;MX1;HLA-B;AP5B1;ICAM1;C2;C3;IFIH1;GAK;SOCS1;OAS1;TNIP1;FCGRT;MAPKAPK2;IRF7;IRF5;CFB	Rare_Diseases_GeneRIF_ARCHS4_Predictions
Homologous wasting disease	19/200	6.08837e-07	4.97566e-06	0	0	4.26153	60.9897	LYN;LRRC25;NCF1;NCF2;HLA-B;HLA-C;ARHGAP27;AP5B1;ICAM1;ARHGAP4;PTPRC;TNIP1;FCGRT;RASSF5;ITGAX;IRF7;IRF5;CSK;HLA-DRB1	Rare_Diseases_GeneRIF_ARCHS4_Predictions
Human T-cell leukemia virus type 1	19/200	6.08837e-07	4.97566e-06	0	0	4.26153	60.9897	LYN;NCF1;NCF2;HLA-B;IKZF1;TYK2;ARHGAP27;AP5B1;ETS1;ARHGAP4;GAK;TNIP1;PPP6R1;RASSF5;MAPKAPK2;ITGAX;IRF5;CSK;SIPA1	Rare_Diseases_GeneRIF_ARCHS4_Predictions
Human T-cell leukemia virus type 2	19/200	6.08837e-07	4.97566e-06	0	0	4.26153	60.9897	LYN;IL10;CD40;CD80;DOT1L;MX1;HLA-B;ICAM1;IFIH1;ARHGAP31;SOCS1;NR4A3;DRAM1;OAS1;TNIP1;RASSF5;MAPKAPK2;IRF7;IRF5	Rare_Diseases_GeneRIF_ARCHS4_Predictions
Human granulocytic ehrlichiosis	19/200	6.08837e-07	4.97566e-06	0	0	4.26153	60.9897	LYN;LRRC25;ITGAM;NCF1;NCF2;HLA-B;ARHGAP27;AP5B1;SIRPB1;ICAM1;ARHGAP4;TNIP1;FCGRT;RASSF5;MAPKAPK2;ITGAX;IRF5;SIPA1;SIGLEC5	Rare_Diseases_GeneRIF_ARCHS4_Predictions
Hypereosinophilic syndrome	19/200	6.08837e-07	4.97566e-06	0	0	4.26153	60.9897	LYN;LRRC25;ITGAM;NCF1;NCF2;HLA-B;HLA-C;TYK2;ARHGAP27;AP5B1;SIRPB1;ARHGAP4;TNIP1;RASSF5;MAPKAPK2;ITGAX;CSK;SIPA1;SIGLEC5	Rare_Diseases_GeneRIF_ARCHS4_Predictions
Hypomelanosis of Ito	19/200	6.08837e-07	4.97566e-06	0	0	4.26153	60.9897	NCF2;TBC1D2B;TYK2;ARHGAP27;AP5B1;ICAM1;GAK;ARHGAP31;TNIP1;FCGRT;PPP6R1;MAPKAPK2;ITGAX;SDF4;IRF5;CSK;MAP3K11;CTSB;PPARD	Rare_Diseases_GeneRIF_ARCHS4_Predictions
Idiopathic thrombocytopenic purpura	19/200	6.08837e-07	4.97566e-06	0	0	4.26153	60.9897	LYN;LRRC25;CD40;NCF1;NCF2;HLA-B;ARHGAP27;AP5B1;ICAM1;ARHGAP4;TNIP1;FCGRT;RASSF5;ITGAX;IRF7;IRF5;CSK;HLA-DRB1;SIPA1	Rare_Diseases_GeneRIF_ARCHS4_Predictions
Infectious myocarditis	19/200	6.08837e-07	4.97566e-06	0	0	4.26153	60.9897	IL10;CD40;NCF2;CD80;MX1;IFI6;IFIT1;USP18;ICAM1;IFIH1;ARHGAP31;SOCS1;DRAM1;OAS1;TNIP1;FCGRT;MAPKAPK2;IRF7;CTSB	Rare_Diseases_GeneRIF_ARCHS4_Predictions
Infective myositis	19/200	6.08837e-07	4.97566e-06	0	0	4.26153	60.9897	LYN;CD40;NCF1;NCF2;HLA-B;ARHGAP27;AP5B1;ICAM1;ARHGAP31;DRAM1;OAS1;TNIP1;FCGRT;MAPKAPK2;ITGAX;IRF7;IRF5;HLA-DRB1;CTSB	Rare_Diseases_GeneRIF_ARCHS4_Predictions
Lowe oculocerebrorenal syndrome	19/200	6.08837e-07	4.97566e-06	0	0	4.26153	60.9897	LYN;LRRC25;ITGAM;NCF1;NCF2;HLA-B;SIRPB2;TBC1D2B;TYK2;ARHGAP27;AP5B1;SIRPB1;GAK;TNIP1;PPP6R1;MAPKAPK2;ITGAX;CSK;SIGLEC5	Rare_Diseases_GeneRIF_ARCHS4_Predictions
Lymphoblastic lymphoma	19/200	6.08837e-07	4.97566e-06	0	0	4.26153	60.9897	LYN;DOT1L;TBC1D2B;IKZF1;TYK2;ARHGAP27;PHRF1;AP5B1;ETS1;HCFC1;ARHGAP4;GAK;TNIP1;PPP6R1;RASSF5;MAPKAPK2;CD37;CSK;SIPA1	Rare_Diseases_GeneRIF_ARCHS4_Predictions
Mycobacterium Gordonae	19/200	6.08837e-07	4.97566e-06	0	0	4.26153	60.9897	LYN;LRRC25;ITGAM;NCF1;NCF2;HLA-B;HLA-C;ARHGAP27;AP5B1;SIRPB1;TNIP1;FCGRT;RASSF5;ITGAX;IRF5;CSK;FCGR2C;HLA-DRB1;SIGLEC5	Rare_Diseases_GeneRIF_ARCHS4_Predictions
Mycobacterium tuberculosis susceptibility to infection by	19/200	6.08837e-07	4.97566e-06	0	0	4.26153	60.9897	LYN;LRRC25;ITGAM;NCF1;NCF2;HLA-B;HLA-C;SIRPB2;ARHGAP27;AP5B1;SIRPB1;TNIP1;FCGRT;RASSF5;ITGAX;IRF5;FCGR2C;HLA-DRB1;SIGLEC5	Rare_Diseases_GeneRIF_ARCHS4_Predictions
Myelitis	19/200	6.08837e-07	4.97566e-06	0	0	4.26153	60.9897	LYN;LRRC25;CD40;NCF1;NCF2;HLA-B;HLA-C;ARHGAP27;AP5B1;ICAM1;TNIP1;FCGRT;RASSF5;MAPKAPK2;ITGAX;IRF7;IRF5;CSK;SIPA1	Rare_Diseases_GeneRIF_ARCHS4_Predictions
Myeloid sarcoma	19/200	6.08837e-07	4.97566e-06	0	0	4.26153	60.9897	LYN;ITGAM;NCF2;HLA-B;TBC1D2B;IKZF1;TYK2;ARHGAP27;AP5B1;ARHGAP4;GAK;PTPRC;PPP6R1;RASSF5;MAPKAPK2;ITGAX;IRF5;CSK;SIPA1	Rare_Diseases_GeneRIF_ARCHS4_Predictions
Oculocerebrorenal syndrome	19/200	6.08837e-07	4.97566e-06	0	0	4.26153	60.9897	LYN;LRRC25;ITGAM;NCF1;NCF2;HLA-B;SIRPB2;TBC1D2B;TYK2;ARHGAP27;AP5B1;SIRPB1;GAK;TNIP1;PPP6R1;MAPKAPK2;ITGAX;CSK;SIGLEC5	Rare_Diseases_GeneRIF_ARCHS4_Predictions
Omenn syndrome	19/200	6.08837e-07	4.97566e-06	0	0	4.26153	60.9897	LYN;NCF1;NCF2;HLA-B;TBC1D2B;IKZF1;TYK2;ARHGAP27;AP5B1;ARHGAP4;GAK;PTPRC;TNIP1;RASSF5;MAPKAPK2;ITGAX;IRF5;CSK;SIPA1	Rare_Diseases_GeneRIF_ARCHS4_Predictions
Paracoccidioidomycosis	19/200	6.08837e-07	4.97566e-06	0	0	4.26153	60.9897	LYN;LRRC25;CD40;NCF1;NCF2;HLA-B;ICAM1;IFIH1;SOCS1;DRAM1;OAS1;TNIP1;FCGRT;RASSF5;HLA-DPB1;ITGAX;IRF5;FCGR2C;HLA-DRB1	Rare_Diseases_GeneRIF_ARCHS4_Predictions
Pediatric multiple sclerosis	19/200	6.08837e-07	4.97566e-06	0	0	4.26153	60.9897	LYN;CD40;NCF2;HLA-B;ARHGAP27;AP5B1;ICAM1;GAK;ARHGAP31;SOCS1;DRAM1;TNIP1;FCGRT;RASSF5;MAPKAPK2;ITGAX;IRF7;IRF5;CTSB	Rare_Diseases_GeneRIF_ARCHS4_Predictions
Pemphigus	19/200	6.08837e-07	4.97566e-06	0	0	4.26153	60.9897	LYN;NCF1;NCF2;HLA-B;TYK2;ARHGAP27;AP5B1;KIAA0040;ICAM1;ARHGAP4;GAK;TNIP1;RASSF5;MAPKAPK2;ITGAX;IRF7;IRF5;CSK;HLA-DRB1	Rare_Diseases_GeneRIF_ARCHS4_Predictions
Polyomavirus allograft nephropathy	19/200	6.08837e-07	4.97566e-06	0	0	4.26153	60.9897	LYN;LRRC25;NCF1;NCF2;HLA-B;HLA-C;TYK2;ARHGAP27;AP5B1;KLF2;ARHGAP4;ATG16L2;TNIP1;RASSF5;ITGAX;CD37;CSK;SIPA1;SIGLEC5	Rare_Diseases_GeneRIF_ARCHS4_Predictions
Post-transplant lymphoproliferative disease	19/200	6.08837e-07	4.97566e-06	0	0	4.26153	60.9897	LYN;CD40;NCF1;NCF2;HLA-B;TYK2;ARHGAP27;AP5B1;ICAM1;ARHGAP4;TNIP1;FCGRT;RASSF5;MAPKAPK2;ITGAX;IRF7;IRF5;CSK;SIPA1	Rare_Diseases_GeneRIF_ARCHS4_Predictions
Primary malignant lymphoma	19/200	6.08837e-07	4.97566e-06	0	0	4.26153	60.9897	LYN;NCF1;NCF2;HLA-B;IKZF1;TYK2;ARHGAP27;AP5B1;KIAA0040;ARHGAP4;GAK;TNIP1;PPP6R1;RASSF5;MAPKAPK2;ITGAX;IRF5;CSK;SIPA1	Rare_Diseases_GeneRIF_ARCHS4_Predictions
Reed syndrome	19/200	6.08837e-07	4.97566e-06	0	0	4.26153	60.9897	LRRC25;NCF1;NCF2;HLA-B;HLA-C;SIRPB2;IKZF1;ARHGAP27;DEF6;SIRPB1;ARHGAP4;ACAP1;PTPRC;ATG16L2;RASSF5;ITGAX;CD37;CSK;SIPA1	Rare_Diseases_GeneRIF_ARCHS4_Predictions
Rheumatic Fever	19/200	6.08837e-07	4.97566e-06	0	0	4.26153	60.9897	LYN;LRRC25;CD40;NCF1;NCF2;HLA-B;TBC1D2B;ARHGAP27;AP5B1;ICAM1;ARHGAP31;DRAM1;TNIP1;FCGRT;RASSF5;MAPKAPK2;ITGAX;IRF7;IRF5	Rare_Diseases_GeneRIF_ARCHS4_Predictions
Severe combined immunodeficiency	19/200	6.08837e-07	4.97566e-06	0	0	4.26153	60.9897	LYN;NCF1;NCF2;HLA-B;TBC1D2B;IKZF1;TYK2;ARHGAP27;AP5B1;ARHGAP4;GAK;PTPRC;TNIP1;RASSF5;MAPKAPK2;ITGAX;IRF5;CSK;SIPA1	Rare_Diseases_GeneRIF_ARCHS4_Predictions
Severe congenital neutropenia autosomal dominant	19/200	6.08837e-07	4.97566e-06	0	0	4.26153	60.9897	LYN;LRRC25;NCF1;NCF2;HLA-B;HLA-C;SIRPB2;TYK2;ARHGAP27;AP5B1;SIRPB1;ARHGAP4;FCGR3B;ATG16L2;RASSF5;ITGAX;CSK;SIPA1;SIGLEC5	Rare_Diseases_GeneRIF_ARCHS4_Predictions
Sezary syndrome	19/200	6.08837e-07	4.97566e-06	0	0	4.26153	60.9897	LYN;LRRC25;NCF1;NCF2;HLA-B;HLA-C;IKZF1;TYK2;ARHGAP27;AP5B1;ETS1;DEF6;ARHGAP4;PTPRC;TNIP1;RASSF5;ITGAX;CSK;SIPA1	Rare_Diseases_GeneRIF_ARCHS4_Predictions
Smallpox	19/200	6.08837e-07	4.97566e-06	0	0	4.26153	60.9897	LYN;IL10;CD40;NCF1;NCF2;HLA-B;AP5B1;ICAM1;IFIH1;ARHGAP31;SOCS1;DRAM1;TNIP1;FCGRT;RASSF5;MAPKAPK2;ITGAX;IRF7;IRF5	Rare_Diseases_GeneRIF_ARCHS4_Predictions
Spleen neoplasm	19/200	6.08837e-07	4.97566e-06	0	0	4.26153	60.9897	LYN;NCF1;NCF2;HLA-B;TBC1D2B;IKZF1;TYK2;ARHGAP27;AP5B1;ARHGAP4;GAK;TNIP1;PPP6R1;RASSF5;MAPKAPK2;ITGAX;IRF5;CSK;SIPA1	Rare_Diseases_GeneRIF_ARCHS4_Predictions
Splenomegaly	19/200	6.08837e-07	4.97566e-06	0	0	4.26153	60.9897	LYN;LRRC25;ITGAM;NCF1;NCF2;HLA-B;TYK2;ARHGAP27;AP5B1;ARHGAP4;GAK;TNIP1;FCGRT;RASSF5;MAPKAPK2;ITGAX;IRF5;CSK;SIPA1	Rare_Diseases_GeneRIF_ARCHS4_Predictions
Spotted fever	19/200	6.08837e-07	4.97566e-06	0	0	4.26153	60.9897	IL10;CD40;CD80;MX1;IFI6;IFIT1;USP18;ICAM1;IFIH1;ARHGAP31;SOCS1;DRAM1;OAS1;TNIP1;FCGRT;MAPKAPK2;IRF7;IRF5;CTSB	Rare_Diseases_GeneRIF_ARCHS4_Predictions
Subacute sclerosing panencephalitis	19/200	6.08837e-07	4.97566e-06	0	0	4.26153	60.9897	LYN;IL10;CD40;NCF2;CD80;AIF1;ICAM1;IFIH1;ARHGAP31;SOCS1;DRAM1;OAS1;TNIP1;FCGRT;ITGAX;IRF7;IRF5;HLA-DRB1;CTSB	Rare_Diseases_GeneRIF_ARCHS4_Predictions
Virus associated hemophagocytic syndrome	19/200	6.08837e-07	4.97566e-06	0	0	4.26153	60.9897	LYN;LRRC25;NCF1;NCF2;HLA-B;HLA-C;IKZF1;ARHGAP27;AP5B1;DEF6;ARHGAP4;ACAP1;PTPRC;TNIP1;RASSF5;ITGAX;CD37;CSK;SIPA1	Rare_Diseases_GeneRIF_ARCHS4_Predictions
Vogt-Koyanagi-Harada syndrome	19/200	6.08837e-07	4.97566e-06	0	0	4.26153	60.9897	LYN;LRRC25;NCF1;NCF2;HLA-B;HLA-C;IKZF1;ARHGAP27;AP5B1;ARHGAP4;PTPRC;TNIP1;RASSF5;ITGAX;IRF7;CD37;IRF5;CSK;SIPA1	Rare_Diseases_GeneRIF_ARCHS4_Predictions
Regulation Of B Cell Proliferation (GO:0030888)	11/44	7.00705e-09	5.06843e-06	0	0	13.4105	251.8	IL21;IL10;LYN;CD40;PTPRC;TNFRSF13B;CTLA4;FCGR2B;IKZF3;IL2;TNFRSF21	GO_Biological_Process_2023
Blood Vessel Endothelial Cell (id:71)	14/107	3.99586e-07	5.07474e-06	0	0	6.07534	89.5069	C1QB;CIITA;CLEC10A;NOTCH4;AIF1;ICAM1;HLA-DPB1;HLA-DRA;FCGR2B;WDFY4;FCGR2C;HLA-DRB1;HLA-DPA1;HLA-DQB1	HuBMAP_ASCT_plus_B_augmented_w_RNAseq_Coexpression
GTEX-UPK5-0006-SM-3GAD8 blood male 40-49 years	50/912	1.26076e-07	5.09383e-06	0	0	2.43007	38.605	ITGAM;TNFRSF13B;NCF2;CLEC10A;LST1;SIRPG;SIRPB2;PTPN22;CTSW;IKZF1;PRDM1;LYST;IKZF3;SIRPB1;ARHGAP4;FCGR3B;GRAP2;RASSF5;ITGAX;CTLA4;CD37;ARL11;HLA-B;HLA-C;AP5B1;LAT2;NCR3;ACAP1;CD226;WDFY4;HLA-DQB1;BLK;TCF7;AIF1;PGS1;ST8SIA4;SLC15A4;IL12RB2;JAZF1;MICB;LYN;LRRC25;GCA;KLF2;PTPRC;FCGR2A;ATG16L2;FCGR2B;IL7R;SIPA1	GTEx_Tissue_Expression_Up
Burkitt's lymphoma	14/102	2.18686e-07	5.16491e-06	0	0	6.42218	98.4882	LYN;IL10;CD40;CDKN1B;CD80;HLA-B;CXCR5;RELA;ICAM1;BCR;C3;KIT;CD58;CD44	Rare_Diseases_AutoRIF_Gene_Lists
CD4 deficiency	14/102	2.18686e-07	5.16491e-06	0	0	6.42218	98.4882	IL21;IL10;CD40;CIITA;CD80;CXCR5;IL2;ICAM1;C3;SOCS1;KIT;STAT4;CTLA4;CD44	Rare_Diseases_AutoRIF_Gene_Lists
Membranous nephropathy	14/102	2.18686e-07	5.16491e-06	0	0	6.42218	98.4882	IL10;CD40;CDKN1B;CD80;HLA-B;ICAM1;C2;C4B;BCR;C3;KIT;HLA-DQA1;HLA-DRB1;HLA-DQB1	Rare_Diseases_AutoRIF_Gene_Lists
Chronic Lymphocytic Leukemia	12/72	1.84632e-07	5.18791e-06	0	0	8.05176	124.842	ILRUN;TSBP1;ACOXL;TERT;BANK1;LEF1;MYNN;IRF8;TSBP1-AS1;IPCEF1;LPP;HLA-DQA1	GWAS_Catalog_2023
Neuromyelitis Optica	10/44	9.18535e-08	5.20926e-06	0	0	11.8078	191.322	IL10;CD40;HLA-DPB1;IRF8;PTPN22;CD58;HLA-DQA1;HLA-DRB1;ATG5;HLA-DQB1	DisGeNET
Allergic Rhinitis	11/60	2.19046e-07	5.30949e-06	0	0	9.02412	138.376	RERE;ATXN2;PLCL1;ZPBP2;HLA-B;CLEC16A;IL7R;SPPL3;LPP;BACH2;JAZF1	GeDiPNet_2023
GTEX-UTHO-0006-SM-3NMCC blood male 60-69 years	74/1607	1.40688e-07	5.60633e-06	0	0	2.06065	32.5103	HCP5;ITGAM;NCF1;TNFRSF13B;NCF2;CLEC10A;CXORF21;LST1;SIRPG;SIRPB2;PTPN22;CTSW;IKZF1;LYST;IKZF3;ACRBP;PPCDC;PHTF1;SIRPB1;ARHGAP4;FCGR3B;GRAP2;RASSF5;ITGAX;CTLA4;CD37;IL10;ATG3;ARL11;HLA-B;HLA-C;TYK2;AP5B1;RSBN1;LAT2;NCR3;ELF1;ACAP1;MTF1;IRF7;CD226;IRF5;CD44;TCF7;ARHGAP15;AIF1;PGS1;FAM86B3P;ERI1;STAT4;ST8SIA4;LINC00877;CSK;FNIP1;SLC15A4;IL12RB2;MICB;LYN;LRRC25;GCA;UBE2B;ARID3A;ARHGAP27;FLI1;DEF6;PTP…	GTEx_Tissue_Expression_Up
Marek disease	16/135	2.39906e-07	5.62037e-06	0	0	5.44159	82.9462	IL10;CD40;HLA-B;PTPN11;ICAM1;C2;BCR;C3;GAK;SOCS1;TERT;DGKQ;KIT;TLR7;CSK;CD44	Rare_Diseases_AutoRIF_Gene_Lists
Takayasu arteritis	11/63	3.68128e-07	5.64742e-06	0	0	8.50219	125.958	FCGR2A;NFKBIL1;HLA-B;HLA-DPB1;PTPN22;IL12A;IL2;HLA-DRB1;ICAM1;HLA-DQB1;IL12RB2	Rare_Diseases_GeneRIF_Gene_Lists
ALK+ histiocytosis	19/200	6.08837e-07	5.66723e-06	0	0	4.26153	60.9897	CD40;ITGAM;TYK2;ICAM1;ARHGAP4;GAK;ARHGAP31;TNIP1;FCGRT;PPP6R1;MAPKAPK2;GRB2;IRF5;CSK;FCGR2B;WDFY4;HLA-DRB1;SIPA1;CTSB	Rare_Diseases_AutoRIF_ARCHS4_Predictions
Acute biphenotypic leukemia	19/200	6.08837e-07	5.66723e-06	0	0	4.26153	60.9897	LYN;DOT1L;HLA-B;TBC1D2B;IKZF1;TYK2;ARHGAP27;PHRF1;AP5B1;ARHGAP4;GAK;TNIP1;PPP6R1;RASSF5;MAPKAPK2;IRF5;CSK;SIPA1;MAP3K11	Rare_Diseases_AutoRIF_ARCHS4_Predictions
Acute monoblastic leukemia	19/200	6.08837e-07	5.66723e-06	0	0	4.26153	60.9897	LYN;CD40;ITGAM;NCF1;NCF2;HLA-B;ARHGAP27;AP5B1;ICAM1;ARHGAP4;TNIP1;FCGRT;RASSF5;MAPKAPK2;ITGAX;IRF5;CSK;FCGR2C;HLA-DRB1	Rare_Diseases_AutoRIF_ARCHS4_Predictions
Acute myeloblastic leukemia type 2	19/200	6.08837e-07	5.66723e-06	0	0	4.26153	60.9897	LYN;NCF1;NCF2;HLA-B;TBC1D2B;IKZF1;TYK2;ARHGAP27;AP5B1;ARHGAP4;GAK;TNIP1;PPP6R1;RASSF5;MAPKAPK2;ITGAX;IRF5;CSK;SIPA1	Rare_Diseases_AutoRIF_ARCHS4_Predictions
Acute myeloblastic leukemia type 3	19/200	6.08837e-07	5.66723e-06	0	0	4.26153	60.9897	LYN;NCF1;NCF2;HLA-B;TBC1D2B;IKZF1;TYK2;ARHGAP27;AP5B1;ARHGAP4;GAK;TNIP1;PPP6R1;RASSF5;MAPKAPK2;ITGAX;IRF5;CSK;SIPA1	Rare_Diseases_AutoRIF_ARCHS4_Predictions
Acute myeloblastic leukemia type 5	19/200	6.08837e-07	5.66723e-06	0	0	4.26153	60.9897	LYN;NCF1;NCF2;HLA-B;TBC1D2B;IKZF1;TYK2;ARHGAP27;AP5B1;ARHGAP4;GAK;ATG16L2;TNIP1;PPP6R1;RASSF5;MAPKAPK2;ITGAX;CSK;SIPA1	Rare_Diseases_AutoRIF_ARCHS4_Predictions
Acute myeloblastic leukemia type 7	19/200	6.08837e-07	5.66723e-06	0	0	4.26153	60.9897	LYN;NCF2;HLA-B;TBC1D2B;IKZF1;TYK2;ARHGAP27;PHRF1;AP5B1;ARHGAP4;GAK;TNIP1;PPP6R1;RASSF5;MAPKAPK2;ITGAX;IRF5;CSK;SIPA1	Rare_Diseases_AutoRIF_ARCHS4_Predictions
Allergic bronchopulmonary aspergillosis	19/200	6.08837e-07	5.66723e-06	0	0	4.26153	60.9897	LYN;LRRC25;CD40;ITGAM;NCF1;NCF2;HLA-B;ARHGAP27;AP5B1;ICAM1;ARHGAP4;TNIP1;FCGRT;RASSF5;MAPKAPK2;ITGAX;IRF5;FCGR2B;HLA-DRB1	Rare_Diseases_AutoRIF_ARCHS4_Predictions
Amyloidosis nodular localized cutaneous	19/200	6.08837e-07	5.66723e-06	0	0	4.26153	60.9897	ITGAM;NCF2;TCF7;HLA-B;TBC1D2B;IKZF1;ARHGAP27;ETS1;DEF6;KLF2;C2;ARHGAP4;GAK;PTPRC;FCGRT;RASSF5;ITGAX;CSK;SIPA1	Rare_Diseases_AutoRIF_ARCHS4_Predictions
Amyloidosis primary cutaneous	19/200	6.08837e-07	5.66723e-06	0	0	4.26153	60.9897	NCF1;NCF2;HLA-B;HLA-C;TBC1D2B;TYK2;ARHGAP27;PHRF1;AP5B1;KIAA0040;ARHGAP4;GAK;TNIP1;PPP6R1;RASSF5;MAPKAPK2;ITGAX;CSK;SIPA1	Rare_Diseases_AutoRIF_ARCHS4_Predictions
Amyopathic dermatomyositis	19/200	6.08837e-07	5.66723e-06	0	0	4.26153	60.9897	LYN;LRRC25;CD40;ITGAM;NCF1;NCF2;MX1;HLA-B;ARHGAP27;AP5B1;ICAM1;OAS1;TNIP1;FCGRT;RASSF5;ITGAX;IRF5;FCGR2B;FCGR2C	Rare_Diseases_AutoRIF_ARCHS4_Predictions
Angiomatous lymphoid hamartoma	19/200	6.08837e-07	5.66723e-06	0	0	4.26153	60.9897	LYN;NCF1;NCF2;HLA-B;TBC1D2B;TYK2;ARHGAP27;AP5B1;KIAA0040;ARHGAP4;GAK;TNIP1;PPP6R1;RASSF5;MAPKAPK2;ITGAX;IRF5;CSK;SIPA1	Rare_Diseases_AutoRIF_ARCHS4_Predictions
Anthrax	19/200	6.08837e-07	5.66723e-06	0	0	4.26153	60.9897	LYN;LRRC25;CD40;NCF1;NCF2;HLA-B;TYK2;ARHGAP27;AP5B1;ICAM1;OAS1;TNIP1;FCGRT;RASSF5;MAPKAPK2;ITGAX;IRF7;IRF5;CSK	Rare_Diseases_AutoRIF_ARCHS4_Predictions
Aspergillosis	19/200	6.08837e-07	5.66723e-06	0	0	4.26153	60.9897	LYN;CD40;ITGAM;NCF2;HLA-B;AP5B1;ICAM1;SOCS1;TNIP1;FCGRT;RASSF5;MAPKAPK2;ITGAX;IRF7;IRF5;FCGR2B;FCGR2C;HLA-DRB1;CTSB	Rare_Diseases_AutoRIF_ARCHS4_Predictions
Autosomal dominant hyper IgE syndrome	19/200	6.08837e-07	5.66723e-06	0	0	4.26153	60.9897	LYN;LRRC25;ITGAM;NCF1;NCF2;HLA-B;SIRPB2;ARHGAP27;AP5B1;SIRPB1;ARHGAP4;PTPRC;TNIP1;RASSF5;ITGAX;IRF5;CSK;FCGR2C;SIGLEC5	Rare_Diseases_AutoRIF_ARCHS4_Predictions
Bd syndrome	19/200	6.08837e-07	5.66723e-06	0	0	4.26153	60.9897	LYN;CD40;NCF1;NCF2;HLA-B;ARHGAP27;AP5B1;ICAM1;ARHGAP4;IFIH1;SOCS1;TNIP1;FCGRT;RASSF5;MAPKAPK2;ITGAX;IRF7;IRF5;CSK	Rare_Diseases_AutoRIF_ARCHS4_Predictions
Beta-thalassemia	19/200	6.08837e-07	5.66723e-06	0	0	4.26153	60.9897	NCF1;NCF2;TBC1D2B;TYK2;ARHGAP27;AP5B1;C2;ARHGAP4;GAK;TNIP1;FCGRT;PPP6R1;MAPKAPK2;ITGAX;IRF5;CSK;CFB;SIPA1;MAP3K11	Rare_Diseases_AutoRIF_ARCHS4_Predictions
Bullous pemphigoid	19/200	6.08837e-07	5.66723e-06	0	0	4.26153	60.9897	CD40;TBC1D2B;ICAM1;C2;IFIH1;GAK;ARHGAP31;SOCS1;DRAM1;OAS1;TNIP1;FCGRT;MAPKAPK2;IRF7;IRF5;CFB;HLA-DRB1;CTSB;PPARD	Rare_Diseases_AutoRIF_ARCHS4_Predictions
Chancroid	19/200	6.08837e-07	5.66723e-06	0	0	4.26153	60.9897	LYN;LRRC25;NCF1;NCF2;HLA-B;HLA-C;TYK2;ARHGAP27;AP5B1;ICAM1;ARHGAP4;TNIP1;FCGRT;RASSF5;ITGAX;IRF5;CSK;SIPA1;SIGLEC5	Rare_Diseases_AutoRIF_ARCHS4_Predictions
Chorioretinitis	19/200	6.08837e-07	5.66723e-06	0	0	4.26153	60.9897	LYN;LRRC25;NCF1;NCF2;HLA-B;TBC1D2B;ARHGAP27;AP5B1;ICAM1;ARHGAP4;GAK;TNIP1;FCGRT;RASSF5;MAPKAPK2;ITGAX;IRF7;IRF5;SIPA1	Rare_Diseases_AutoRIF_ARCHS4_Predictions
Chromosome 8 trisomy 8q	19/200	6.08837e-07	5.66723e-06	0	0	4.26153	60.9897	ITGAM;NCF2;TCF7;LEF1;HLA-B;IKZF1;ARHGAP27;ETS1;DEF6;KLF2;ARHGAP4;ACAP1;PTPRC;RASSF5;ITGAX;CSK;IL7R;WDFY4;SIPA1	Rare_Diseases_AutoRIF_ARCHS4_Predictions
Chronic Infantile Neurological Cutaneous Articular syndrome	19/200	6.08837e-07	5.66723e-06	0	0	4.26153	60.9897	LYN;IL10;LRRC25;ITGAM;NCF1;NCF2;HLA-B;SIRPB2;ARHGAP27;AP5B1;SIRPB1;ICAM1;TNIP1;FCGRT;RASSF5;ITGAX;IRF5;FCGR2C;SIGLEC5	Rare_Diseases_AutoRIF_ARCHS4_Predictions
Chronic myeloid leukemia	19/200	6.08837e-07	5.66723e-06	0	0	4.26153	60.9897	LYN;NCF1;NCF2;HLA-B;TBC1D2B;IKZF1;TYK2;ARHGAP27;AP5B1;ARHGAP4;GAK;PTPRC;TNIP1;PPP6R1;RASSF5;MAPKAPK2;ITGAX;CSK;SIPA1	Rare_Diseases_AutoRIF_ARCHS4_Predictions
Chronic myeloproliferative disorders	19/200	6.08837e-07	5.66723e-06	0	0	4.26153	60.9897	LYN;NCF1;NCF2;HLA-B;TBC1D2B;TYK2;ARHGAP27;AP5B1;ARHGAP4;GAK;TNIP1;FCGRT;PPP6R1;RASSF5;MAPKAPK2;ITGAX;CSK;SIPA1;MAP3K11	Rare_Diseases_AutoRIF_ARCHS4_Predictions
Congenital cytomegalovirus	19/200	6.08837e-07	5.66723e-06	0	0	4.26153	60.9897	LYN;LRRC25;ITGAM;NCF1;NCF2;HLA-B;TYK2;ARHGAP27;AP5B1;ICAM1;ARHGAP4;GAK;TNIP1;FCGRT;RASSF5;MAPKAPK2;ITGAX;IRF5;CSK	Rare_Diseases_AutoRIF_ARCHS4_Predictions
Congenital heart block	19/200	6.08837e-07	5.66723e-06	0	0	4.26153	60.9897	LYN;LRRC25;CD40;NCF1;NCF2;MX1;HLA-B;ARHGAP27;AP5B1;ICAM1;IFIH1;OAS1;TNIP1;FCGRT;RASSF5;ITGAX;IRF7;IRF5;FCGR2C	Rare_Diseases_AutoRIF_ARCHS4_Predictions
Cretinism athyreotic	19/200	6.08837e-07	5.66723e-06	0	0	4.26153	60.9897	LRRC25;NCF1;NCF2;HLA-B;HLA-C;TBC1D2B;TYK2;ARHGAP27;AP5B1;ARHGAP4;GAK;TNIP1;FCGRT;RASSF5;ITGAX;SDF4;CSK;SIPA1;CTSB	Rare_Diseases_AutoRIF_ARCHS4_Predictions
Cytokine receptor deficiency	19/200	6.08837e-07	5.66723e-06	0	0	4.26153	60.9897	LYN;CD40;NCF1;NCF2;HLA-B;ARHGAP27;AP5B1;ICAM1;IFIH1;SOCS1;OAS1;TNIP1;FCGRT;RASSF5;ITGAX;IRF7;IRF5;CSK;HLA-DRB1	Rare_Diseases_AutoRIF_ARCHS4_Predictions
Degos disease	19/200	6.08837e-07	5.66723e-06	0	0	4.26153	60.9897	LYN;NCF1;NCF2;HLA-B;TBC1D2B;TYK2;ARHGAP27;AP5B1;ICAM1;GAK;ARHGAP31;TNIP1;FCGRT;MAPKAPK2;ITGAX;SDF4;IRF5;CSK;MAP3K11	Rare_Diseases_AutoRIF_ARCHS4_Predictions
Dengue fever	19/200	6.08837e-07	5.66723e-06	0	0	4.26153	60.9897	LYN;CD40;NCF1;NCF2;MX1;HLA-B;AP5B1;ICAM1;IFIH1;GAK;DRAM1;OAS1;TNIP1;FCGRT;MAPKAPK2;ITGAX;IRF7;IRF5;CTSB	Rare_Diseases_AutoRIF_ARCHS4_Predictions
Diffuse systemic sclerosis	19/200	6.08837e-07	5.66723e-06	0	0	4.26153	60.9897	LYN;CD40;NCF2;TBC1D2B;TYK2;AP5B1;ICAM1;GAK;ARHGAP31;SOCS1;DRAM1;TNIP1;FCGRT;PPP6R1;MAPKAPK2;SDF4;IRF5;CSK;CTSB	Rare_Diseases_AutoRIF_ARCHS4_Predictions
Eales disease	19/200	6.08837e-07	5.66723e-06	0	0	4.26153	60.9897	LYN;LRRC25;NCF1;NCF2;HLA-B;TYK2;ARHGAP27;AP5B1;ICAM1;ARHGAP4;GAK;TNIP1;FCGRT;PPP6R1;MAPKAPK2;ITGAX;CSK;SIPA1;MAP3K11	Rare_Diseases_AutoRIF_ARCHS4_Predictions
Familial hypothyroidism	19/200	6.08837e-07	5.66723e-06	0	0	4.26153	60.9897	CD40;NCF2;GPX3;TBC1D2B;ARHGAP27;AP5B1;ICAM1;C2;GAK;ARHGAP31;DRAM1;TNIP1;FCGRT;MAPKAPK2;ITGAX;IRF5;CFB;CTSB;PPARD	Rare_Diseases_AutoRIF_ARCHS4_Predictions
Fascioliasis	19/200	6.08837e-07	5.66723e-06	0	0	4.26153	60.9897	LYN;NCF1;NCF2;HLA-B;TBC1D2B;TYK2;ARHGAP27;AP5B1;ICAM1;GAK;TNIP1;FCGRT;PPP6R1;MAPKAPK2;ITGAX;SDF4;IRF5;CSK;CTSB	Rare_Diseases_AutoRIF_ARCHS4_Predictions
Giant papillary conjunctivitis	19/200	6.08837e-07	5.66723e-06	0	0	4.26153	60.9897	LYN;CD40;ITGAM;NCF1;NCF2;HLA-B;AP5B1;ICAM1;SOCS1;OAS1;TNIP1;FCGRT;RASSF5;MAPKAPK2;ITGAX;IRF7;IRF5;HLA-DRB1;CTSB	Rare_Diseases_AutoRIF_ARCHS4_Predictions
Gingival fibromatosis 2	19/200	6.08837e-07	5.66723e-06	0	0	4.26153	60.9897	LYN;LRRC25;NCF1;NCF2;HLA-B;TBC1D2B;TYK2;ARHGAP27;AP5B1;ARHGAP4;GAK;TNIP1;FCGRT;PPP6R1;MAPKAPK2;ITGAX;SDF4;CSK;SIPA1	Rare_Diseases_AutoRIF_ARCHS4_Predictions
Granuloma Inguinale	19/200	6.08837e-07	5.66723e-06	0	0	4.26153	60.9897	LYN;LRRC25;NCF1;NCF2;HLA-C;SIRPB2;IKZF1;ARHGAP27;SIRPB1;ARHGAP4;PTPRC;FCGR3B;ATG16L2;RASSF5;ITGAX;CD37;CSK;SIPA1;SIGLEC5	Rare_Diseases_AutoRIF_ARCHS4_Predictions
Griscelli syndrome type 2	19/200	6.08837e-07	5.66723e-06	0	0	4.26153	60.9897	LYN;LRRC25;ITGAM;NCF1;NCF2;HLA-B;HLA-C;SIRPB2;ARHGAP27;AP5B1;SIRPB1;ARHGAP4;PTPRC;ATG16L2;RASSF5;ITGAX;CSK;SIPA1;SIGLEC5	Rare_Diseases_AutoRIF_ARCHS4_Predictions
Hairy tongue	19/200	6.08837e-07	5.66723e-06	0	0	4.26153	60.9897	LYN;LRRC25;ITGAM;NCF1;NCF2;HLA-B;TBC1D2B;TYK2;ARHGAP27;AP5B1;ARHGAP4;GAK;TNIP1;FCGRT;RASSF5;ITGAX;IRF5;CSK;SIPA1	Rare_Diseases_AutoRIF_ARCHS4_Predictions
Hemophagocytic lymphohistiocytosis	19/200	6.08837e-07	5.66723e-06	0	0	4.26153	60.9897	LYN;LRRC25;NCF1;NCF2;HLA-B;IKZF1;ARHGAP27;AP5B1;DEF6;ARHGAP4;PTPRC;TNIP1;FCGRT;RASSF5;ITGAX;IRF5;CSK;HLA-DRB1;SIPA1	Rare_Diseases_AutoRIF_ARCHS4_Predictions
Histiocytosis Non-Langerhans-Cell	19/200	6.08837e-07	5.66723e-06	0	0	4.26153	60.9897	LYN;CD40;NCF2;HLA-B;TBC1D2B;AP5B1;ICAM1;GAK;ARHGAP31;SOCS1;TNIP1;FCGRT;RASSF5;MAPKAPK2;ITGAX;IRF5;CSK;HLA-DRB1;CTSB	Rare_Diseases_AutoRIF_ARCHS4_Predictions
ITCH E3 ubiquitin ligase deficiency	19/200	6.08837e-07	5.66723e-06	0	0	4.26153	60.9897	LYN;NCF2;HLA-B;TBC1D2B;IKZF1;TYK2;ARHGAP27;AP5B1;ETS1;KIAA0040;ARHGAP4;GAK;PTPRC;TNIP1;PPP6R1;RASSF5;MAPKAPK2;CSK;IL7R	Rare_Diseases_AutoRIF_ARCHS4_Predictions
Infantile multisystem inflammatory disease	19/200	6.08837e-07	5.66723e-06	0	0	4.26153	60.9897	LYN;LRRC25;ITGAM;NCF1;NCF2;HLA-B;ARHGAP27;AP5B1;AIF1;ICAM1;IFIH1;SOCS1;PTPRC;OAS1;TNIP1;RASSF5;ITGAX;IRF7;IRF5	Rare_Diseases_AutoRIF_ARCHS4_Predictions
Japanese encephalitis	19/200	6.08837e-07	5.66723e-06	0	0	4.26153	60.9897	LYN;CD40;NCF1;NCF2;MX1;HLA-B;ARHGAP27;AP5B1;ICAM1;IFIH1;SOCS1;OAS1;TNIP1;FCGRT;RASSF5;MAPKAPK2;ITGAX;IRF7;IRF5	Rare_Diseases_AutoRIF_ARCHS4_Predictions
Juvenile myelomonocytic leukemia	19/200	6.08837e-07	5.66723e-06	0	0	4.26153	60.9897	LYN;LRRC25;ITGAM;NCF1;NCF2;HLA-B;TBC1D2B;TYK2;ARHGAP27;AP5B1;ARHGAP4;GAK;TNIP1;PPP6R1;RASSF5;MAPKAPK2;ITGAX;CSK;SIPA1	Rare_Diseases_AutoRIF_ARCHS4_Predictions
Juvenile temporal arteritis	19/200	6.08837e-07	5.66723e-06	0	0	4.26153	60.9897	LYN;LRRC25;CD40;NCF1;NCF2;HLA-B;ARHGAP27;AP5B1;ICAM1;ARHGAP4;TNIP1;FCGRT;RASSF5;MAPKAPK2;ITGAX;IRF7;IRF5;CSK;CTSB	Rare_Diseases_AutoRIF_ARCHS4_Predictions
Laryngeal papillomatosis	19/200	6.08837e-07	5.66723e-06	0	0	4.26153	60.9897	LYN;CD40;ITGAM;NCF1;NCF2;HLA-B;AP5B1;ICAM1;IFIH1;OAS1;TNIP1;FCGRT;RASSF5;HLA-DPB1;ITGAX;IRF5;CSK;FCGR2B;HLA-DRB1	Rare_Diseases_AutoRIF_ARCHS4_Predictions
Leishmaniasis	19/200	6.08837e-07	5.66723e-06	0	0	4.26153	60.9897	LYN;CD40;NCF1;NCF2;HLA-B;AP5B1;ICAM1;IFIH1;SOCS1;OAS1;TNIP1;FCGRT;RASSF5;MAPKAPK2;ITGAX;IRF7;IRF5;HLA-DRB1;CTSB	Rare_Diseases_AutoRIF_ARCHS4_Predictions
Lymphocytic vasculitis	19/200	6.08837e-07	5.66723e-06	0	0	4.26153	60.9897	LYN;LRRC25;NCF1;NCF2;HLA-B;IKZF1;ARHGAP27;AP5B1;ICAM1;ARHGAP4;SOCS1;PTPRC;TNIP1;FCGRT;RASSF5;ITGAX;IRF7;IRF5;CSK	Rare_Diseases_AutoRIF_ARCHS4_Predictions
Marchiafava Bignami disease	19/200	6.08837e-07	5.66723e-06	0	0	4.26153	60.9897	LRRC25;ITGAM;NCF1;NCF2;HLA-B;ARHGAP27;AIF1;ARHGAP4;TNIP1;FCGRT;RASSF5;HLA-DPB1;ITGAX;GRB2;IRF5;FCGR2B;HLA-DRB1;SIPA1;CTSB	Rare_Diseases_AutoRIF_ARCHS4_Predictions
Mastocytosis	19/200	6.08837e-07	5.66723e-06	0	0	4.26153	60.9897	LYN;NCF2;HLA-B;TBC1D2B;ARHGAP27;AP5B1;ICAM1;ARHGAP4;GAK;ARHGAP31;TNIP1;FCGRT;RASSF5;MAPKAPK2;ITGAX;IRF5;CSK;HLA-DRB1;CTSB	Rare_Diseases_AutoRIF_ARCHS4_Predictions
Melkersson-Rosenthal syndrome	19/200	6.08837e-07	5.66723e-06	0	0	4.26153	60.9897	LYN;LRRC25;ITGAM;NCF1;NCF2;HLA-B;TYK2;ARHGAP27;AP5B1;ICAM1;ARHGAP4;TNIP1;FCGRT;RASSF5;ITGAX;IRF5;CSK;HLA-DRB1;SIPA1	Rare_Diseases_AutoRIF_ARCHS4_Predictions
Midline lethal granuloma	19/200	6.08837e-07	5.66723e-06	0	0	4.26153	60.9897	NCF1;TCF7;HLA-B;HLA-C;IKZF1;TYK2;ARHGAP27;ETS1;DEF6;KLF2;ARHGAP4;ACAP1;TNIP1;RASSF5;CD37;IRF5;CSK;HLA-DRB1;SIPA1	Rare_Diseases_AutoRIF_ARCHS4_Predictions
Monkeypox	19/200	6.08837e-07	5.66723e-06	0	0	4.26153	60.9897	LYN;CD40;NCF1;NCF2;HLA-B;AP5B1;ICAM1;C2;IFIH1;GAK;SOCS1;OAS1;TNIP1;FCGRT;MAPKAPK2;ITGAX;IRF7;IRF5;CTSB	Rare_Diseases_AutoRIF_ARCHS4_Predictions
Mycobacterium Marinum	19/200	6.08837e-07	5.66723e-06	0	0	4.26153	60.9897	LYN;LRRC25;ITGAM;NCF1;NCF2;HLA-B;SIRPB2;ARHGAP27;AP5B1;SIRPB1;ARHGAP4;TNIP1;FCGRT;RASSF5;ITGAX;IRF5;CSK;FCGR2C;SIGLEC5	Rare_Diseases_AutoRIF_ARCHS4_Predictions
Nasal polyposis familial	19/200	6.08837e-07	5.66723e-06	0	0	4.26153	60.9897	LYN;CD40;NCF2;HLA-B;ARHGAP27;AP5B1;ICAM1;IFIH1;ARHGAP31;SOCS1;DRAM1;OAS1;TNIP1;FCGRT;MAPKAPK2;ITGAX;IRF7;IRF5;HLA-DRB1	Rare_Diseases_AutoRIF_ARCHS4_Predictions
Neutropenia chronic familial	19/200	6.08837e-07	5.66723e-06	0	0	4.26153	60.9897	LYN;NCF1;NCF2;HLA-B;IKZF1;TYK2;ARHGAP27;AP5B1;ICAM1;ARHGAP4;TNIP1;FCGRT;RASSF5;MAPKAPK2;ITGAX;IRF7;IRF5;CSK;SIPA1	Rare_Diseases_AutoRIF_ARCHS4_Predictions
Ocular toxoplasmosis	19/200	6.08837e-07	5.66723e-06	0	0	4.26153	60.9897	LYN;CD40;NCF1;NCF2;HLA-B;ARHGAP27;AP5B1;ICAM1;GAK;SOCS1;DRAM1;TNIP1;FCGRT;RASSF5;MAPKAPK2;ITGAX;IRF7;IRF5;CTSB	Rare_Diseases_AutoRIF_ARCHS4_Predictions
Oral cancer	19/200	6.08837e-07	5.66723e-06	0	0	4.26153	60.9897	LYN;CD40;NCF2;DOT1L;TBC1D2B;TYK2;PHRF1;AP5B1;ICAM1;GAK;ARHGAP31;TNIP1;FCGRT;PPP6R1;MAPKAPK2;SDF4;IRF5;CSK;CTSB	Rare_Diseases_AutoRIF_ARCHS4_Predictions
Osteomyelitis	19/200	6.08837e-07	5.66723e-06	0	0	4.26153	60.9897	LYN;LRRC25;ITGAM;NCF1;NCF2;HLA-B;TBC1D2B;TYK2;ARHGAP27;AP5B1;ICAM1;ARHGAP4;GAK;TNIP1;FCGRT;RASSF5;MAPKAPK2;ITGAX;IRF5	Rare_Diseases_AutoRIF_ARCHS4_Predictions
Parainfluenza virus type 3	19/200	6.08837e-07	5.66723e-06	0	0	4.26153	60.9897	LYN;CD40;NCF2;MX1;HLA-B;ARHGAP27;AP5B1;ICAM1;IFIH1;GAK;SOCS1;OAS1;TNIP1;FCGRT;RASSF5;MAPKAPK2;ITGAX;IRF7;IRF5	Rare_Diseases_AutoRIF_ARCHS4_Predictions
Paroxysmal cold hemoglobinuria	19/200	6.08837e-07	5.66723e-06	0	0	4.26153	60.9897	LYN;LRRC25;NCF1;NCF2;HLA-B;HLA-C;TYK2;ARHGAP27;AP5B1;SIRPB1;ARHGAP4;TNIP1;FCGRT;RASSF5;ITGAX;IRF5;CSK;SIPA1;SIGLEC5	Rare_Diseases_AutoRIF_ARCHS4_Predictions
Paroxysmal nocturnal hemoglobinuria	19/200	6.08837e-07	5.66723e-06	0	0	4.26153	60.9897	LYN;LRRC25;NCF1;NCF2;HLA-B;HLA-C;TYK2;ARHGAP27;AP5B1;SIRPB1;ARHGAP4;TNIP1;FCGRT;RASSF5;ITGAX;IRF5;CSK;SIPA1;SIGLEC5	Rare_Diseases_AutoRIF_ARCHS4_Predictions
Pheochromocytoma-islet cell tumor syndrome	19/200	6.08837e-07	5.66723e-06	0	0	4.26153	60.9897	LYN;CD40;DOT1L;TBC1D2B;TYK2;PHRF1;AP5B1;ICAM1;GAK;ARHGAP31;SOCS1;DRAM1;TNIP1;FCGRT;PPP6R1;TRAF3;MAPKAPK2;IRF5;CTSB	Rare_Diseases_AutoRIF_ARCHS4_Predictions
Philadelphia-negative chronic myeloid leukemia	19/200	6.08837e-07	5.66723e-06	0	0	4.26153	60.9897	LYN;NCF2;HLA-B;TBC1D2B;TYK2;AP5B1;ICAM1;ARHGAP4;GAK;ARHGAP31;TNIP1;FCGRT;PPP6R1;MAPKAPK2;ITGAX;SDF4;IRF5;CSK;SIPA1	Rare_Diseases_AutoRIF_ARCHS4_Predictions
Pneumocystosis	19/200	6.08837e-07	5.66723e-06	0	0	4.26153	60.9897	LYN;CD40;NCF1;NCF2;ARHGAP27;AP5B1;ICAM1;ARHGAP4;GAK;SOCS1;TNIP1;FCGRT;RASSF5;MAPKAPK2;ITGAX;IRF7;IRF5;HLA-DRB1;CTSB	Rare_Diseases_AutoRIF_ARCHS4_Predictions
Polymorphic reticulosis	19/200	6.08837e-07	5.66723e-06	0	0	4.26153	60.9897	NCF1;TCF7;HLA-B;HLA-C;IKZF1;TYK2;ARHGAP27;ETS1;DEF6;KLF2;ARHGAP4;ACAP1;TNIP1;RASSF5;CD37;IRF5;CSK;HLA-DRB1;SIPA1	Rare_Diseases_AutoRIF_ARCHS4_Predictions
Primary gastrointestinal melanoma	19/200	6.08837e-07	5.66723e-06	0	0	4.26153	60.9897	CD40;HLA-B;TBC1D2B;TYK2;PHRF1;AP5B1;ICAM1;ARHGAP4;GAK;ARHGAP31;TNIP1;FCGRT;PPP6R1;RASSF5;MAPKAPK2;SDF4;CSK;MAP3K11;CTSB	Rare_Diseases_AutoRIF_ARCHS4_Predictions
Progressive multifocal leukoencephalopathy	19/200	6.08837e-07	5.66723e-06	0	0	4.26153	60.9897	LYN;CD40;HLA-B;TBC1D2B;TYK2;AP5B1;ICAM1;ARHGAP4;GAK;SOCS1;TNIP1;FCGRT;PPP6R1;RASSF5;MAPKAPK2;IRF7;IRF5;CSK;SIPA1	Rare_Diseases_AutoRIF_ARCHS4_Predictions
Ramon Syndrome	19/200	6.08837e-07	5.66723e-06	0	0	4.26153	60.9897	NCF2;TBC1D2B;TYK2;ARHGAP27;PHRF1;AP5B1;C2;C4B;C3;GAK;STIM1;TNIP1;FCGRT;PPP6R1;MAPKAPK2;ITGAX;SDF4;CSK;MAP3K11	Rare_Diseases_AutoRIF_ARCHS4_Predictions
Renal cell carcinoma 4	19/200	6.08837e-07	5.66723e-06	0	0	4.26153	60.9897	DOT1L;HLA-B;TBC1D2B;TYK2;PHRF1;AP5B1;ICAM1;ARHGAP4;PCNX3;GAK;SOCS1;TNIP1;FCGRT;PPP6R1;MAPKAPK2;SDF4;IRF5;CSK;MAP3K11	Rare_Diseases_AutoRIF_ARCHS4_Predictions
Retroperitoneal fibrosis	19/200	6.08837e-07	5.66723e-06	0	0	4.26153	60.9897	CD40;NCF2;TBC1D2B;TYK2;AP5B1;ICAM1;C2;GAK;ARHGAP31;DRAM1;TNIP1;FCGRT;MAPKAPK2;ITGAX;SDF4;IRF5;MAP3K11;CTSB;PPARD	Rare_Diseases_AutoRIF_ARCHS4_Predictions
Rosai-Dorfman disease	19/200	6.08837e-07	5.66723e-06	0	0	4.26153	60.9897	LYN;CD40;NCF1;NCF2;TBC1D2B;AP5B1;ICAM1;GAK;ARHGAP31;SOCS1;DRAM1;TNIP1;FCGRT;RASSF5;MAPKAPK2;ITGAX;IRF5;CSK;CTSB	Rare_Diseases_AutoRIF_ARCHS4_Predictions
Severe combined immunodeficiency atypical	19/200	6.08837e-07	5.66723e-06	0	0	4.26153	60.9897	LYN;NCF1;NCF2;HLA-B;IKZF1;ARHGAP27;ETS1;DEF6;ARHGAP4;ACAP1;PTPRC;TNIP1;RASSF5;ITGAX;CD37;IRF5;CSK;IL7R;SIPA1	Rare_Diseases_AutoRIF_ARCHS4_Predictions
Severe congenital neutropenia autosomal recessive 3	19/200	6.08837e-07	5.66723e-06	0	0	4.26153	60.9897	LYN;NCF1;NCF2;HLA-B;IKZF1;TYK2;ARHGAP27;AP5B1;ARHGAP4;GAK;ATG16L2;TNIP1;PPP6R1;RASSF5;MAPKAPK2;ITGAX;IRF5;CSK;SIPA1	Rare_Diseases_AutoRIF_ARCHS4_Predictions
Spondyloenchondrodysplasia	19/200	6.08837e-07	5.66723e-06	0	0	4.26153	60.9897	IL10;CD40;CD80;MX1;IFI6;IFIT1;USP18;ICAM1;IFIH1;ARHGAP31;SOCS1;DRAM1;OAS1;TNIP1;FCGRT;MAPKAPK2;IRF7;IRF5;CTSB	Rare_Diseases_AutoRIF_ARCHS4_Predictions
Spotted fever	19/200	6.08837e-07	5.66723e-06	0	0	4.26153	60.9897	LYN;CD40;NCF1;NCF2;HLA-B;ARHGAP27;AP5B1;ICAM1;IFIH1;SOCS1;OAS1;TNIP1;FCGRT;RASSF5;MAPKAPK2;ITGAX;IRF7;IRF5;CSK	Rare_Diseases_AutoRIF_ARCHS4_Predictions
Staphylococcal toxic shock syndrome	19/200	6.08837e-07	5.66723e-06	0	0	4.26153	60.9897	LYN;LRRC25;CD40;NCF1;NCF2;HLA-B;ARHGAP27;AP5B1;ICAM1;OAS1;TNIP1;FCGRT;RASSF5;HLA-DPB1;ITGAX;IRF7;IRF5;CSK;HLA-DRB1	Rare_Diseases_AutoRIF_ARCHS4_Predictions
Still's disease adult onset	19/200	6.08837e-07	5.66723e-06	0	0	4.26153	60.9897	LYN;CD40;NCF1;NCF2;HLA-B;ARHGAP27;AP5B1;ICAM1;SOCS1;OAS1;TNIP1;FCGRT;RASSF5;MAPKAPK2;ITGAX;IRF7;IRF5;CSK;HLA-DRB1	Rare_Diseases_AutoRIF_ARCHS4_Predictions
Storm syndrome	19/200	6.08837e-07	5.66723e-06	0	0	4.26153	60.9897	LYN;LRRC25;NCF1;NCF2;HLA-B;ARHGAP27;AP5B1;ICAM1;ARHGAP4;GAK;OAS1;TNIP1;FCGRT;RASSF5;MAPKAPK2;ITGAX;IRF7;IRF5;CSK	Rare_Diseases_AutoRIF_ARCHS4_Predictions
Sutton disease 2	19/200	6.08837e-07	5.66723e-06	0	0	4.26153	60.9897	LYN;CD40;NCF1;NCF2;HLA-B;AP5B1;AIF1;ICAM1;OAS1;TNIP1;FCGRT;HLA-DPB1;ITGAX;IRF7;IRF5;FCGR2B;FCGR2C;HLA-DRB1;CTSB	Rare_Diseases_AutoRIF_ARCHS4_Predictions
T cell immunodeficiency primary	19/200	6.08837e-07	5.66723e-06	0	0	4.26153	60.9897	NCF2;TCF7;HLA-B;HLA-C;IKZF1;TYK2;ARHGAP27;ETS1;DEF6;ARHGAP4;GAK;ACAP1;PTPRC;RASSF5;ITGAX;CD37;CSK;IL7R;SIPA1	Rare_Diseases_AutoRIF_ARCHS4_Predictions
Tracheobronchomegaly	19/200	6.08837e-07	5.66723e-06	0	0	4.26153	60.9897	LYN;LRRC25;NCF2;HLA-B;TYK2;ARHGAP27;AP5B1;SIRPB1;ARHGAP4;GAK;PTPRC;ATG16L2;PPP6R1;RASSF5;ITGAX;CSK;SIPA1;MAP3K11;SIGLEC5	Rare_Diseases_AutoRIF_ARCHS4_Predictions
Trichuriasis	19/200	6.08837e-07	5.66723e-06	0	0	4.26153	60.9897	LYN;CD40;NCF2;HLA-B;ARHGAP27;AP5B1;ICAM1;IFIH1;GAK;SOCS1;OAS1;TNIP1;FCGRT;RASSF5;MAPKAPK2;ITGAX;IRF7;IRF5;HLA-DRB1	Rare_Diseases_AutoRIF_ARCHS4_Predictions
Typhoid fever	19/200	6.08837e-07	5.66723e-06	0	0	4.26153	60.9897	LYN;LRRC25;NCF1;NCF2;HLA-B;ARHGAP27;AP5B1;ICAM1;ARHGAP4;OAS1;TNIP1;FCGRT;RASSF5;ITGAX;IRF7;IRF5;CSK;HLA-DRB1;CTSB	Rare_Diseases_AutoRIF_ARCHS4_Predictions
Urachal cyst	19/200	6.08837e-07	5.66723e-06	0	0	4.26153	60.9897	IL10;CD40;DOT1L;PDGFB;TBC1D2B;PHRF1;ETV3;ICAM1;GAK;ARHGAP31;SOCS1;DRAM1;TNIP1;FCGRT;MAPKAPK2;SDF4;CD44;CTSB;PPARD	Rare_Diseases_AutoRIF_ARCHS4_Predictions
Vernal keratoconjunctivitis	19/200	6.08837e-07	5.66723e-06	0	0	4.26153	60.9897	LYN;CD40;ITGAM;NCF1;NCF2;HLA-B;AP5B1;ICAM1;SOCS1;OAS1;TNIP1;FCGRT;RASSF5;MAPKAPK2;ITGAX;IRF7;IRF5;HLA-DRB1;CTSB	Rare_Diseases_AutoRIF_ARCHS4_Predictions
Wells syndrome	19/200	6.08837e-07	5.66723e-06	0	0	4.26153	60.9897	LYN;LRRC25;ITGAM;NCF1;NCF2;HLA-B;HLA-C;SIRPB2;ARHGAP27;AP5B1;SIRPB1;ARHGAP4;ATG16L2;TNIP1;FCGRT;RASSF5;ITGAX;FCGR2C;SIGLEC5	Rare_Diseases_AutoRIF_ARCHS4_Predictions
West nile encephalitis	19/200	6.08837e-07	5.66723e-06	0	0	4.26153	60.9897	LYN;CD40;NCF1;NCF2;MX1;HLA-B;ARHGAP27;AP5B1;ICAM1;IFIH1;SOCS1;OAS1;TNIP1;FCGRT;RASSF5;ITGAX;IRF7;IRF5;HLA-DRB1	Rare_Diseases_AutoRIF_ARCHS4_Predictions
X-linked hypohidrotic ectodermal dysplasia	19/200	6.08837e-07	5.66723e-06	0	0	4.26153	60.9897	LYN;NCF1;NCF2;HLA-B;TYK2;ARHGAP27;PHRF1;AP5B1;ICAM1;ARHGAP4;GAK;TNIP1;PPP6R1;TRAF3;RASSF5;MAPKAPK2;ITGAX;IRF5;CSK	Rare_Diseases_AutoRIF_ARCHS4_Predictions
Yellow fever	19/200	6.08837e-07	5.66723e-06	0	0	4.26153	60.9897	LYN;CD40;NCF1;NCF2;MX1;HLA-B;ARHGAP27;AP5B1;ICAM1;IFIH1;SOCS1;OAS1;TNIP1;FCGRT;MAPKAPK2;ITGAX;IRF7;IRF5;HLA-DRB1	Rare_Diseases_AutoRIF_ARCHS4_Predictions
Dengue fever	14/103	2.47436e-07	5.75042e-06	0	0	6.34969	96.5922	IL10;HLA-B;ICAM1;C2;BCR;C3;IFIH1;OAS1;IRF3;KIT;IRF7;TLR7;HLA-DRB1;MICB	Rare_Diseases_AutoRIF_Gene_Lists
Viral myocarditis	12/71	1.57349e-07	5.96426e-06	0	0	8.18865	128.274	CD40;HLA-DRB5;CD80;HLA-B;HLA-DPB1;HLA-C;HLA-DRA;HLA-DQA1;HLA-DRB1;ICAM1;HLA-DPA1;HLA-DQB1	BioPlanet_2019
Generation of second messenger molecules	9/36	1.68328e-07	6.09042e-06	0	0	13.3594	208.371	HLA-DRB5;GRAP2;HLA-DPB1;HLA-DRA;HLA-DQA1;HLA-DQB2;HLA-DRB1;HLA-DPA1;HLA-DQB1	BioPlanet_2019
HTLV-1 associated myelopathy/tropical spastic paraparesis	16/136	2.65793e-07	6.12802e-06	0	0	5.39596	81.6978	IL10;CD40;CD80;HLA-B;HLA-C;RELA;ICAM1;C2;C3;IKBKB;SOCS1;IRF3;KIT;CTLA4;HLA-DRB1;IL12RB2	Rare_Diseases_AutoRIF_Gene_Lists
Primary sclerosing cholangitis	17/158	4.12636e-07	6.25909e-06	0	0	4.88424	71.8017	IL21;IL10;CD40;CDKN1B;HLA-B;HLA-C;PTPN22;ETS1;IL2;ICAM1;C4B;SOCS1;ERBB2;CTLA4;HLA-DQA1;HLA-DRB1;HLA-DQB1	Rare_Diseases_GeneRIF_Gene_Lists
Tularemia	24/290	2.74945e-07	6.28909e-06	0	0	3.68546	55.6751	LYN;IL21;IL10;CD40;CD80;TNFAIP3;RELA;IL2;ICAM1;C2;BCR;C3;IKBKB;MSRA;IRF3;TRAF3;KIT;IRF8;GRB2;CSK;FCGR2B;HLA-DRB1;ATG5;CTSB	Rare_Diseases_AutoRIF_Gene_Lists
Retinal Diseases	16/136	2.65793e-07	6.30553e-06	0	0	5.39596	81.6978	BLK;IL10;IDUA;IL12A-AS1;HLA-B;PDGFB;PTPN22;ICAM1;ATXN1;PTPRC;TERT;STAT4;HLA-DPB1;CTLA4;IL12A;HLA-DPA1	GeDiPNet_2023
Toxic epidermal necrolysis	14/104	2.79544e-07	6.34434e-06	0	0	6.27882	94.748	IL10;G6PD;CD40;CD80;HLA-B;HLA-C;IKZF1;PSORS1C1;BCR;C3;KIT;CCL17;HLA-DRB1;HLA-DQB1	Rare_Diseases_AutoRIF_Gene_Lists
Amyopathic dermatomyositis	13/89	2.83031e-07	6.37369e-06	0	0	6.89498	103.961	IL21;IL10;CXCR5;ICAM1;IFIH1;BCR;C3;PTPRC;KIT;IRF7;TLR7;WDFY4;HLA-DQA1	Rare_Diseases_AutoRIF_Gene_Lists
Markers Of Substantia Nigra, Pars Reticulata In Mesencephalon PMID22996553	14/87	2.79172e-08	6.39614e-06	0	0	7.74779	134.765	C1QB;LYN;LST1;ARHGAP15;AIF1;LAT2;C3;FCGR2A;PTPRC;FAP;ITGAX;HLA-DRA;WDFY4;HLA-DPA1	HDSigDB_Human_2021
Langerhans cell:Skin	14/98	1.31345e-07	6.40871e-06	0	0	6.72938	106.63	C1QB;CLEC10A;AIF1;ITGAX;HLA-DPB1;HLA-DRA;IRF8;FCGR2B;WDFY4;FCGR2C;HLA-DRB1;HLA-DQB2;HLA-DPA1;HLA-DQB1	CellMarker_Augmented_2021
Adventitial cell:Skeletal Muscle	14/99	1.49562e-07	6.40871e-06	0	0	6.64987	104.506	C1QB;PRKCB;LST1;IKZF1;AIF1;FLI1;PTPRC;ITGAX;HLA-DPB1;HLA-DRA;FCGR2B;WDFY4;FCGR2C;HLA-DPA1	CellMarker_Augmented_2021
Periodontal Ligament Stem cell:Periodontal Ligament	14/99	1.49562e-07	6.40871e-06	0	0	6.64987	104.506	ITGAM;LST1;IKZF1;ARHGAP15;AIF1;FLI1;PTPRC;ITGAX;HLA-DPB1;HLA-DRA;FCGR2B;WDFY4;FCGR2C;HLA-DPA1	CellMarker_Augmented_2021
Myeloid-derived Suppressor cell:Blood	14/99	1.49562e-07	6.40871e-06	0	0	6.64987	104.506	LRRC25;ITGAM;NCF1;NCF2;LST1;AIF1;LAT2;PTPRC;FCGR2A;ITGAX;FCGR2B;WDFY4;FCGR2C;SIGLEC5	CellMarker_Augmented_2021
Myeloid-derived Suppressor cell:Liver	14/99	1.49562e-07	6.40871e-06	0	0	6.64987	104.506	LRRC25;ITGAM;NCF1;NCF2;LST1;AIF1;LAT2;PTPRC;FCGR2A;ITGAX;FCGR2B;WDFY4;FCGR2C;SIGLEC5	CellMarker_Augmented_2021
Microglia in Cerebellum	37/606	4.73024e-07	6.48209e-06	0	0	2.68851	39.1558	C1QB;ITGAM;LRRC18;LRRK1;LST1;PLD4;IKZF1;ARHGAP15;AIF1;C2;ARHGAP4;ICAM1;C3;RGS1;ITGAX;CD37;CTSB;LYN;LRRC25;IL10;ARL11;IPCEF1;DEF6;PTPRC;FCGR2A;BMP2K;IRF8;CD226;TLR7;IRF5;FCGR2B;IL7R;FCGR2C;WDFY4;CFB;SLC29A3;SIGLEC5	Descartes_Cell_Types_and_Tissue_2021
Myeloid cells in Adrenal	18/179	5.20882e-07	6.48209e-06	0	0	4.53393	65.5957	IL10;C1QB;LRRC25;NCF2;CD80;CLEC10A;HLA-DRB9;SIRPB2;SIRPB1;RGS1;ITGAX;HLA-DPB1;HLA-DRA;HLA-DQA1;HLA-DRB1;HLA-DPA1;HLA-DQB1;SIGLEC5	Descartes_Cell_Types_and_Tissue_2021
Togaviridae disease	11/64	4.34731e-07	6.52097e-06	0	0	8.34134	122.188	IFIH1;IKBKB;IL10;OAS1;IRF3;HLA-DPB1;TLR7;SMG7;HLA-DRB1;HLA-DQB1;IL12RB2	Rare_Diseases_GeneRIF_Gene_Lists
Alveolitis extrinsic allergic	9/40	4.47729e-07	6.64214e-06	0	0	11.6332	170.067	IL10;ITGAM;TERT;ITGAX;IL12A;CCL17;IL2;HLA-DRB1;HLA-DPA1	Rare_Diseases_GeneRIF_Gene_Lists
CD16/CD14 Proinflammatory Monocyte Activation	12/67	8.06208e-08	6.68264e-06	0	0	8.786	143.506	IL10;LYN;FCGR3B;FCGR2A;IRAK1;TRAF3;ITGAX;CXCR5;IRF5;GRB2;IRAK4;JAK2	Elsevier_Pathway_Collection
Th1-Cell Function in Systemic Lupus Erythematosus	11/55	8.55063e-08	6.68264e-06	0	0	10.0522	163.596	IL10;CD80;STAT4;IL12A;GRB2;IKZF1;TYK2;JAK2;ETS1;IL2;IL12RB2	Elsevier_Pathway_Collection
GTEX-QXCU-0006-SM-2TC5K blood male 50-59 years	102/2497	1.74008e-07	6.84041e-06	0	0	1.85418	28.8588	NCF2;CXORF21;LST1;SIRPG;IKZF1;PRDM1;NADSYN1;IKZF3;ETS1;BACH2;ICAM1;GRAP2;RASSF5;ATG3;ARL11;HLA-B;FLT3LG;HLA-C;AP5B1;RSBN1;ACAP1;DGKQ;MAPKAPK2;CD226;WDFY4;BLK;DDX6;TCF7;ARHGAP15;RASGRP1;PGS1;FAM86B3P;ERI1;ST8SIA4;SLC15A4;HLA-DQA1;LYN;UBE2B;MSRA;PTPRC;HLA-DRA;GRB2;SKIV2L;DHCR7;PCNXL3;IL7R;CIITA;CDKN1B;ITGAM;TNFRSF13B;TNFAIP3;PTPN22;CTSW;LYST;PPCDC;PHTF1;SIRPB1;ARHGAP4;MECP2;MAP1LC3B;PPP6R1;ITGAX;CT…	GTEx_Tissue_Expression_Up
TCR signaling in naive CD4+ T cells Homo sapiens 0c2862fa-6196-11e5-8ac5-06603eb7f303	12/64	4.72254e-08	6.89491e-06	0	0	9.29431	156.78	IKBKB;PTPRC;STIM1;PRKCB;CD80;GRAP2;RASSF5;HLA-DRA;CSK;PTPN11;GRB2;RASGRP1	NCI-Nature_2016
Eczema	32/454	1.23764e-07	6.93921e-06	0	0	3.12538	49.7089	IL21;CD40;NCF1;NCF2;CLEC10A;CD80;MIR146A;PTPN22;ICAM1;SOCS1;CLDN23;STAT4;CTLA4;SDF4;IL12A;CCL17;IL12RB2;CTSB;IL10;CCL22;HLA-C;IL19;OVOL1;IL2;PTPRC;RGCC;FAP;TNIP1;DHCR7;IL7R;HLA-DRB1;HLA-DQB1	DisGeNET
ZAP-70 deficiency	17/155	3.13227e-07	6.9931e-06	0	0	4.99119	74.7498	BLK;LYN;IL10;CD40;NCF1;TYK2;IL2;ICAM1;C2;BCR;C3;IKBKB;GRAP2;KIT;GRB2;CSK;CD44	Rare_Diseases_AutoRIF_Gene_Lists
Cutaneous T-cell lymphoma	14/105	3.15352e-07	6.9931e-06	0	0	6.2095	92.9536	IL10;CCL22;CD80;LPP;IL2;ICAM1;BCR;DUSP22;KIT;STAT4;CTLA4;LCT;CCL17;CD44	Rare_Diseases_AutoRIF_Gene_Lists
Negative Regulation Of B Cell Activation (GO:0050869)	8/20	1.29056e-08	7.00131e-06	0	0	26.6845	484.739	IL10;LYN;TNFRSF13B;BANK1;TNFAIP3;CTLA4;FCGR2B;TNFRSF21	GO_Biological_Process_2023
GTEX-U8XE-0005-SM-3DB8I blood male 30-39 years	93/2209	1.81279e-07	7.03121e-06	0	0	1.90115	29.5119	HCP5;CDKN1B;ITGAM;TNFRSF13B;NCF2;CXORF21;CD80;LST1;SIRPG;SIRPB2;TNFAIP3;PTPN22;CTSW;IKZF1;NADSYN1;LYST;IKZF3;ETS1;SIRPB1;ARHGAP4;FCGR3B;PTTG1;PPP6R1;GRAP2;RASSF5;ITGAX;CTLA4;CD37;IKBKE;HLA-DPA1;CTSB;IL10;ATG3;ARL11;G6PD;HLA-B;FLT3LG;HLA-C;TYK2;IRAK4;AP5B1;RSBN1;LAT2;NCR3;ACAP1;BANK1;MTF1;CSNK2B;BMP2K;IRF7;IRF8;CD226;IRF5;MCM6;MIR210HG;WDFY4;CD44;HLA-DQB1;BLK;TCF7;LEF1;ARHGAP15;AIF1;RASGRP1;RELA;P…	GTEx_Tissue_Expression_Up
Hepatitis, Autoimmune	16/129	1.2699e-07	7.04012e-06	0	0	5.7323	91.024	IL10;HLA-B;HLA-C;TNFAIP3;IL2;PTPRC;FCGR2A;STAT4;HLA-DPB1;CTLA4;RPS20;FCGR2B;SH2B3;HLA-DQA1;HLA-DRB1;HLA-DQB1	DisGeNET
Erythema nodosum familial	8/30	4.82191e-07	7.07563e-06	0	0	14.5477	211.595	C3;IL10;HLA-B;CTLA4;HLA-C;HLA-DRB1;ICAM1;HLA-DQB1	Rare_Diseases_GeneRIF_Gene_Lists
Infectious arthritis	17/160	4.93994e-07	7.17088e-06	0	0	4.81543	69.9236	IL21;IL10;TNFRSF13B;LST1;HLA-B;HLA-C;TNFAIP3;PTPN22;BACH2;RELA;C3;NCR3;FCGR3B;FCGR2A;KIT;FCGR2B;HLA-DRB1	Rare_Diseases_GeneRIF_Gene_Lists
BZLT Akata Knockdown GSE79304 up	35/498	3.36518e-08	7.30244e-06	0	0	3.12926	53.8458	CIITA;CD40;TNXB;TNFRSF13B;NCF2;CXORF21;TNFAIP3;LYST;RASGRP1;AFF1;MAP1LC3B;LBH;FNIP1;HLA-DQA1;FDFT1;HLA-DPA1;LYN;IL10;G6PD;CCL22;FCRL5;ARID5B;TM9SF2;LAT2;SGK223;STIM1;MAPKAPK2;HLA-DPB1;BMP2K;HLA-DRA;YPEL5;HLA-DRB1;CD44;SIPA1;HLA-DQB1	RNA-Seq_Disease_Gene_and_Drug_Signatures_from_GEO
Bacillus Calmette-Guerin Macrophage 48hr GSE67427 up	35/498	3.36518e-08	7.30244e-06	0	0	3.12926	53.8458	C1QB;CD40;ITGAM;NCF1;NCF2;LST1;IFI6;TNFAIP3;IFIT1;ICAM1;DRAM1;RRAS;DSE;IKBKE;HLA-DQA1;CTSB;LYN;G6PD;CCL22;MX1;HLA-C;ARHGAP31;PTPRC;FCGR2A;OAS1;TNIP1;MTF1;MAPKAPK2;IRF7;HLA-DRA;FCGR2B;IL7R;HLA-DRB1;CD44;HLA-DQB1	RNA-Seq_Disease_Gene_and_Drug_Signatures_from_GEO
Giant cell myocarditis	10/50	3.32899e-07	7.32629e-06	0	0	10.0335	149.654	IL21;IL10;BCR;LYN;GCA;KIT;HLA-B;CTLA4;RELA;ICAM1	Rare_Diseases_AutoRIF_Gene_Lists
GTEX-XMK1-0005-SM-4B665 blood male 40-49 years	66/1381	1.94766e-07	7.45492e-06	0	0	2.12811	32.8824	ITGAM;NCF1;TNFRSF13B;NCF2;CXORF21;LST1;SIRPG;SIRPB2;CTSW;IKZF1;NADSYN1;ACRBP;PPCDC;SIRPB1;ARHGAP4;FCGR3B;FCGRT;GRAP2;RASSF5;ITGAX;CTLA4;CD37;IKBKE;IL10;ARL11;G6PD;HLA-B;FLT3LG;HLA-C;TYK2;IRAK4;AP5B1;LAT2;NCR3;ACAP1;BANK1;IRF7;TLR7;IRF5;WDFY4;BLK;TCF7;LEF1;PLD4;ARHGAP15;AIF1;KIAA0040;PGS1;ST8SIA4;LINC00877;CSK;LYN;LRRC25;GCA;ARID3A;ARHGAP27;DEF6;KLF2;MSRA;PTPRC;FCGR2A;ATG16L2;TNIP1;GRB2;MAP3K11;SI…	GTEx_Tissue_Expression_Up
Dendritic cell:Synovium	14/101	1.92979e-07	7.5174e-06	0	0	6.49633	100.438	LRRC25;ITGAM;NCF1;LST1;IKZF1;ARHGAP15;AIF1;PTPRC;FCGR3B;FCGR2A;ITGAX;FCGR2B;WDFY4;FCGR2C	CellMarker_Augmented_2021
M2 macrophage:Lung	14/101	1.92979e-07	7.5174e-06	0	0	6.49633	100.438	C1QB;LRRC25;ITGAM;NCF2;CLEC10A;AIF1;C2;FCGR2A;ITGAX;HLA-DPB1;HLA-DRA;FCGR2B;FCGR2C;HLA-DPA1	CellMarker_Augmented_2021
Translocation Of ZAP-70 To Immunological Synapse R-HSA-202430	7/17	8.55396e-08	7.55314e-06	0	0	27.9641	455.096	HLA-DRB5;HLA-DRA;PTPN22;HLA-DQA1;HLA-DQB2;HLA-DRB1;HLA-DPA1	Reactome_2022
Viral hemorrhagic fever	15/122	3.52247e-07	7.69383e-06	0	0	5.6653	84.1804	IL10;CD40;HLA-B;ICAM1;C2;BCR;C3;IFIH1;OAS1;IRF3;KIT;IRF7;TLR7;HLA-DRB1;MICB	Rare_Diseases_AutoRIF_Gene_Lists
GTEX-SIU7-0226-SM-4BRX2 blood vessel male 50-59 years	51/955	2.10542e-07	7.95411e-06	0	0	2.3635	36.3354	CD40;CLEC10A;CD80;SIRPG;MIR146A;SIRPB2;IFIT1;IFIH1;IKBKB;HERC5;FCGRT;CTLA4;SDF4;HLA-DPA1;CTSB;IL10;GPX3;NFKBIL1;FLT3LG;AP5B1;SCAMP2;OAS1;IRF7;IRF8;TLR7;IRF5;WDFY4;SLC29A3;BLK;C1QB;RNASEH2C;IFI6;CREBL2;AIF1;USP18;C2;C3;DRAM1;IRAK1;SH2B3;MICB;LRRC25;SETDB2;MX1;FCGR2A;HLA-DPB1;HLA-DRA;ALDH16A1;FCGR2B;IL7R;FCGR2C	GTEx_Tissue_Expression_Up
Lymphoma	6/13	3.30149e-07	7.98359e-06	0	0	34.177	510.049	HLA-DRB5;HLA-DRB9;HLA-DQA1;HLA-DQB2;HLA-DRB1;HLA-DQB1	PhenGenI_Association_2021
Atopic Dermatitis	12/75	2.93535e-07	8.13337e-06	0	0	7.66716	115.324	TSBP1;TNXB;LINC00824;TRAF3;HLA-B;CLEC16A;TSBP1-AS1;OVOL1;IL7R;ETS1;AFF1;MICB	GWAS_Catalog_2023
Allergic disposition	22/240	1.48848e-07	8.16016e-06	0	0	4.115	64.6892	IL10;DDX6;HLA-DRB5;CCL22;CLEC10A;CD80;IL19;LYST;IL2;FCGR2A;GRAP2;KIT;ITGAX;CTLA4;HLA-DRA;LCT;FCGR2B;CCL17;FCGR2C;HLA-DQA1;HLA-DRB1;HLA-DQB1	DisGeNET
Up-regulated Genes In The Heart Of Dox Treated FRDAkd Vs WT Mice At 20 Wk GSE98790	26/302	3.96101e-08	8.1676e-06	0	0	3.86232	65.8301	C1QB;TNXB;SIRPG;PLD4;AIF1;USP18;SIRPB1;ICAM1;C2;C4B;FCGR3B;RASSF5;CTSB;ARL11;G6PD;TIMMDC1;PRKCB;AHNAK2;HLA-B;HLA-C;LAT2;FCGR2A;TLR7;FCGR2B;FCGR2C;CD44	HDSigDB_Human_2021
Immune thrombocytopenic purpura	19/183	1.52376e-07	8.2618e-06	0	0	4.70741	73.8918	IL21;IL10;CD40;TNFRSF13B;MIR146A;CXCR5;TNFAIP3;PTPN22;IL2;GALC;PTPRC;FCGR3B;FCGR2A;FCGRT;CTLA4;FCGR2B;FCGR2C;HLA-DRB1;CD44	DisGeNET
Hemorrhagic fever	16/144	5.83338e-07	8.37772e-06	0	0	5.05663	72.5854	IL21;IL10;MIR146A;HLA-B;PLAT;IL2;TPCN2;ICAM1;IFIH1;FCGR2A;OAS1;VDAC1;TLR7;CSK;HLA-DRB1;MICB	Rare_Diseases_GeneRIF_Gene_Lists
Infective myositis	15/123	3.92194e-07	8.43943e-06	0	0	5.61256	82.7937	IL10;CD80;MX1;HLA-B;ICAM1;C2;BCR;C3;IFIH1;KIT;CTLA4;TLR7;HLA-DQA1;HLA-DRB1;HLA-DQB1	Rare_Diseases_AutoRIF_Gene_Lists
Sezary syndrome	15/123	3.92194e-07	8.43943e-06	0	0	5.61256	82.7937	IL21;IL10;CD40;CDKN1B;CD80;IL2;ICAM1;BCR;C3;KIT;STAT4;CTLA4;TLR7;LCT;CCL17	Rare_Diseases_AutoRIF_Gene_Lists
GTEX-S4Z8-0226-SM-4AD5K spleen male 60-69 years	87/2030	2.30098e-07	8.58147e-06	0	0	1.92735	29.4591	HCP5;CIITA;POGLUT1;ITGAM;TNFRSF13B;NCF2;CXORF21;CD80;LRRK1;LST1;SIRPG;MIR146A;STAB2;SIRPB2;CTSW;IKZF1;NADSYN1;ACRBP;ETS1;SIRPB1;ARHGAP4;IKBKB;FCGR3B;CYP21A1P;FCGRT;RASSF5;ITGAX;CTLA4;HMG20A;CD37;ANKS1A;IKBKE;HLA-DPA1;IL10;ATG3;ARL11;FCRL5;HLA-B;FRMD4A;TYK2;IRAK4;AP5B1;SCAMP2;GAK;LAT2;NCR3;IRF3;BANK1;IRF8;IRF5;WDFY4;SLC29A3;HLA-DQB1;BLK;C1QB;IDUA;TCF7;PLD4;ABHD6;AIF1;C2;PGS1;SOCS1;ST8SIA4;CSK;SH2B…	GTEx_Tissue_Expression_Up
Top 500 up genes for SARS-CoV-2 infection in Rhesus macaques at Group 1 dose in PBMCs at 1 DPI from GSE156701	33/471	9.01182e-08	8.60729e-06	0	0	3.10943	50.4416	ITGAM;LRRK1;IFI6;ABHD6;IFIT1;PHRF1;USP18;AFF1;SIRPB1;IFIH1;HERC5;SOCS1;FCGR3B;FCGRT;JAK2;MICB;LYN;PRKCB;MX1;TRAFD1;AP5B1;DEF6;MSRA;FCGR2A;OAS1;MTF1;IRF7;IRF8;CDHR5;IRF5;FCGR2B;SLC29A3;SIGLEC5	COVID-19_Related_Gene_Sets_2021
500 genes up regulated by SARS-COV-2 infection of Calu3 cells	33/476	1.15276e-07	8.60729e-06	0	0	3.07352	49.1024	ITGAM;NCF2;LST1;PDGFB;TNFAIP3;PLAT;PRDM1;IFIT1;IKZF3;ETS1;RASGRP1;USP18;BACH2;KIAA0040;ICAM1;RASGRP3;C3;IFIH1;HERC5;IL12A;JAK2;RREB1;LYN;GSDMB;CCL22;MX1;TRAFD1;FLT3LG;ARID5B;NR4A3;OAS1;TNIP1;IRF7	COVID-19_Related_Gene_Sets_2021
[truncated: 75,503 more rows]

## Sheet: Group 2 (764)
Term	Overlap	P-value	Adjusted P-value	Old P-value	Old Adjusted P-value	Odds Ratio	Combined Score	Genes
[truncated: 95,511 more rows]

## Sheet: Pathway
Term	Overlap	P-value	Adjusted P-value	Old P-value	Old Adjusted P-value	Odds Ratio	Combined Score	Genes	Dataset	Gene list
[truncated: 1,146 more rows]

[truncated: 8 more sheets: Cellular Component, Cells&Tissue, Cells&Tissue_summary top result, Phenotype traits, Diseases, Infection&Microbiota, Drugs&other substanses, Genetic modifications]
